# Supplementary material for: The Rbf1, Hfl1 and Dbp4 of Candida albicans regulate common as well as transcription factor-specific mitochondrial and other cell activities
Source: BMC Genomics. 2014 Jan 22;15:56. doi: 10.1186/1471-2164-15-56 (PMC3904162; doi:10.1186/1471-2164-15-56)
Supplement: Additional file 1: Table S1 — Up and down-regulated genes list in rbf1Δ mutant. [file 1471-2164-15-56-S1.xls]

## Sheet: Sheet1
	Supplement Table 1. Up and down-regulated genes in rbf1Δ vs. WT (average of two probes)
	SystematicName	Ratio (rbf1Δ vs. WT)	Fold-Change(rbf1Δ vs. WT)		gene name	Function
CaalfMp13	CaalfMp13	2.12719	2.12719	http://www.candidagenome.org/cgi-bin/locus.pl?locus=CaalfMp13&organism=C_albicans_SC5314	NAD5	Subunit 5 of NADH:ubiquinone oxidoreductase (NADH:ubiquinone dehydrogenase), a multisubunit enzyme complex (complex I) of the mitochondrial inner membrane that catalyzes the first step in mitochondrial respiration
orf19.1007	orf19.1007	2.06046	2.06046	http://www.candidagenome.org/cgi-bin/locus.pl?locus=orf19.1007&organism=C_albicans_SC5314	KCS1	Putative transcription factor with bZIP DNA-binding motif
orf19.1008	orf19.1008	2.69047	2.69047	http://www.candidagenome.org/cgi-bin/locus.pl?locus=orf19.1008&organism=C_albicans_SC5314		Ortholog of Candida albicans WO-1 : CAWG_01856
orf19.1011	orf19.1011	2.42227	2.42227	http://www.candidagenome.org/cgi-bin/locus.pl?locus=orf19.1011&organism=C_albicans_SC5314		Ortholog(s) have alpha-1,2-mannosyltransferase activity, role in protein glycosylation and Golgi apparatus localization
orf19.1027	orf19.1027	2.01168	2.01168	http://www.candidagenome.org/cgi-bin/locus.pl?locus=orf19.1027&organism=C_albicans_SC5314	PDR16	Phosphatidylinositol transfer protein; increased transcription correlates with CDR1 and CDR2 overexpression and azole resistance; induced by fluphenazine, 17-beta-estradiol, ethynyl estradiol, nitric oxide; farnesol-downregulated in biofilm
orf19.1032	orf19.1032	0.375464	-2.6634	http://www.candidagenome.org/cgi-bin/locus.pl?locus=orf19.1032&organism=C_albicans_SC5314	SKO1	bZIP domain transcription factor involved in cell wall damage response; represses the yeast-to-hypha transition; mutants are caspofungin sensitive; induced by osmotic stress via Hog1p; induced by Mnl1p under weak acid stress
orf19.1048	orf19.1048	5.97235	5.97235	http://www.candidagenome.org/cgi-bin/locus.pl?locus=orf19.1048&organism=C_albicans_SC5314	IFD6	Aldo-keto reductase family member; similar to aryl alcohol dehydrogenases; increased protein correlates with MDR1 overexpression (but not CDR1 or CDR2) in fluconazole-resistant clinical isolates; farnesol regulated; possibly essential gene
orf19.1051	orf19.1051	0.44875	-2.23163	http://www.candidagenome.org/cgi-bin/locus.pl?locus=orf19.1051&organism=C_albicans_SC5314	HTA2	Putative histone H2A; farnesol regulated; transcription is downregulated in both intermediate and mature biofilms; Hap43p-induced
orf19.1052	orf19.1052	0.440453	-2.27041	http://www.candidagenome.org/cgi-bin/locus.pl?locus=orf19.1052&organism=C_albicans_SC5314		Predicted histone H2B; Hap43p-induced gene
orf19.1065	orf19.1065	0.48	-2.08364	http://www.candidagenome.org/cgi-bin/locus.pl?locus=orf19.1065&organism=C_albicans_SC5314	SSA2	HSP70 family chaperone; found in cell wall fractions; antigenic; role in import of beta-defensin peptides; ATPase domain binds histatin 5; at surface of hyphae, not yeast-form cells; farnesol-downregulated in biofilm; caspofungin repressed
orf19.1097	orf19.1097	9.27365	9.27365	http://www.candidagenome.org/cgi-bin/locus.pl?locus=orf19.1097&organism=C_albicans_SC5314	ALS2	ALS family protein; role in adhesion, biofilm formation, germ tube induction; expressed at infection of human buccal epithelial cells; putative GPI-anchor; induced by ketoconazole, low iron and at cell wall regeneration; regulated by Sfu1p
orf19.11	orf19.11	0.382301	-2.61594	http://www.candidagenome.org/cgi-bin/locus.pl?locus=orf19.11&organism=C_albicans_SC5314		Protein of unknown function; transcript regulated by Mig1 and Tup1; rat catheter biofilm induced
orf19.1105	orf19.1105	2.10587	2.10587	http://www.candidagenome.org/cgi-bin/locus.pl?locus=orf19.1105&organism=C_albicans_SC5314		0
orf19.111	orf19.111	0.383374	-2.61665	http://www.candidagenome.org/cgi-bin/locus.pl?locus=orf19.111&organism=C_albicans_SC5314	CAN2	Basic amino acid permease; arginine metabolism; transcription regulated by Nrg1p, Tup1p; caspofungin and flucytosine induced; shows colony morphology-related regulation by Ssn6p; fungal-specific (no human/murine homolog); Hap43p-repressed
orf19.1110	orf19.1110	0.427876	-2.33723	http://www.candidagenome.org/cgi-bin/locus.pl?locus=orf19.1110&organism=C_albicans_SC5314		Thiamine pyrophosphokinase, phosphorylates thiamine to produce the coenzyme thiamine pyrophosphate (thiamine diphosphate); active as a homodimer
orf19.1117	orf19.1117	0.483854	-2.10715	http://www.candidagenome.org/cgi-bin/locus.pl?locus=orf19.1117&organism=C_albicans_SC5314		Protein similar to Candida boidinii formate dehydrogenase; virulence-group-correlated expression; Hap43-repressed; Spider biofilm repressed
orf19.1149	orf19.1149	5.37359	5.37359	http://www.candidagenome.org/cgi-bin/locus.pl?locus=orf19.1149&organism=C_albicans_SC5314	MRF1	Putative mitochondrial respiratory protein; induced by farnesol, benomyl treatment, nitric oxide, core stress response; oxidative stress-induced via Cap1p; stationary-phase enriched protein
orf19.1152	orf19.1152	2.47362	2.47362	http://www.candidagenome.org/cgi-bin/locus.pl?locus=orf19.1152&organism=C_albicans_SC5314		Late-stage biofilm-induced gene; regulated by Gcn2p and Gcn4p; induced in core stress response
orf19.1153	orf19.1153	2.01188	2.01188	http://www.candidagenome.org/cgi-bin/locus.pl?locus=orf19.1153&organism=C_albicans_SC5314	GAD1	Protein similar to S. cerevisiae pyrophosphate phosphatase Lpp1p; possible role in farnesol biosynthesis
orf19.1155	orf19.1155	0.495159	-2.02582	http://www.candidagenome.org/cgi-bin/locus.pl?locus=orf19.1155&organism=C_albicans_SC5314	DPP2	Protein similar to S. cerevisiae pyrophosphate phosphatase Lpp1p; possible role in farnesol biosynthesis
orf19.1156	orf19.1156	0.272292	-3.69567	http://www.candidagenome.org/cgi-bin/locus.pl?locus=orf19.1156&organism=C_albicans_SC5314	FUS1	Membrane protein required for mating; ortholog of S. cerevisiae Fus1; transcript induced by Cph1 in cells homozygous for the MTLa locus; alpha factor induced
orf19.1167	orf19.1167	2.61257	2.61257	http://www.candidagenome.org/cgi-bin/locus.pl?locus=orf19.1167&organism=C_albicans_SC5314		Ortholog(s) have sulfonate dioxygenase activity and role in sulfur compound catabolic process
orf19.1168	orf19.1168	2.12148	2.12148	http://www.candidagenome.org/cgi-bin/locus.pl?locus=orf19.1168&organism=C_albicans_SC5314	ZCF3	Predicted zinc-finger protein; required for wild-type filamentous growth and resistance to rapamycin and flucytosine; possibly an essential gene, disruptants not obtained by UAU1 method; Hap43p-repressed gene; biofilm-induced
orf19.1169	orf19.1169	0.392137	-2.55519	http://www.candidagenome.org/cgi-bin/locus.pl?locus=orf19.1169&organism=C_albicans_SC5314		Ortholog(s) have mitochondrion localization
orf19.1200	orf19.1200	0.275705	-3.62717	http://www.candidagenome.org/cgi-bin/locus.pl?locus=orf19.1200&organism=C_albicans_SC5314		Protein of unknown function; Spider biofilm induced
orf19.1201	orf19.1201	0.216209	-4.62615	http://www.candidagenome.org/cgi-bin/locus.pl?locus=orf19.1201&organism=C_albicans_SC5314		Ortholog(s) have serine-tRNA ligase activity, role in invasive growth in response to glucose limitation, mitochondrial seryl-tRNA aminoacylation, pseudohyphal growth and mitochondrion localization
orf19.1202	orf19.1202	0.361886	-2.76822	http://www.candidagenome.org/cgi-bin/locus.pl?locus=orf19.1202&organism=C_albicans_SC5314		0
orf19.1207	orf19.1207	0.346344	-3.35249	http://www.candidagenome.org/cgi-bin/locus.pl?locus=orf19.1207&organism=C_albicans_SC5314		Ortholog of Candida dubliniensis CD36 : CD36_33200 and Candida albicans WO-1 : CAWG_03416
orf19.1224	orf19.1224	0.249045	-4.01722	http://www.candidagenome.org/cgi-bin/locus.pl?locus=orf19.1224&organism=C_albicans_SC5314	FRP3	Putative ammonium transporter; upregulated in the presence of human neutrophils; fluconazole-downregulated; repressed by nitric oxide; Spider biofilm induced; rat catheter biofilm repressed
orf19.1225	orf19.1225	0.419776	-2.58317	http://www.candidagenome.org/cgi-bin/locus.pl?locus=orf19.1225&organism=C_albicans_SC5314	PEX22	Putative peroxin
orf19.1234	orf19.1234	2.00947	2.00947	http://www.candidagenome.org/cgi-bin/locus.pl?locus=orf19.1234&organism=C_albicans_SC5314	FGR6-10	Protein lacking an ortholog in S. cerevisiae; member of a family encoded by FGR6-related genes in the RB2 repeat sequence; transposon mutation affects filamentous growth
orf19.1237	orf19.1237	2.73812	2.73812	http://www.candidagenome.org/cgi-bin/locus.pl?locus=orf19.1237&organism=C_albicans_SC5314	ARO9	Aromatic transaminase of the Ehrlich fusel oil pathway of aromatic alcohol biosynthesis; Rim101p-dependent pH-regulation (alkaline induced); Hap43p-induced gene
orf19.124	orf19.124	0.490903	-2.03734	http://www.candidagenome.org/cgi-bin/locus.pl?locus=orf19.124&organism=C_albicans_SC5314	CIC1	Predicted ORF in Assemblies 19, 20 and 21; greater mRNA abundance observed in a cyr1 homozygous null mutant than in wild type
orf19.1255	orf19.1255	0.480922	-2.07936	http://www.candidagenome.org/cgi-bin/locus.pl?locus=orf19.1255&organism=C_albicans_SC5314	ZCF5	Putative transcription factor with zinc cluster DNA-binding motif; shows colony morphology-related gene regulation by Ssn6p
orf19.1258	orf19.1258	0.442866	-2.25802	http://www.candidagenome.org/cgi-bin/locus.pl?locus=orf19.1258&organism=C_albicans_SC5314		Putative adhesin-like protein; regulated by Tsa1p, Tsa1Bp in minimal media at 37 deg; transcription is induced in response to alpha pheromone in SpiderM medium; clade-associated gene expression; Hap43p-induced gene
orf19.1268	orf19.1268	0.462423	-2.18039	http://www.candidagenome.org/cgi-bin/locus.pl?locus=orf19.1268&organism=C_albicans_SC5314		Protein of unknown function; transcript detected on high-resolution tiling arrays; rat catheter biofilm induced
orf19.1270	orf19.1270	0.30708	-3.26197	http://www.candidagenome.org/cgi-bin/locus.pl?locus=orf19.1270&organism=C_albicans_SC5314	FRE3	Protein with similarity to ferric reductase Fre10p; possibly an essential gene, disruptants not obtained by UAU1 method
orf19.1272	orf19.1272	0.486208	-2.05676	http://www.candidagenome.org/cgi-bin/locus.pl?locus=orf19.1272&organism=C_albicans_SC5314		Ortholog(s) have role in regulation of cell size and nucleus, cytoplasm localization
orf19.1274	orf19.1274	0.494783	-2.02342	http://www.candidagenome.org/cgi-bin/locus.pl?locus=orf19.1274&organism=C_albicans_SC5314		Has domain(s) with predicted DNA binding, zinc ion binding activity, role in transcription, DNA-dependent and nucleus localization
orf19.1287	orf19.1287	3.29108	3.29108	http://www.candidagenome.org/cgi-bin/locus.pl?locus=orf19.1287&organism=C_albicans_SC5314		Biofilm-induced gene
orf19.1288	orf19.1288	0.236357	-4.2309	http://www.candidagenome.org/cgi-bin/locus.pl?locus=orf19.1288&organism=C_albicans_SC5314	FOX2	3-hydroxyacyl-CoA epimerase; fatty acid beta-oxidation; induced by phagocytosis; regulated by Mig1, by white-opaque switch, by DNA methylation; transcriptional activation by oleate requires Ctf1; rat catheter and Spider biofilm induced
orf19.1306	orf19.1306	0.341452	-2.93036	http://www.candidagenome.org/cgi-bin/locus.pl?locus=orf19.1306&organism=C_albicans_SC5314		Ortholog(s) have cytosol, nucleus localization
orf19.1308	orf19.1308	0.257078	-3.89329	http://www.candidagenome.org/cgi-bin/locus.pl?locus=orf19.1308&organism=C_albicans_SC5314		Predicted membrane transporter, member of the drug:proton antiporter (14 spanner) (DHA2) family, major facilitator superfamily (MFS)
orf19.1321	orf19.1321	88.794	88.794	http://www.candidagenome.org/cgi-bin/locus.pl?locus=orf19.1321&organism=C_albicans_SC5314	HWP1	Hyphal cell wall protein; host transglutaminase substrate; opaque-, a-specific, alpha-factor induced; at MTLa side of conjugation tube; virulence complicated by URA3 effects; Bcr1-repressed in RPMI a/a biofilms; Spider biofilm induced
orf19.1326	orf19.1326	0.117754	-8.51307	http://www.candidagenome.org/cgi-bin/locus.pl?locus=orf19.1326&organism=C_albicans_SC5314		0
orf19.1327	orf19.1327	5.88902	5.88902	http://www.candidagenome.org/cgi-bin/locus.pl?locus=orf19.1327&organism=C_albicans_SC5314	RBT1	Cell wall protein with similarity to Hwp1p, required for virulence; predicted glycosylation; Tup1p repressed; serum, hyphal and alkaline induced; farnesol, alpha factor induced; Rfg1p-, Rim101p-regulated; fluconazole-repressed
orf19.1341	orf19.1341	0.41296	-2.44719	http://www.candidagenome.org/cgi-bin/locus.pl?locus=orf19.1341&organism=C_albicans_SC5314	PRR2	Putative serine/threonine protein kinase; mutation confers resistance to 5-fluorocytosine (5-FC)
orf19.1344	orf19.1344	0.30512	-3.27941	http://www.candidagenome.org/cgi-bin/locus.pl?locus=orf19.1344&organism=C_albicans_SC5314		Protein of unknown function; fluconazole-induced; Spider biofilm induced
orf19.1350	orf19.1350	2.13374	2.13374	http://www.candidagenome.org/cgi-bin/locus.pl?locus=orf19.1350&organism=C_albicans_SC5314		Has domain(s) with predicted protein disulfide oxidoreductase activity, electron carrier activity and role in cell redox homeostasis
orf19.1356	orf19.1356	0.246672	-4.0548	http://www.candidagenome.org/cgi-bin/locus.pl?locus=orf19.1356&organism=C_albicans_SC5314		Ortholog(s) have thiosulfate sulfurtransferase activity, role in tRNA wobble position uridine thiolation and mitochondrion localization
orf19.1363	orf19.1363	5.81356	5.81356	http://www.candidagenome.org/cgi-bin/locus.pl?locus=orf19.1363&organism=C_albicans_SC5314		Putative protein of unknown function; Plc1-regulated; transcript induced by Mnl1 under weak acid stress; flow model, rat catheter, Spider biofilm induced
orf19.1370	orf19.1370	2.92539	2.92539	http://www.candidagenome.org/cgi-bin/locus.pl?locus=orf19.1370&organism=C_albicans_SC5314		Protein of unknown function; expression regulated by white-opaque switch; repressed by alpha pheromone in SpiderM medium
orf19.1377	orf19.1377	0.4875	-2.05267	http://www.candidagenome.org/cgi-bin/locus.pl?locus=orf19.1377&organism=C_albicans_SC5314	IPK2	Putative inositol polyphosphate multikinase; moderately induced at 42 deg
orf19.1381	orf19.1381	0.439167	-2.2786	http://www.candidagenome.org/cgi-bin/locus.pl?locus=orf19.1381&organism=C_albicans_SC5314		Ortholog(s) have role in actin filament organization, endocytosis, actin cortical patch localization and actin cortical patch localization
orf19.1411	orf19.1411	0.418413	-2.39017	http://www.candidagenome.org/cgi-bin/locus.pl?locus=orf19.1411&organism=C_albicans_SC5314		Hap43p-repressed gene
orf19.1421	orf19.1421	2.69029	2.69029	http://www.candidagenome.org/cgi-bin/locus.pl?locus=orf19.1421&organism=C_albicans_SC5314		Ortholog(s) have ureidoglycolate hydrolase activity and cytosol, nucleus localization, Allantoin is rich in nitrogen, and many organisms are able to degrade and recycle it
orf19.1430	orf19.1430	4.1674	4.1674	http://www.candidagenome.org/cgi-bin/locus.pl?locus=orf19.1430&organism=C_albicans_SC5314		Ortholog of C. parapsilosis CDC317 : CPAR2_402120, C. dubliniensis CD36 : Cd36_43870, Lodderomyces elongisporus NRLL YB-4239 : LELG_04437 and Candida orthopsilosis Co 90-125 : CORT_0E02170
orf19.1442	orf19.1442	0.262344	-3.81201	http://www.candidagenome.org/cgi-bin/locus.pl?locus=orf19.1442&organism=C_albicans_SC5314	PLB4.5	Phospholipase B; Hog1-induced; regulated by Ssn6; putative GPI-anchor; repressed during cell wall regeneration; clade-associated gene expression; Hap43-induced; rat catheter and Spider biofilm repressed
orf19.1449	orf19.1449	3.7253	3.7253	http://www.candidagenome.org/cgi-bin/locus.pl?locus=orf19.1449&organism=C_albicans_SC5314		Putative protein of unknown function; increased transcription is observed in an azole-resistant strain that overexpresses MDR1; protein present in exponential and stationary growth phase yeast cultures
orf19.1473	orf19.1473	3.01235	3.01235	http://www.candidagenome.org/cgi-bin/locus.pl?locus=orf19.1473&organism=C_albicans_SC5314		Hap43p-repressed gene; transcription is induced in response to alpha pheromone in SpiderM medium
orf19.149	orf19.149	0.498609	-2.20707	http://www.candidagenome.org/cgi-bin/locus.pl?locus=orf19.149&organism=C_albicans_SC5314		Protein of unknown function; transcript detected on high-resolution tiling arrays
orf19.1523	orf19.1523	0.275601	-4.78489	http://www.candidagenome.org/cgi-bin/locus.pl?locus=orf19.1523&organism=C_albicans_SC5314	FMO1	Putative oxidoreductase; mutation confers hypersensitivity to toxic ergosterol analog, and to amphotericin B
orf19.1524	orf19.1524	3.04098	3.04098	http://www.candidagenome.org/cgi-bin/locus.pl?locus=orf19.1524&organism=C_albicans_SC5314	SPR3	Septin; mutant has no obvious phenotype
orf19.1541	orf19.1541	2.0802	2.0802	http://www.candidagenome.org/cgi-bin/locus.pl?locus=orf19.1541&organism=C_albicans_SC5314		Protein not essential for viability; transcription is repressed in response to alpha pheromone in SpiderM medium
orf19.1551	orf19.1551	0.368458	-2.73853	http://www.candidagenome.org/cgi-bin/locus.pl?locus=orf19.1551&organism=C_albicans_SC5314		Predicted protein of unknown function; overlaps CPR3/orf19.1552
orf19.1569	orf19.1569	0.493102	-2.03095	http://www.candidagenome.org/cgi-bin/locus.pl?locus=orf19.1569&organism=C_albicans_SC5314	UTP22	Putative U3 snoRNP protein; expression downregulated in an ssr1 null mutant; decreased expression in response to prostaglandins; heterozygous null mutant exhibits resistance to parnafungin
orf19.158	orf19.158	2.82993	2.82993	http://www.candidagenome.org/cgi-bin/locus.pl?locus=orf19.158&organism=C_albicans_SC5314		Hap43p-induced gene; similar to S. cerevisiae Apd1p, a protein required for normal localization of actin patches and for normal tolerance of sodium ions and hydrogen peroxide
orf19.1580	orf19.1580	0.385572	-2.60609	http://www.candidagenome.org/cgi-bin/locus.pl?locus=orf19.1580&organism=C_albicans_SC5314		Protein of unknown function; Spider biofilm induced
orf19.1582	orf19.1582	0.402353	-2.5338	http://www.candidagenome.org/cgi-bin/locus.pl?locus=orf19.1582&organism=C_albicans_SC5314		Predicted membrane transporter, member of the drug:proton antiporter (12 spanner) (DHA1) family, major facilitator superfamily (MFS); mRNA binds to She3p
orf19.1587	orf19.1587	0.244496	-11.0092	http://www.candidagenome.org/cgi-bin/locus.pl?locus=orf19.1587&organism=C_albicans_SC5314	HGT20	Putative glucose transporter of the major facilitator superfamily; the C. albicans glucose transporter family comprises 20 members; 12 probable membrane-spanning segments; regulated by Nrg1
orf19.1592	orf19.1592	2.4049	2.4049	http://www.candidagenome.org/cgi-bin/locus.pl?locus=orf19.1592&organism=C_albicans_SC5314		Ortholog of C. glabrata CBS138 : CAGL0L12628g
orf19.1597	orf19.1597	0.365486	-2.7376	http://www.candidagenome.org/cgi-bin/locus.pl?locus=orf19.1597&organism=C_albicans_SC5314	ABG1	Vacuolar membrane protein of yeast and hyphae; depletion causes abnormal vacuolar morphology, cell separation defect, sensitivity to cell wall perturbation, increased hyphal branching; essential gene, no mammalian homolog; Cyr1p-regulated
orf19.1599	orf19.1599	3.13444	3.13444	http://www.candidagenome.org/cgi-bin/locus.pl?locus=orf19.1599&organism=C_albicans_SC5314		Ortholog of Candida albicans WO-1 : CAWG_06018
orf19.1600	orf19.1600	2.1296	2.1296	http://www.candidagenome.org/cgi-bin/locus.pl?locus=orf19.1600&organism=C_albicans_SC5314		Has domain(s) with predicted DNA binding activity
orf19.1611	orf19.1611	2.6587	2.6587	http://www.candidagenome.org/cgi-bin/locus.pl?locus=orf19.1611&organism=C_albicans_SC5314		0
orf19.1614	orf19.1614	0.392751	-2.54914	http://www.candidagenome.org/cgi-bin/locus.pl?locus=orf19.1614&organism=C_albicans_SC5314	MEP1	Ammonium permease; Mep1p is more efficient ammonium permease than Mep2p, whereas Mep2p has additional regulatory role; 11 predicted transmembrane regions; low mRNA abundance; hyphal downregulated; late-stage biofilm-induced
orf19.1620	orf19.1620	0.172663	-6.22784	http://www.candidagenome.org/cgi-bin/locus.pl?locus=orf19.1620&organism=C_albicans_SC5314		Protein of unknown function; induced by alpha pheromone in SpiderM medium
orf19.1639	orf19.1639	3.1696	3.1696	http://www.candidagenome.org/cgi-bin/locus.pl?locus=orf19.1639&organism=C_albicans_SC5314		Has domain(s) with predicted oxidoreductase activity and role in oxidation-reduction process
orf19.1641	orf19.1641	2.61629	2.61629	http://www.candidagenome.org/cgi-bin/locus.pl?locus=orf19.1641&organism=C_albicans_SC5314		Has domain(s) with predicted hydrolase activity, acting on carbon-nitrogen (but not peptide) bonds, in linear amides activity and role in metabolic process
orf19.1651	orf19.1651	0.453386	-2.26093	http://www.candidagenome.org/cgi-bin/locus.pl?locus=orf19.1651&organism=C_albicans_SC5314		Ortholog of Candida dubliniensis CD36 : CD36_81960, Candida tropicalis MYA-3404 : CTRG_02378 and Candida albicans WO-1 : CAWG_02525
orf19.1652	orf19.1652	0.31905	-3.13722	http://www.candidagenome.org/cgi-bin/locus.pl?locus=orf19.1652&organism=C_albicans_SC5314	POX1-3	Predicted acyl-CoA oxidase; farnesol regulated; stationary phase enriched protein; Spider biofilm induced
orf19.1653	orf19.1653	0.471298	-2.12196	http://www.candidagenome.org/cgi-bin/locus.pl?locus=orf19.1653&organism=C_albicans_SC5314		Has domain(s) with predicted integral to membrane localization
orf19.1655	orf19.1655	0.101673	-9.84502	http://www.candidagenome.org/cgi-bin/locus.pl?locus=orf19.1655&organism=C_albicans_SC5314	PXP2	Putative acyl-CoA oxidase; enzyme of fatty acid beta-oxidation; induced during macrophage infection; opaque specific transcript; putative peroxisome targeting signal; Spider biofilm induced
orf19.1664	orf19.1664	0.333993	-2.99437	http://www.candidagenome.org/cgi-bin/locus.pl?locus=orf19.1664&organism=C_albicans_SC5314		Protein of unknown function; expression downregulated in an ssr1 null mutant
orf19.1671	orf19.1671	2.03571	2.03571	http://www.candidagenome.org/cgi-bin/locus.pl?locus=orf19.1671&organism=C_albicans_SC5314	UTR2	GPI anchored cell wall putative glycosidase; role in adhesion; required for hyphal growth on Spider (not serum) medium; chitin-binding, glycosyl hydrolase domains; induced during cell wall regeneration; mRNA detected in yeast-form cells
orf19.1691	orf19.1691	0.240469	-4.15886	http://www.candidagenome.org/cgi-bin/locus.pl?locus=orf19.1691&organism=C_albicans_SC5314		orothlog in SC is Cytochrome c oxidase subunit;Plasma-membrane-localized protein; filament induced; Hog1, ketoconazole, fluconazole and hypoxia-induced; regulated by Nrg1, Tup1, Upc2; induced by prostaglandins; flow model biofilm induced; rat catheter and Spider biofilm repressed
orf19.1704	orf19.1704	0.25502	-4.13957	http://www.candidagenome.org/cgi-bin/locus.pl?locus=orf19.1704&organism=C_albicans_SC5314	FOX3	Putative peroxisomal 3-oxoacyl CoA thiolase; transcript regulated by white-opaque switch; Spider biofilm induced
orf19.1706	orf19.1706	2.06557	2.06557	http://www.candidagenome.org/cgi-bin/locus.pl?locus=orf19.1706&organism=C_albicans_SC5314	MET18	Putative protein with a predicted role in nucleotide excision repair (NER) and RNA polymerase II (RNAP II) transcription; Plc1p-regulated
orf19.1709	orf19.1709	0.367452	-2.72207	http://www.candidagenome.org/cgi-bin/locus.pl?locus=orf19.1709&organism=C_albicans_SC5314		Sterol carrier domain protein; alkaline downregulated; colony morphology-related gene regulation by Ssn6; Spider biofilm induced
orf19.1716	orf19.1716	0.315531	-3.17273	http://www.candidagenome.org/cgi-bin/locus.pl?locus=orf19.1716&organism=C_albicans_SC5314	URA3	Orotidine-5'-phosphate decarboxylase; pyrimidine biosynthesis; gene used as genetic marker; decreased expression when integrated at ectopic chromosomal locations can cause defects in hyphal growth and virulence; Spider biofilm repressed
orf19.1735	orf19.1735	2.67937	2.67937	http://www.candidagenome.org/cgi-bin/locus.pl?locus=orf19.1735&organism=C_albicans_SC5314		0
orf19.1738.1	orf19.1738.1	2.02422	2.02422	http://www.candidagenome.org/cgi-bin/locus.pl?locus=orf19.1738.1&organism=C_albicans_SC5314		Ortholog(s) have beta-tubulin binding activity, role in microtubule cytoskeleton organization and cytoplasm localization
orf19.1743	orf19.1743	0.443703	-2.37088	http://www.candidagenome.org/cgi-bin/locus.pl?locus=orf19.1743&organism=C_albicans_SC5314	ACS1	Putative acetyl-CoA synthetase; upregulated by human neutrophils; fluconazole-downregulated; regulated by Nrg1p and Mig1p; shows colony morphology-related gene regulation by Ssn6p; only detected in stationary phase cultures; biofilm-induced
orf19.1746	orf19.1746	0.420807	-2.37796	http://www.candidagenome.org/cgi-bin/locus.pl?locus=orf19.1746&organism=C_albicans_SC5314		Protein similar to S. cerevisiae meiosis-specific, spore-wall-localized protein Ssp2p, which is required for wild-type outer spore wall formation in S. cerevisiae; possibly an essential gene (UAU1 method); Hap43p-repressed
orf19.1748	orf19.1748	0.328317	-3.06286	http://www.candidagenome.org/cgi-bin/locus.pl?locus=orf19.1748&organism=C_albicans_SC5314		Protein of unknown function; shows colony morphology-related gene regulation by Ssn6
orf19.1757	orf19.1757	2.04587	2.04587	http://www.candidagenome.org/cgi-bin/locus.pl?locus=orf19.1757&organism=C_albicans_SC5314		Putative transcription factor with zinc finger DNA-binding motif; transcription is upregulated in clinical isolates from HIV+ patients with oral candidiasis
orf19.176	orf19.176	5.31172	5.31172	http://www.candidagenome.org/cgi-bin/locus.pl?locus=orf19.176&organism=C_albicans_SC5314	OPT4	Oligopeptide transporter; detected at germ tube plasma membrane; transcriptionally induced upon phagocytosis by macrophage; fungal-specific (no human or murine homolog); Hap43p-repressed; merged with orf19.2292 in Assembly 20
orf19.1766	orf19.1766	2.51883	2.51883	http://www.candidagenome.org/cgi-bin/locus.pl?locus=orf19.1766&organism=C_albicans_SC5314		Secreted protein; fluconazole-induced
orf19.1774	orf19.1774	0.45143	-2.23084	http://www.candidagenome.org/cgi-bin/locus.pl?locus=orf19.1774&organism=C_albicans_SC5314		Predicted dehydrogenase; transcription is upregulated in an RHE model of oral candidiasis; virulence-group-correlated expression
orf19.1778	orf19.1778	0.407349	-2.69884	http://www.candidagenome.org/cgi-bin/locus.pl?locus=orf19.1778&organism=C_albicans_SC5314		Ortholog of Candida albicans WO-1 : CAWG_06075
orf19.1780	orf19.1780	2.99442	2.99442	http://www.candidagenome.org/cgi-bin/locus.pl?locus=orf19.1780&organism=C_albicans_SC5314		Has domain(s) with predicted catalytic activity
orf19.1783	orf19.1783	2.01065	2.01065	http://www.candidagenome.org/cgi-bin/locus.pl?locus=orf19.1783&organism=C_albicans_SC5314	YOR1	Protein similar to S. cerevisiae Yor1p, which is a plasma membrane transporter of the ATP-binding cassette (ABC) family involved in resistance to aureobasidin A; transcription is specific to white cell type
orf19.1796	orf19.1796	0.40722	-2.45777	http://www.candidagenome.org/cgi-bin/locus.pl?locus=orf19.1796&organism=C_albicans_SC5314		Putative glyoxylate reductase; acts on glyoxylate and hydroxypyruvate substrates; Spider biofilm repressed
orf19.1799	orf19.1799	0.203852	-4.90948	http://www.candidagenome.org/cgi-bin/locus.pl?locus=orf19.1799&organism=C_albicans_SC5314	GAP5	Putative general amino acid permease; fungal-specific (no human or murine homolog)
orf19.1815	orf19.1815	2.69224	2.69224	http://www.candidagenome.org/cgi-bin/locus.pl?locus=orf19.1815&organism=C_albicans_SC5314		Ortholog(s) have ribosomal large subunit binding activity
orf19.1816	orf19.1816	46.0941	46.0941	http://www.candidagenome.org/cgi-bin/locus.pl?locus=orf19.1816&organism=C_albicans_SC5314	ALS3	ALS family cell wall adhesin; role in epithelial adhesion, endothelial invasiveness; allelic variation in adhesiveness; immunoprotective in mice; promotes biofilm formation by binding to SspB adhesin of S. gordonii; fluconazole-repressed
orf19.1822	orf19.1822	43.347	43.347	http://www.candidagenome.org/cgi-bin/locus.pl?locus=orf19.1822&organism=C_albicans_SC5314	UME6	Zinc cluster DNA-binding transcription factor required for wild-type hyphal extension, virulence, adherence to plastic; filament induced; regulated by Nrg1p, Tup1p, Rfg1p, alkaline conditions; expression promotes highly filamentous biofilms
orf19.1824	orf19.1824	2.28652	2.28652	http://www.candidagenome.org/cgi-bin/locus.pl?locus=orf19.1824&organism=C_albicans_SC5314	PGA50	Putative GPI-anchored protein; adhesin-like protein
orf19.1827	orf19.1827	2.0996	2.0996	http://www.candidagenome.org/cgi-bin/locus.pl?locus=orf19.1827&organism=C_albicans_SC5314		Protein of unknown function; flow model biofilm induced; induced by alpha pheromone in SpiderM medium
orf19.1830	orf19.1830	3.82475	3.82475	http://www.candidagenome.org/cgi-bin/locus.pl?locus=orf19.1830&organism=C_albicans_SC5314		Hap43p-induced gene
orf19.1831	orf19.1831	3.35674	3.35674	http://www.candidagenome.org/cgi-bin/locus.pl?locus=orf19.1831&organism=C_albicans_SC5314		0
orf19.1847	orf19.1847	4.84324	4.84324	http://www.candidagenome.org/cgi-bin/locus.pl?locus=orf19.1847&organism=C_albicans_SC5314	ARO10	Aromatic decarboxylase of the Ehrlich fusel oil pathway of aromatic alcohol biosynthesis; pH-regulated (alkaline downregulated); protein abundance is affected by URA3 expression in the CAI-4 strain background
orf19.1855	orf19.1855	0.506252	-2.10033	http://www.candidagenome.org/cgi-bin/locus.pl?locus=orf19.1855&organism=C_albicans_SC5314		Predicted membrane transporter, member of the anion:cation symporter (ACS) family, major facilitator superfamily (MFS); Gcn4p-regulated; flucytosine induced; ketoconazole-repressed; oxidative stress-induced via Cap1p
orf19.1856	orf19.1856	0.457165	-2.18905	http://www.candidagenome.org/cgi-bin/locus.pl?locus=orf19.1856&organism=C_albicans_SC5314		Ortholog(s) have histone deacetylase activity ;
orf19.1857	orf19.1857	2.16467	2.16467	http://www.candidagenome.org/cgi-bin/locus.pl?locus=orf19.1857&organism=C_albicans_SC5314		Putative L-azetidine-2-carboxylic acid acetyltransferase;
orf19.1862	orf19.1862	2.87579	2.87579	http://www.candidagenome.org/cgi-bin/locus.pl?locus=orf19.1862&organism=C_albicans_SC5314		Possible stress protein; increased transcription associated with CDR1 and CDR2 overexpression or fluphenazine treatment; transcription regulated by Sfu1p, Nrg1p, Tup1p; stationary phase enriched protein
orf19.1863	orf19.1863	0.483267	-2.07486	http://www.candidagenome.org/cgi-bin/locus.pl?locus=orf19.1863&organism=C_albicans_SC5314		Has domain(s) with predicted Rho guanyl-nucleotide exchange factor activity, role in regulation of Rho protein signal transduction and intracellular localization
orf19.1868	orf19.1868	5.22795	5.22795	http://www.candidagenome.org/cgi-bin/locus.pl?locus=orf19.1868&organism=C_albicans_SC5314	RNR22	Putative ribonucleoside diphosphate reductase; shows colony morphology-related gene regulation by Ssn6p; RNA abundance regulated by tyrosol and cell density; Hap43p-repressed gene; biofilm- and planktonic growth-induced
orf19.1897	orf19.1897	0.304022	-3.29305	http://www.candidagenome.org/cgi-bin/locus.pl?locus=orf19.1897&organism=C_albicans_SC5314		0
orf19.1925	orf19.1925	2.53713	2.53713	http://www.candidagenome.org/cgi-bin/locus.pl?locus=orf19.1925&organism=C_albicans_SC5314	TLO5	Member of a family of telomere-proximal genes of unknown function; may be spliced in vivo
orf19.1926	orf19.1926	2.12452	2.12452	http://www.candidagenome.org/cgi-bin/locus.pl?locus=orf19.1926&organism=C_albicans_SC5314	SEF2	Putative Zn(II)2Cys6 transcription factor, required for normal resistance to copper; expression is repressed by Sfu1p under high-iron conditions; regulated by Sef1p, Sfu1p, and Hap43p
orf19.1930	orf19.1930	3.12601	3.12601	http://www.candidagenome.org/cgi-bin/locus.pl?locus=orf19.1930&organism=C_albicans_SC5314	CFL5	Ferric reductase; induced in low iron; ciclopirox olamine, flucytosine induced; amphotericin B, Sfu1 repressed; Tbf1, Hap43 induced
orf19.1942	orf19.1942	0.441262	-2.56072	http://www.candidagenome.org/cgi-bin/locus.pl?locus=orf19.1942&organism=C_albicans_SC5314	SGE1	Putative multidrug resistance factor; induced in low iron; regulated by Sef1, Sfu1, and Hap43
orf19.1960	orf19.1960	3.45874	3.45874	http://www.candidagenome.org/cgi-bin/locus.pl?locus=orf19.1960&organism=C_albicans_SC5314	CLN3	G1 cyclin; depletion abolishes budding and causes hyphal growth defects; farnesol regulated, upregulated in biofilm; functional in S. cerevisiae; possibly essential gene, disruptants not obtained by UAU1 method
orf19.1961	orf19.1961	2.05248	2.05248	http://www.candidagenome.org/cgi-bin/locus.pl?locus=orf19.1961&organism=C_albicans_SC5314		Planktonic growth-induced gene
orf19.1968.1	orf19.1968.1	2.501	2.501	http://www.candidagenome.org/cgi-bin/locus.pl?locus=orf19.1968.1&organism=C_albicans_SC5314		Predicted non-catalytic subunit of N-terminal acetyltransferase; Spider biofilm induced
orf19.1969	orf19.1969	2.8628	2.8628	http://www.candidagenome.org/cgi-bin/locus.pl?locus=orf19.1969&organism=C_albicans_SC5314	CCW14	Putative mannoprotein of cell wall with role in response to stress; increased mRNA abundance observed in cyr1 homozygous mutant (hyphal or yeast-form cells) and in ras1 homozygous mutant (yeast-form cells)
orf19.1985	orf19.1985	0.363623	-2.7502	http://www.candidagenome.org/cgi-bin/locus.pl?locus=orf19.1985&organism=C_albicans_SC5314		Has aminoglycoside phosphotransferase and protein kinase domains;Biofilm-induced gene
orf19.1998	orf19.1998	0.418121	-2.39357	http://www.candidagenome.org/cgi-bin/locus.pl?locus=orf19.1998&organism=C_albicans_SC5314		0
orf19.2003	orf19.2003	0.450647	-2.21903	http://www.candidagenome.org/cgi-bin/locus.pl?locus=orf19.2003&organism=C_albicans_SC5314	HNM1	Putative choline/ethanolamine transporter; mutation confers hypersensitivity to toxic ergosterol analog; shows colony morphology-related gene regulation by Ssn6p; clade-associated gene expression
orf19.2020	orf19.2020	0.480932	-2.08196	http://www.candidagenome.org/cgi-bin/locus.pl?locus=orf19.2020&organism=C_albicans_SC5314	HGT6	Putative high-affinity glucose transporter of major facilitator superfamily; 20 members of C. albicans glucose transporter family; 12 probable membrane-spanning segments; core stress response, fluconazole-induced; biofilm-induced
orf19.2033	orf19.2033	0.47612	-2.10222	http://www.candidagenome.org/cgi-bin/locus.pl?locus=orf19.2033&organism=C_albicans_SC5314	PGA19	Putative GPI-anchored protein; macrophage-induced gene; mutants are viable
orf19.2044	orf19.2044	0.478768	-2.11137	http://www.candidagenome.org/cgi-bin/locus.pl?locus=orf19.2044&organism=C_albicans_SC5314	PGA27	Putative GPI-anchored protein
orf19.2045	orf19.2045	0.490623	-2.03825	http://www.candidagenome.org/cgi-bin/locus.pl?locus=orf19.2045&organism=C_albicans_SC5314		Ortholog(s) have diacylglycerol kinase activity, role in phosphatidic acid biosynthetic process and integral to endoplasmic reticulum membrane localization
orf19.2047	orf19.2047	2.04839	2.04839	http://www.candidagenome.org/cgi-bin/locus.pl?locus=orf19.2047&organism=C_albicans_SC5314		Putative protein of unknown function; Hap43p-repressed gene; mutation confers hypersensitivity to toxic ergosterol analog, and to amphotericin B
orf19.2048	orf19.2048	2.82475	2.82475	http://www.candidagenome.org/cgi-bin/locus.pl?locus=orf19.2048&organism=C_albicans_SC5314		Biofilm-induced gene; induced by nitric oxide independent of Yhb1p
orf19.2066.1	orf19.2066.1	0.486405	-2.05625	http://www.candidagenome.org/cgi-bin/locus.pl?locus=orf19.2066.1&organism=C_albicans_SC5314	ATP18	F1F0 ATP synthase complex subunit; gene has intron
orf19.2068	orf19.2068	0.443962	-2.26328	http://www.candidagenome.org/cgi-bin/locus.pl?locus=orf19.2068&organism=C_albicans_SC5314		0
orf19.2091	orf19.2091	0.462415	-2.16283	http://www.candidagenome.org/cgi-bin/locus.pl?locus=orf19.2091&organism=C_albicans_SC5314		Putative NADH dehydrogenase; repressed by nitric oxide, Hap43p-repressed
orf19.2107.1	orf19.2107.1	0.435119	-2.30138	http://www.candidagenome.org/cgi-bin/locus.pl?locus=orf19.2107.1&organism=C_albicans_SC5314	STF2	Protein involved in ATP biosynthesis; decreased expression in hyphae vs yeast-form cells; downregulated by Efg1p, Hap43p; transcription upregulated in clinical isolates from HIV+ patients with oral candidiasis; biofilm-induced
orf19.2108	orf19.2108	0.407668	-2.47034	http://www.candidagenome.org/cgi-bin/locus.pl?locus=orf19.2108&organism=C_albicans_SC5314	SOD6	Copper- and zinc-containing superoxide dismutase; expression regulated during planktonic growth; member of a gene family that includes SOD1, SOD4, SOD5, and SOD6; gene may contain an intron; Hap43p-repressed; biofilm-induced
orf19.2112	orf19.2112	2.49525	2.49525	http://www.candidagenome.org/cgi-bin/locus.pl?locus=orf19.2112&organism=C_albicans_SC5314		snRNP U5 splicing factor component; involved in positioning the 3' splice site during the 2nd catalytic step of splicing; Spider biofilm induced
orf19.2125	orf19.2125	2.37586	2.37586	http://www.candidagenome.org/cgi-bin/locus.pl?locus=orf19.2125&organism=C_albicans_SC5314		0
orf19.2127	orf19.2127	2.04956	2.04956	http://www.candidagenome.org/cgi-bin/locus.pl?locus=orf19.2127&organism=C_albicans_SC5314	CST5	Scaffold protein for the mitogen-activated protein (MAP) kinase cascade that regulates mating; required for opaque mating or white biofilm formation in response to mating pheromone; induced in response to pheromone; Hap43p-repressed
orf19.2133	orf19.2133	0.423768	-2.42293	http://www.candidagenome.org/cgi-bin/locus.pl?locus=orf19.2133&organism=C_albicans_SC5314	LIP4	Secreted lipase, member of a differentially expressed lipase gene family with possible roles in nutrition and/or in creating an acidic microenvironment; expressed more strongly during mucosal infections than during systemic infections
orf19.2168	orf19.2168	2.7521	2.7521	http://www.candidagenome.org/cgi-bin/locus.pl?locus=orf19.2168&organism=C_albicans_SC5314		Putative sterol deacetylase; flow model biofilm induced; rat catheter biofilm repressed
orf19.2176	orf19.2176	0.499801	-2.00129	http://www.candidagenome.org/cgi-bin/locus.pl?locus=orf19.2176&organism=C_albicans_SC5314	IFM3	Hap43p-repressed gene; Plc1p-regulated; overlaps orf19.2177
orf19.2179	orf19.2179	2.96394	2.96394	http://www.candidagenome.org/cgi-bin/locus.pl?locus=orf19.2179&organism=C_albicans_SC5314	SIT1	Transporter of ferrichrome siderophores, not ferrioxamine B; required for wild-type invasion of human epithelial cells in vitro, but not for wild-type systemic infection in mice; transcription regulated by iron, Sfu1p, SRfg1p, Tup1p, Hap43p
orf19.2185	orf19.2185	0.496884	-2.01297	http://www.candidagenome.org/cgi-bin/locus.pl?locus=orf19.2185&organism=C_albicans_SC5314	NSA1	Putative 66S pre-ribosomal particles conmponent; Hap43p-induced gene; decreased expression in response to prostaglandins
orf19.2192	orf19.2192	0.346208	-2.88862	http://www.candidagenome.org/cgi-bin/locus.pl?locus=orf19.2192&organism=C_albicans_SC5314	GDH2	Putative NAD-specific glutamate dehydrogenase; fungal-specific; transcript regulated by Nrg1, Mig1, Tup1, and Gcn4; stationary phase enriched protein; flow model biofilm induced; Spider biofilm induced
orf19.2195	orf19.2195	3.16829	3.16829	http://www.candidagenome.org/cgi-bin/locus.pl?locus=orf19.2195&organism=C_albicans_SC5314		Ortholog of Candida albicans WO-1 : CAWG_05881
orf19.2197	orf19.2197	2.91911	2.91911	http://www.candidagenome.org/cgi-bin/locus.pl?locus=orf19.2197&organism=C_albicans_SC5314		Has domain(s) with predicted N,N-dimethylaniline monooxygenase activity, NADP binding, flavin adenine dinucleotide binding activity and role in oxidation-reduction process
orf19.2199	orf19.2199	0.351055	-2.85996	http://www.candidagenome.org/cgi-bin/locus.pl?locus=orf19.2199&organism=C_albicans_SC5314	PHO86	Putative endoplasmic reticulum protein; possibly adherence-induced
orf19.2211	orf19.2211	0.470983	-2.12322	http://www.candidagenome.org/cgi-bin/locus.pl?locus=orf19.2211&organism=C_albicans_SC5314		Ortholog of C. parapsilosis CDC317 : CPAR2_103660, Debaryomyces hansenii CBS767 : DEHA2F19756g, Candida dubliniensis CD36 : CD36_21990 and Pichia stipitis Pignal : PICST_61375
orf19.2241	orf19.2241	3.69837	3.69837	http://www.candidagenome.org/cgi-bin/locus.pl?locus=orf19.2241&organism=C_albicans_SC5314	PST1	Putative 1,4-benzoquinone reductase; biofilm induced; hyphal-induced expression, Protein with similarity to a family of flavodoxin-like proteins; induced by oxidative stress in a Yap1p dependent manner; the authentic, non-tagged protein is detected in highly purified mitochondria in high-throughput studies; protein abundance increases in response to DNA replication stress;
orf19.2245	orf19.2245	0.368848	-2.71117	http://www.candidagenome.org/cgi-bin/locus.pl?locus=orf19.2245&organism=C_albicans_SC5314	YPT72	Vacuolar Rab small monomeric GTPase involved in vacuolar biogenesis; involved in filamentous growth and virulence
orf19.2247	orf19.2247	2.29596	2.29596	http://www.candidagenome.org/cgi-bin/locus.pl?locus=orf19.2247&organism=C_albicans_SC5314		Ortholog of C. parapsilosis CDC317 : CPAR2_406700, C. dubliniensis CD36 : Cd36_21220, Candida tenuis NRRL Y-1498 : CANTEDRAFT_127772 and Candida orthopsilosis Co 90-125 : CORT_0C06120
orf19.2249	orf19.2249	0.0875315	-11.4249	http://www.candidagenome.org/cgi-bin/locus.pl?locus=orf19.2249&organism=C_albicans_SC5314		Putative metalloprotease of the mitochondrial inner membrane; expression downregulated in an ssr1 null mutant
orf19.2274	orf19.2274	0.403369	-2.51274	http://www.candidagenome.org/cgi-bin/locus.pl?locus=orf19.2274&organism=C_albicans_SC5314		Ortholog of Candida dubliniensis CD36 : CD36_21450, Candida tropicalis MYA-3404 : CTRG_01739 and Candida albicans WO-1 : CAWG_05814
orf19.2296	orf19.2296	2.35515	2.35515	http://www.candidagenome.org/cgi-bin/locus.pl?locus=orf19.2296&organism=C_albicans_SC5314		Protein with similarity to mucins; ketoconazole-induced; fluconazole-downregulated; mRNA abundance increased in a cyr1 mutant than in wild type; colony morphology-related gene regulation by Ssn6p; late-stage biofilm-induced
orf19.2317	orf19.2317	2.09492	2.09492	http://www.candidagenome.org/cgi-bin/locus.pl?locus=orf19.2317&organism=C_albicans_SC5314		Protein of unknown function; induced by alpha pheromone in SpiderM medium
orf19.2332	orf19.2332	0.372814	-3.18335	http://www.candidagenome.org/cgi-bin/locus.pl?locus=orf19.2332&organism=C_albicans_SC5314		0
orf19.2336	orf19.2336	0.473807	-2.11381	http://www.candidagenome.org/cgi-bin/locus.pl?locus=orf19.2336&organism=C_albicans_SC5314		Pry family pathogenesis-related protein; predicted to be extracellular, Sc PYR3 Cell wall-associated protein involved in export of acetylated sterols;
orf19.2344	orf19.2344	5.08596	5.08596	http://www.candidagenome.org/cgi-bin/locus.pl?locus=orf19.2344&organism=C_albicans_SC5314	ASR1	Putative heat shock protein; transcription regulated by cAMP, osmotic stress, ciclopirox olamine, ketoconazole; negatively regulated by Cyr1p, Ras1p; colony morphology-related regulation by Ssn6p; stationary phase enriched; Hap43p-induced
orf19.2378	orf19.2378	2.35153	2.35153	http://www.candidagenome.org/cgi-bin/locus.pl?locus=orf19.2378&organism=C_albicans_SC5314		Ortholog(s) have role in vacuolar proton-transporting V-type ATPase complex assembly and integral to endoplasmic reticulum membrane localization,protein abundance increases in response to DNA replication stress
orf19.2385	orf19.2385	2.01085	2.01085	http://www.candidagenome.org/cgi-bin/locus.pl?locus=orf19.2385&organism=C_albicans_SC5314	KTI12	Protein similar to S. cerevisiae Kti12p, which associates with Elongator complex; has a role in resistance to killer toxin; predicted Kex2p substrate; Hap43p-induced gene
orf19.2395	orf19.2395	2.18027	2.18027	http://www.candidagenome.org/cgi-bin/locus.pl?locus=orf19.2395&organism=C_albicans_SC5314	IME2	Putative serine/threonine protein kinase; mutation confers hypersensitivity to amphotericin B
orf19.240	orf19.240	2.01822	2.01822	http://www.candidagenome.org/cgi-bin/locus.pl?locus=orf19.240&organism=C_albicans_SC5314	PAM17	Predicted component of the presequence translocase-associated import motor (PAM complex) involved in protein import into mitochondrial matrix
orf19.2412	orf19.2412	2.1458	2.1458	http://www.candidagenome.org/cgi-bin/locus.pl?locus=orf19.2412&organism=C_albicans_SC5314		Ortholog(s) have role in late endosome to vacuole transport via multivesicular body sorting pathway and late endosome, Vps55/Vps68 complex localization
orf19.242	orf19.242	0.492995	-2.02897	http://www.candidagenome.org/cgi-bin/locus.pl?locus=orf19.242&organism=C_albicans_SC5314	SAP8	Secreted aspartyl protease; regulated by growth phase, temperature, white-opaque switch; highly expressed in opaque cells; expressed upon deep epidermal invasion; greater expression in vaginal infection than oral infection; N-glycosylated
orf19.2425	orf19.2425	2.00823	2.00823	http://www.candidagenome.org/cgi-bin/locus.pl?locus=orf19.2425&organism=C_albicans_SC5314	HGT18	Putative glucose transporter of the major facilitator superfamily; the C. albicans glucose transporter family comprises 20 members; 12 probable membrane-spanning segments; expressed in rich medium with 2% glucose
orf19.2449	orf19.2449	3.74313	3.74313	http://www.candidagenome.org/cgi-bin/locus.pl?locus=orf19.2449&organism=C_albicans_SC5314		Putative adhesin-like protein; macrophage-induced gene
orf19.2452	orf19.2452	0.415806	-2.40546	http://www.candidagenome.org/cgi-bin/locus.pl?locus=orf19.2452&organism=C_albicans_SC5314		Transcriptionally regulated by iron; expression greater in high iron; downregulated in core caspofungin response; ketoconazole-repressed; shows colony morphology-related gene regulation by Ssn6p; possibly subject to Kex2p processing
orf19.2454	orf19.2454	0.47055	-2.13027	http://www.candidagenome.org/cgi-bin/locus.pl?locus=orf19.2454&organism=C_albicans_SC5314	PHO87	Putative phosphate permease; transcription negatively regulated by Rim101p at pH 8; expression regulated upon white-opaque switching; caspofungin repressed; biofilm-regulated; biofilm-induced; virulence-group-correlated expression
orf19.2457	orf19.2457	4.22565	4.22565	http://www.candidagenome.org/cgi-bin/locus.pl?locus=orf19.2457&organism=C_albicans_SC5314		Protein of unknown function; induced during chlamydospore formation in both C. albicans and C. dubliniensis; Spider biofilm induced
orf19.2459	orf19.2459	3.0405	3.0405	http://www.candidagenome.org/cgi-bin/locus.pl?locus=orf19.2459&organism=C_albicans_SC5314		Protein of unknown function; mRNA binds to She3p; Hap43p-repressed gene
orf19.2468	orf19.2468	0.168543	-5.93666	http://www.candidagenome.org/cgi-bin/locus.pl?locus=orf19.2468&organism=C_albicans_SC5314		Ortholog(s) have trans-aconitate 3-methyltransferase activity and cytosol, nucleus localization. cytosolic enzyme that catalyzes the methyl esterification of 3-isopropylmalate, an intermediate of the leucine biosynthetic pathway, and trans-aconitate, which inhibits the citric acid cycle
orf19.2478	orf19.2478	2.53937	2.53937	http://www.candidagenome.org/cgi-bin/locus.pl?locus=orf19.2478&organism=C_albicans_SC5314		0
orf19.2481	orf19.2481	0.385155	-2.59684	http://www.candidagenome.org/cgi-bin/locus.pl?locus=orf19.2481&organism=C_albicans_SC5314		Protein of unknown function; Spider biofilm induced
orf19.2492	orf19.2492	0.494171	-2.02406	http://www.candidagenome.org/cgi-bin/locus.pl?locus=orf19.2492&organism=C_albicans_SC5314	STE3	Protein similar to S. cerevisiae Ste3p, the receptor for a-factor mating pheromone; alpha mating-type-specific transcription
orf19.2496	orf19.2496	0.257202	-3.93498	http://www.candidagenome.org/cgi-bin/locus.pl?locus=orf19.2496&organism=C_albicans_SC5314	ATO2	Putative fungal-specific transmembrane protein; involved in export of ammonia; ammonia is a starvation signal that promotes cell death in aging colonies; phosphorylated in mitochondria;fluconazole repressed, Hap43-repressed; flow model biofilm induced; Spider biofilm induced
orf19.2505	orf19.2505	2.24036	2.24036	http://www.candidagenome.org/cgi-bin/locus.pl?locus=orf19.2505&organism=C_albicans_SC5314		Ortholog of Candida albicans WO-1 : CAWG_02437
orf19.251	orf19.251	2.1752	2.1752	http://www.candidagenome.org/cgi-bin/locus.pl?locus=orf19.251&organism=C_albicans_SC5314		ThiJ/PfpI protein; binds human immunoglobulin E; 2 N-glycosylation motifs; alkaline, fluconazole, Hog1p-downregulated; induced in core stress response or by oxidative stress (via Cap1p); induced by hypoxia, Hap43p; stationary-phase enriched
orf19.2528	orf19.2528	2.07766	2.07766	http://www.candidagenome.org/cgi-bin/locus.pl?locus=orf19.2528&organism=C_albicans_SC5314		Putative RNA polymerase III transcription factor (TFIIIB) subunit; flucytosine repressed
orf19.2530	orf19.2530	2.94006	2.94006	http://www.candidagenome.org/cgi-bin/locus.pl?locus=orf19.2530&organism=C_albicans_SC5314		0
orf19.2531	orf19.2531	2.85372	2.85372	http://www.candidagenome.org/cgi-bin/locus.pl?locus=orf19.2531&organism=C_albicans_SC5314	CSP37	Plasma membrane, hyphal cell wall protein; role in progression of murine systemic infection; predicted P-loop, divalent cation binding, N-glycosylation sites; expressed in yeast and hyphae; hyphal downregulated; stationary-phase enriched
orf19.254	orf19.254	0.271825	-3.67914	http://www.candidagenome.org/cgi-bin/locus.pl?locus=orf19.254&organism=C_albicans_SC5314		Protein of unknown function; Hog1p-repressed; Spider biofilm induced
orf19.2540	orf19.2540	2.1639	2.1639	http://www.candidagenome.org/cgi-bin/locus.pl?locus=orf19.2540&organism=C_albicans_SC5314	SAS3	Similar to silencing proteins; increased transcription is observed upon fluphenazine treatment
orf19.2544	orf19.2544	2.33495	2.33495	http://www.candidagenome.org/cgi-bin/locus.pl?locus=orf19.2544&organism=C_albicans_SC5314		Ortholog(s) have aminoacyl-tRNA hydrolase activity, role in negative regulation of proteasomal ubiquitin-dependent protein catabolic process and mitochondrial outer membrane localization
orf19.255	orf19.255	0.251003	-3.99043	http://www.candidagenome.org/cgi-bin/locus.pl?locus=orf19.255&organism=C_albicans_SC5314	ZCF1	Zn(II)2Cys6 transcription factor; transcript regulated during hypha formation; 5'-UTR intron; mutants show decreased colonization of mouse kidneys; flow model biofilm induced; Spider biofilm induced
orf19.2552	orf19.2552	0.403416	-2.47884	http://www.candidagenome.org/cgi-bin/locus.pl?locus=orf19.2552&organism=C_albicans_SC5314		Protein similar to S. cerevisiae Pmr1p; amphotericin B induced; previously merged with orf19.2553; unmerged from orf19.2553 in a revision of Assembly 21
orf19.257	orf19.257	0.490128	-2.04092	http://www.candidagenome.org/cgi-bin/locus.pl?locus=orf19.257&organism=C_albicans_SC5314		Transcription is negatively regulated by Sfu1p; repressed by nitric oxide
orf19.2583	orf19.2583	3.27727	3.27727	http://www.candidagenome.org/cgi-bin/locus.pl?locus=orf19.2583&organism=C_albicans_SC5314	PTR2	Oligopeptide transporter involved in uptake of di-/tripeptides; highly induced during chlamydospore formation in both C. albicans and C. dubliniensis
orf19.2584	orf19.2584	0.501178	-2.01823	http://www.candidagenome.org/cgi-bin/locus.pl?locus=orf19.2584&organism=C_albicans_SC5314	OPT9	Probable pseudogene similar to fragments of OPT1 oligopeptide transporter gene; decreased expression in hyphae compared to yeast-form cells; transcriptionally induced upon phagocytosis by macrophage
orf19.2587	orf19.2587	9.50798	9.50798	http://www.candidagenome.org/cgi-bin/locus.pl?locus=orf19.2587&organism=C_albicans_SC5314	HNM3	Putative transporter; Hap43p-repressed gene; flucytosine repressed; possibly an essential gene, disruptants not obtained by UAU1 method
orf19.2590	orf19.2590	10.3895	10.3895	http://www.candidagenome.org/cgi-bin/locus.pl?locus=orf19.2590&organism=C_albicans_SC5314		Putative dethiobiotin synthetase; transcript upregulated in clinical isolates from HIV+ patients with oral candidiasis; Hap43-repressed; GlcNAc-induced protein; Spider biofilm induced
orf19.2591	orf19.2591	6.13786	6.13786	http://www.candidagenome.org/cgi-bin/locus.pl?locus=orf19.2591&organism=C_albicans_SC5314		Ortholog(s) have adenosylmethionine-8-amino-7-oxononanoate transaminase activity and role in biotin biosynthetic process,Biotin is a coenzyme for carboxylase enzymes, involved in the synthesis of fatty acids, isoleucine, and valine, and in gluconeogenesis.
orf19.2593	orf19.2593	3.3201	3.3201	http://www.candidagenome.org/cgi-bin/locus.pl?locus=orf19.2593&organism=C_albicans_SC5314	BIO2	Putative biotin synthase; transcriptionally upregulated in high iron; transcription downregulated by treatment with ciclopirox olamine; upregulated in clinical isolates from HIV+ patients with oral candidiasis; Hap43p-repressed
orf19.2602	orf19.2602	0.461518	-2.16748	http://www.candidagenome.org/cgi-bin/locus.pl?locus=orf19.2602&organism=C_albicans_SC5314	OPT1	Oligopeptide transporter; transports 3-to-5-residue peptides; alleles are distinct, one has intron; suppresses S. cerevisiae ptr2-2 mutant defects; induced by BSA or peptides; Stp3p, Hog1p regulated; biofilm-regulated via Tye7p
orf19.2610	orf19.2610	2.21169	2.21169	http://www.candidagenome.org/cgi-bin/locus.pl?locus=orf19.2610&organism=C_albicans_SC5314		Intron-containing gene
orf19.2613	orf19.2613	0.168136	-5.95253	http://www.candidagenome.org/cgi-bin/locus.pl?locus=orf19.2613&organism=C_albicans_SC5314	ECM4	Cytoplasmic glutathione S-transferase; ability to catalyze the conjugation of the reduced form of glutathione (GSH) to xenobiotic substrates for the purpose of detoxification,regulated by Nrg1, Tup1; induced in core stress response, in cyr1 or ras1 mutant (yeast or hyphal cells); Tn mutation affects filamentous growth; stationary phase enriched; Spider biofilm induced
orf19.2619	orf19.2619	0.485691	-2.05982	http://www.candidagenome.org/cgi-bin/locus.pl?locus=orf19.2619&organism=C_albicans_SC5314	PHO113	Putative constitutive acid phosphatase; transcription is negatively regulated by Rim101p; DTT-extractable; N-glycosylated; possibly an essential gene, disruptants not obtained by UAU1 method
orf19.2620	orf19.2620	0.464981	-2.18433	http://www.candidagenome.org/cgi-bin/locus.pl?locus=orf19.2620&organism=C_albicans_SC5314		Ortholog of Candida dubliniensis CD36 : CD36_33120 and Candida albicans WO-1 : CAWG_02046
orf19.2623	orf19.2623	2.58159	2.58159	http://www.candidagenome.org/cgi-bin/locus.pl?locus=orf19.2623&organism=C_albicans_SC5314	ECM22	Putative transcription factor with zinc cluster DNA-binding motif
orf19.2638	orf19.2638	7.34516	7.34516	http://www.candidagenome.org/cgi-bin/locus.pl?locus=orf19.2638&organism=C_albicans_SC5314		Protein of unknown function; Spider biofilm induced
orf19.2645	orf19.2645	0.189015	-5.74691	http://www.candidagenome.org/cgi-bin/locus.pl?locus=orf19.2645&organism=C_albicans_SC5314		Ortholog of Candida albicans WO-1 : CAWG_04710
orf19.2646	orf19.2646	0.300534	-3.32749	http://www.candidagenome.org/cgi-bin/locus.pl?locus=orf19.2646&organism=C_albicans_SC5314	ZCF13	Predicted Zn(II)2Cys6 transcription factor; similar to but not the true ortholog of S. cerevisiae Hap1; mutants display decreased colonization of mouse kidneys
orf19.2649	orf19.2649	2.43366	2.43366	http://www.candidagenome.org/cgi-bin/locus.pl?locus=orf19.2649&organism=C_albicans_SC5314	PCL1	Cyclin homolog; expression induced upon filamentous growth; transcription is induced in response to alpha pheromone in SpiderM medium
orf19.265	orf19.265	0.382865	-2.62621	http://www.candidagenome.org/cgi-bin/locus.pl?locus=orf19.265&organism=C_albicans_SC5314		Protein with a ribonuclease III domain; flow model biofilm induced; Spider biofilm induced
orf19.2661	orf19.2661	2.64467	2.64467	http://www.candidagenome.org/cgi-bin/locus.pl?locus=orf19.2661&organism=C_albicans_SC5314	TLO34	Non-telomeric member of a family of telomere-proximal genes of unknown function; predicted N-terminus is extended, relative to that of other family members; overlaps orf19.2662
orf19.2681	orf19.2681	0.314322	-3.1974	http://www.candidagenome.org/cgi-bin/locus.pl?locus=orf19.2681&organism=C_albicans_SC5314	RBT7	Protein with similarity to RNase T2 enzymes; has putative secretion signal; expression is Tup1-repressed
orf19.2685	orf19.2685	2.24101	2.24101	http://www.candidagenome.org/cgi-bin/locus.pl?locus=orf19.2685&organism=C_albicans_SC5314	PGA54	Putative GPI-anchored protein; hyphal induced; Hog1p-downregulated; induced in a cyr1 or efg1 homozygous null mutant; shows colony morphology-related gene regulation by Ssn6p; upregulated in an RHE model; mRNA binds to She3p
orf19.270	orf19.270	0.125556	-7.96514	http://www.candidagenome.org/cgi-bin/locus.pl?locus=orf19.270&organism=C_albicans_SC5314		0
orf19.2704	orf19.2704	0.490406	-2.04078	http://www.candidagenome.org/cgi-bin/locus.pl?locus=orf19.2704&organism=C_albicans_SC5314		Ortholog of Candida albicans WO-1 : CAWG_03507
orf19.2706	orf19.2706	3.42035	3.42035	http://www.candidagenome.org/cgi-bin/locus.pl?locus=orf19.2706&organism=C_albicans_SC5314	CRH11	GPI-anchored cell wall transglycosylase, putative ortholog of S. cerevisiae Crh1p; predicted glycosyl hydrolase domain; similar to Csf4p and to antigenic A. fumigatus Aspf9; predicted Kex2p substrate; caspofungin-induced
orf19.2707.1	orf19.2707.1	0.489013	-2.04529	http://www.candidagenome.org/cgi-bin/locus.pl?locus=orf19.2707.1&organism=C_albicans_SC5314	QCR9	Putative ubiquinol cytochrome c reductase; shows colony morphology-related gene regulation by Ssn6p
orf19.272	orf19.272	0.340328	-2.93844	http://www.candidagenome.org/cgi-bin/locus.pl?locus=orf19.272&organism=C_albicans_SC5314	FAA21	Predicted acyl CoA synthetase; upregulated upon phagocytosis; transcript regulated by Nrg1 and Mig1
orf19.2724	orf19.2724	6.57823	6.57823	http://www.candidagenome.org/cgi-bin/locus.pl?locus=orf19.2724&organism=C_albicans_SC5314		Hap43p-repressed gene; late-stage biofilm-induced
orf19.2731	orf19.2731	2.17152	2.17152	http://www.candidagenome.org/cgi-bin/locus.pl?locus=orf19.2731&organism=C_albicans_SC5314		0
orf19.2734	orf19.2734	2.67687	2.67687	http://www.candidagenome.org/cgi-bin/locus.pl?locus=orf19.2734&organism=C_albicans_SC5314		Protein with a glucose/ribitol dehydrogenase family domain; mutants are viable
orf19.2737	orf19.2737	0.269778	-3.707	http://www.candidagenome.org/cgi-bin/locus.pl?locus=orf19.2737&organism=C_albicans_SC5314		Carbohydrate kinase domain-containing protein; Spider biofilm induced
orf19.2742	orf19.2742	2.17107	2.17107	http://www.candidagenome.org/cgi-bin/locus.pl?locus=orf19.2742&organism=C_albicans_SC5314		0
orf19.2745	orf19.2745	0.499482	-2.15124	http://www.candidagenome.org/cgi-bin/locus.pl?locus=orf19.2745&organism=C_albicans_SC5314	UME7	Putative transcription factor with zinc cluster DNA-binding motif; similar to S. cerevisiae Ume6p, which is a transcription factor involved in the regulation of meiotic genes
orf19.2749	orf19.2749	0.471682	-2.12035	http://www.candidagenome.org/cgi-bin/locus.pl?locus=orf19.2749&organism=C_albicans_SC5314		BTB/POZ domain protein; Biofilm-induced gene; transcriptionally activated by Mnl1p under weak acid stress
orf19.2753	orf19.2753	0.4202	-2.37982	http://www.candidagenome.org/cgi-bin/locus.pl?locus=orf19.2753&organism=C_albicans_SC5314	ZCF15	Predicted zinc-finger protein
orf19.2756	orf19.2756	0.310619	-3.21983	http://www.candidagenome.org/cgi-bin/locus.pl?locus=orf19.2756&organism=C_albicans_SC5314		Ortholog(s) have HDEL sequence binding activity, role in ER to Golgi vesicle-mediated transport, protein retention in ER lumen and Golgi apparatus, integral to endoplasmic reticulum membrane localization
orf19.2768	orf19.2768	2.09474	2.09474	http://www.candidagenome.org/cgi-bin/locus.pl?locus=orf19.2768&organism=C_albicans_SC5314	AMS1	Putative alpha-mannosidase; transcription is regulated by Nrg1p; induced during cell wall regeneration; biofilm- and planktonic growth-induced gene
orf19.2769	orf19.2769	2.17372	2.17372	http://www.candidagenome.org/cgi-bin/locus.pl?locus=orf19.2769&organism=C_albicans_SC5314		Putative protease B inhibitor; hyphal-induced expression; Cyr1p- and Ras1p-repressed
orf19.2778	orf19.2778	2.43286	2.43286	http://www.candidagenome.org/cgi-bin/locus.pl?locus=orf19.2778&organism=C_albicans_SC5314		Putative protein of unknown function, transcription is upregulated in clinical isolates from HIV+ patients with oral candidiasis
orf19.2779	orf19.2779	2.44079	2.44079	http://www.candidagenome.org/cgi-bin/locus.pl?locus=orf19.2779&organism=C_albicans_SC5314		Hap43p-repressed gene
orf19.2808	orf19.2808	0.426996	-2.34344	http://www.candidagenome.org/cgi-bin/locus.pl?locus=orf19.2808&organism=C_albicans_SC5314	ZCF16	Predicted zinc-finger protein; not essential for viability
orf19.2809	orf19.2809	0.299185	-3.35846	http://www.candidagenome.org/cgi-bin/locus.pl?locus=orf19.2809&organism=C_albicans_SC5314	CTN3	Peroxisomal carnitine acetyl transferase; no obvious metabolic, hyphal, virulence defects in Ura+ strain; induced by macrophage engulfment, hyphal growth, starvation, nonfermentable carbon sources; rat catheter, Spider biofilm induced
orf19.2810	orf19.2810	0.388979	-2.58101	http://www.candidagenome.org/cgi-bin/locus.pl?locus=orf19.2810&organism=C_albicans_SC5314	AAP1	Putative amino acid permease; fungal-specific (no human or murine homolog); possibly an essential gene, disruptants not obtained by UAU1 method
orf19.2813	orf19.2813	0.314106	-3.31163	http://www.candidagenome.org/cgi-bin/locus.pl?locus=orf19.2813&organism=C_albicans_SC5314		0
orf19.2825	orf19.2825	2.1517	2.1517	http://www.candidagenome.org/cgi-bin/locus.pl?locus=orf19.2825&organism=C_albicans_SC5314		Putative cytosolic Fe-S protein assembly protein; a-specific transcription; regulated by Sef1p-, Sfu1p-, and Hap43p
orf19.2835	orf19.2835	0.339043	-2.95021	http://www.candidagenome.org/cgi-bin/locus.pl?locus=orf19.2835&organism=C_albicans_SC5314		Ortholog(s) have SUMO activating enzyme activity, role in protein sumoylation, regulation of mitotic cell cycle, response to DNA damage stimulus and SUMO activating enzyme complex, cytosol localization
orf19.2836	orf19.2836	3.34217	3.34217	http://www.candidagenome.org/cgi-bin/locus.pl?locus=orf19.2836&organism=C_albicans_SC5314		Protein with similarity to carbonic anhydrases
orf19.2846	orf19.2846	0.495584	-2.01871	http://www.candidagenome.org/cgi-bin/locus.pl?locus=orf19.2846&organism=C_albicans_SC5314		Hap43p-repressed gene; induced in core caspofungin response; transcription regulated upon yeast-hyphal switch
orf19.2849	orf19.2849	3.50109	3.50109	http://www.candidagenome.org/cgi-bin/locus.pl?locus=orf19.2849&organism=C_albicans_SC5314	AQY1	Aquaporin water channel; mutant has increased resistance to osmotic shock; required for wild-type tolerance of freezing; not required for virulence in a mouse model of systemic infection; flucytosine repressed; biofilm-induced gene
orf19.2863.1	orf19.2863.1	2.70727	2.70727	http://www.candidagenome.org/cgi-bin/locus.pl?locus=orf19.2863.1&organism=C_albicans_SC5314	ERV1	Ortholog(s) have flavin-linked sulfhydryl oxidase activity and role in cellular iron ion homeostasis, cellular response to oxidative stress, protein import into mitochondrial intermembrane space
orf19.2875	orf19.2875	2.08971	2.08971	http://www.candidagenome.org/cgi-bin/locus.pl?locus=orf19.2875&organism=C_albicans_SC5314		Ortholog of S. pombe SPAC1071.09c DNAJ domain proteinHap43p-induced gene
orf19.2876	orf19.2876	0.386972	-2.58641	http://www.candidagenome.org/cgi-bin/locus.pl?locus=orf19.2876&organism=C_albicans_SC5314	CBF1	Transcription factor that binds upstream of ribosomal protein genes and the rDNA locus, with Tbf1p; also regulates sulfur starvation-response, respiratory, and glycolytic genes; does not bind to centromeres as does S. cerevisiae Cbf1p
orf19.2898	orf19.2898	0.303076	-3.30462	http://www.candidagenome.org/cgi-bin/locus.pl?locus=orf19.2898&organism=C_albicans_SC5314		Ortholog(s) have borate efflux transmembrane transporter activity, role in borate transport, protein targeting to vacuole and fungal-type vacuole, plasma membrane localization
orf19.2941	orf19.2941	26.584	26.584	http://www.candidagenome.org/cgi-bin/locus.pl?locus=orf19.2941&organism=C_albicans_SC5314	SCW4	Cell wall protein with similarity to glucanases; substrate for Kex2p processing in vitro; expression regulated by white-opaque switch; alkaline repressed; possibly essential (UAU1 method); flow model biofilm induced; Spider biofilm induced
orf19.2942	orf19.2942	0.305573	-3.27257	http://www.candidagenome.org/cgi-bin/locus.pl?locus=orf19.2942&organism=C_albicans_SC5314	DIP5	Dicarboxylic amino acid permease; mutation confers hypersensitivity to toxic ergosterol analog; induced upon phagocytosis by macrophage; Gcn4-regulated; upregulated by Rim101 at pH 8; rat catheter and Spider biofilm induced
orf19.2946	orf19.2946	0.370551	-2.70441	http://www.candidagenome.org/cgi-bin/locus.pl?locus=orf19.2946&organism=C_albicans_SC5314	HNM4	Putative choline permease; fungal-specific (no human or murine homolog)
orf19.2952	orf19.2952	4.45729	4.45729	http://www.candidagenome.org/cgi-bin/locus.pl?locus=orf19.2952&organism=C_albicans_SC5314	EXG2	GPI-anchored cell wall protein, similar to S. cerevisiae exo-1,3-beta-glucosidase Exg2p; Catalysis of the successive hydrolysis of beta-D-glucose units from the non-reducing ends of (1->3)-beta-D-glucans, releasing alpha-glucose,predicted Kex2p substrate; induced during cell wall regeneration; possibly an essential gene, disruptants not obtained by UAU1 method; Hap43p-repressed
orf19.2957	orf19.2957	2.1512	2.1512	http://www.candidagenome.org/cgi-bin/locus.pl?locus=orf19.2957&organism=C_albicans_SC5314		Protein required for transfer of mannosylphosphate; induced by alpha pheromone in SpiderM medium
orf19.2959.1	orf19.2959.1	2.09754	2.09754	http://www.candidagenome.org/cgi-bin/locus.pl?locus=orf19.2959.1&organism=C_albicans_SC5314		Gene induced by hypoxia and ketoconazole
orf19.2962	orf19.2962	4.49437	4.49437	http://www.candidagenome.org/cgi-bin/locus.pl?locus=orf19.2962&organism=C_albicans_SC5314		Protein of unknown function; Spider biofilm induced
orf19.2968	orf19.2968	2.16461	2.16461	http://www.candidagenome.org/cgi-bin/locus.pl?locus=orf19.2968&organism=C_albicans_SC5314		0
orf19.2986	orf19.2986	2.3288	2.3288	http://www.candidagenome.org/cgi-bin/locus.pl?locus=orf19.2986&organism=C_albicans_SC5314		0
orf19.2990	orf19.2990	2.20562	2.20562	http://www.candidagenome.org/cgi-bin/locus.pl?locus=orf19.2990&organism=C_albicans_SC5314	XOG1	Exo-1,3-beta-glucanase; 5 glycosyl hydrolase family member; affects sensitivity to chitin and glucan synthesis inhibitors; not required for yeast-to-hyphal transition or for virulence in mouse systemic infection; Hap43p-induced gene
orf19.3016	orf19.3016	0.0667377	-14.9841	http://www.candidagenome.org/cgi-bin/locus.pl?locus=orf19.3016&organism=C_albicans_SC5314		Ortholog(s) have role in meiotic chromosome segregation and cytosol, nucleus localization
orf19.3040	orf19.3040	0.341461	-2.93166	http://www.candidagenome.org/cgi-bin/locus.pl?locus=orf19.3040&organism=C_albicans_SC5314	EHT1	Putative acyl-coenzymeA:ethanol O-acyltransferase; involved in formation of ethyl esters of long-chain fatty acids in humans caused intoxicated. regulated by Sef1, Sfu1, and Hap43; induced by alpha pheromone in SpiderM medium; Spider biofilm induced; promoter bound by Ndt80
orf19.3073	orf19.3073	0.360478	-2.77729	http://www.candidagenome.org/cgi-bin/locus.pl?locus=orf19.3073&organism=C_albicans_SC5314		0
orf19.3074	orf19.3074	2.48923	2.48923	http://www.candidagenome.org/cgi-bin/locus.pl?locus=orf19.3074&organism=C_albicans_SC5314	TLO10	Member of a family of telomere-proximal genes of unknown function
orf19.3105	orf19.3105	0.323651	-3.10688	http://www.candidagenome.org/cgi-bin/locus.pl?locus=orf19.3105&organism=C_albicans_SC5314		Putative cytochrome P450 protein; possibly an essential gene, disruptants not obtained by UAU1 method
orf19.3107	orf19.3107	0.287411	-3.50223	http://www.candidagenome.org/cgi-bin/locus.pl?locus=orf19.3107&organism=C_albicans_SC5314		0
orf19.3120	orf19.3120	2.19817	2.19817	http://www.candidagenome.org/cgi-bin/locus.pl?locus=orf19.3120&organism=C_albicans_SC5314		PDR-subfamily ABC transporter (half-size); similar to WHITE subfamily proteins; repressed by fluphenazine treatment or in an azole-resistant strain that overexpresses CDR1 and CDR2; induced by nitric oxide; rat catheter biofilm induced
orf19.3127	orf19.3127	5.0843	5.0843	http://www.candidagenome.org/cgi-bin/locus.pl?locus=orf19.3127&organism=C_albicans_SC5314	CZF1	Transcriptional regulator of white-opaque switching frequency; hyphal growth regulator; C-terminal zinc finger and central Glu-rich region; expression in S. cerevisiae causes dominant-negative inhibition of pheromone response
orf19.313	orf19.313	0.182677	-6.25768	http://www.candidagenome.org/cgi-bin/locus.pl?locus=orf19.313&organism=C_albicans_SC5314	DAL4	Putative allantoin permease; Allantoin is one of the important urea derivative products, fungal-specific (no human or murine homolog)
orf19.3140	orf19.3140	0.454172	-2.27953	http://www.candidagenome.org/cgi-bin/locus.pl?locus=orf19.3140&organism=C_albicans_SC5314		Ortholog of Candida albicans WO-1 : CAWG_03159
orf19.3152	orf19.3152	0.397698	-2.51484	http://www.candidagenome.org/cgi-bin/locus.pl?locus=orf19.3152&organism=C_albicans_SC5314	AMO2	Protein similar to A. niger predicted peroxisomal copper amino oxidase; mutation confers hypersensitivity to toxic ergosterol analog; induced upon biofilm formation
orf19.3159	orf19.3159	0.456066	-2.20488	http://www.candidagenome.org/cgi-bin/locus.pl?locus=orf19.3159&organism=C_albicans_SC5314	UTP20	Protein likely to be essential for growth; similar to S. cerevisiae Utp20p, which is a putative snoRNA-binding protein; downregulated in core stress response; mutation confers resistance to 5-fluorocytosine (5-FC) and parnafungin
orf19.3196	orf19.3196	0.443873	-2.25525	http://www.candidagenome.org/cgi-bin/locus.pl?locus=orf19.3196&organism=C_albicans_SC5314		Ortholog of Candida albicans WO-1 : CAWG_04564
orf19.3200	orf19.3200	0.42936	-2.37284	http://www.candidagenome.org/cgi-bin/locus.pl?locus=orf19.3200&organism=C_albicans_SC5314	MTLA2	Master regulator (activator) of a-type mating; has HMG domain, which is predicted to bind DNA; gene has intron; not related to S. cerevisiae MATa2; a/alpha mating type may increase virulence, provides competitive advantage
orf19.3209	orf19.3209	0.500062	-2.00006	http://www.candidagenome.org/cgi-bin/locus.pl?locus=orf19.3209&organism=C_albicans_SC5314	FGR42	Protein lacking an ortholog in S. cerevisiae; transposon mutation affects filamentous growth
orf19.3219	orf19.3219	3.81316	3.81316	http://www.candidagenome.org/cgi-bin/locus.pl?locus=orf19.3219&organism=C_albicans_SC5314		0
orf19.322	orf19.322	0.39159	-2.77128	http://www.candidagenome.org/cgi-bin/locus.pl?locus=orf19.322&organism=C_albicans_SC5314		Ortholog of Candida dubliniensis CD36 : CD36_83195 and Candida albicans WO-1 : CAWG_02670
orf19.3221	orf19.3221	2.01518	2.01518	http://www.candidagenome.org/cgi-bin/locus.pl?locus=orf19.3221&organism=C_albicans_SC5314	CPA2	Putative arginine-specific carbamoylphosphate synthetase; protein enriched in stationary phase yeast cultures; transcription is upregulated in both intermediate and mature biofilms
orf19.3227	orf19.3227	2.06525	2.06525	http://www.candidagenome.org/cgi-bin/locus.pl?locus=orf19.3227&organism=C_albicans_SC5314	FTH2	Putative iron transporter; similar to S. cerevisiae Fth1p
orf19.3232	orf19.3232	0.0419338	-23.9084	http://www.candidagenome.org/cgi-bin/locus.pl?locus=orf19.3232&organism=C_albicans_SC5314		Putative transporter; mutation confers hypersensitivity to toxic ergosterol analog; fungal-specific (no human or murine homolog)
orf19.3234	orf19.3234	2.73923	2.73923	http://www.candidagenome.org/cgi-bin/locus.pl?locus=orf19.3234&organism=C_albicans_SC5314	OYE22	Putative NADPH dehydrogenase; transcription is upregulated in both intermediate and mature biofilms
orf19.3234.1	orf19.3234.1	2.31566	2.31566	http://www.candidagenome.org/cgi-bin/locus.pl?locus=orf19.3234.1&organism=C_albicans_SC5314	SFT1	Putative Golgi v-SNARE; Plc1p-regulated
orf19.3250	orf19.3250	2.06086	2.06086	http://www.candidagenome.org/cgi-bin/locus.pl?locus=orf19.3250&organism=C_albicans_SC5314		Ortholog(s) have RNA binding activity, role in nuclear mRNA splicing, via spliceosome and U1 snRNP, U2-type prespliceosome localization
orf19.3254	orf19.3254	0.44897	-2.22759	http://www.candidagenome.org/cgi-bin/locus.pl?locus=orf19.3254&organism=C_albicans_SC5314		Protein not essential for viability
orf19.3255	orf19.3255	2.77203	2.77203	http://www.candidagenome.org/cgi-bin/locus.pl?locus=orf19.3255&organism=C_albicans_SC5314	TEN1	Protein involved in telomere maintenance; forms a complex with Stn1; transcription is regulated upon yeast-hypha switch; Spider biofilm induced
orf19.3256	orf19.3256	2.24608	2.24608	http://www.candidagenome.org/cgi-bin/locus.pl?locus=orf19.3256&organism=C_albicans_SC5314	SLN1	Histidine kinase involved in a two-component signaling pathway that regulates cell wall biosynthesis; mutants are sensitive to growth on H2O2 medium
orf19.3330.3	orf19.3330.3	0.36249	-2.75875	http://www.candidagenome.org/cgi-bin/locus.pl?locus=orf19.3330.3&organism=C_albicans_SC5314	POX18	Similar to Pox18, a peroxisomal protein; induced during chlamydospore formation in C. albicans and C. dubliniensis; A21 sequence updated based on new sequence and analysis, the allelic orf19.10841 was reinstated; Spider biofilm induced
orf19.3336	orf19.3336	0.475885	-2.87806	http://www.candidagenome.org/cgi-bin/locus.pl?locus=orf19.3336&organism=C_albicans_SC5314		0
orf19.3353	orf19.3353	2.05661	2.05661	http://www.candidagenome.org/cgi-bin/locus.pl?locus=orf19.3353&organism=C_albicans_SC5314		Protein similar to a mitochondrial complex I intermediate-associated protein; fluconazole-downregulated
orf19.3359	orf19.3359	0.48999	-2.04097	http://www.candidagenome.org/cgi-bin/locus.pl?locus=orf19.3359&organism=C_albicans_SC5314	ARP8	Putative chromatin-remodeling enzyme complex protein; mutation confers hypersensitivity to toxic ergosterol analog, and to amphotericin B
orf19.3363	orf19.3363	0.496071	-2.01775	http://www.candidagenome.org/cgi-bin/locus.pl?locus=orf19.3363&organism=C_albicans_SC5314	VTC4	Putative polyphosphate synthetase; decreased expression in hyphae compared to yeast-form cells; fungal-specific (no human or murine homolog); virulence-group-correlated expression
orf19.3369	orf19.3369	5.90953	5.90953	http://www.candidagenome.org/cgi-bin/locus.pl?locus=orf19.3369&organism=C_albicans_SC5314	MOH1	Protein similar to S. cerevisiae Moh1p; transcription is induced in response to alpha pheromone in SpiderM medium; transcriptionally activated by Mnl1p under weak acid stress; possibly essential gene (UAU1 method); biofilm-induced
orf19.3373	orf19.3373	3.06968	3.06968	http://www.candidagenome.org/cgi-bin/locus.pl?locus=orf19.3373&organism=C_albicans_SC5314		Putative protein of unknown function; transcript upregulated in clinical isolates from HIV+ patients with oral candidiasis; Spider biofilm induced
orf19.3374	orf19.3374	72.4078	72.4078	http://www.candidagenome.org/cgi-bin/locus.pl?locus=orf19.3374&organism=C_albicans_SC5314	ECE1	Hypha-specific protein; regulated by Rfg1, Nrg1, Tup1, Cph1, Efg1, Hog1, farnesol, phagocytosis; fluconazole-induced; rat catheter and Spider biofilm induced; flow model biofilm repressed; Bcr1-repressed in RPMI a/a biofilms
orf19.34	orf19.34	0.162855	-6.73072	http://www.candidagenome.org/cgi-bin/locus.pl?locus=orf19.34&organism=C_albicans_SC5314	GIT1	Glycerophosphoinositol permease; involved in utilization of glycerophosphoinositol as a phosphate source; Rim101-repressed; virulence-group-correlated expression
orf19.3432	orf19.3432	0.371495	-2.6981	http://www.candidagenome.org/cgi-bin/locus.pl?locus=orf19.3432&organism=C_albicans_SC5314		Predicted membrane transporter, member of the drug:proton antiporter (12 spanner) (DHA1) family, major facilitator superfamily (MFS); induced by nitric oxide
orf19.3434	orf19.3434	0.327095	-3.07424	http://www.candidagenome.org/cgi-bin/locus.pl?locus=orf19.3434&organism=C_albicans_SC5314	TRY5	Zn-C2H2 transcription factor; regulator of yeast form adherence; required for yeast cell adherence to silicone substrate
orf19.3435	orf19.3435	0.296551	-3.37763	http://www.candidagenome.org/cgi-bin/locus.pl?locus=orf19.3435&organism=C_albicans_SC5314		0
orf19.3440	orf19.3440	0.394242	-2.55941	http://www.candidagenome.org/cgi-bin/locus.pl?locus=orf19.3440&organism=C_albicans_SC5314	FRP5	Protein with a GPR1/FUN34/yaaH family domain; flucytosine repressed
orf19.3460	orf19.3460	2.14968	2.14968	http://www.candidagenome.org/cgi-bin/locus.pl?locus=orf19.3460&organism=C_albicans_SC5314		Protein of unknown function; mRNA binds She3; transcript regulated upon yeast-hypha switch; induced in oralpharyngeal candidasis
orf19.3461	orf19.3461	3.18728	3.18728	http://www.candidagenome.org/cgi-bin/locus.pl?locus=orf19.3461&organism=C_albicans_SC5314		Predicted ORF in Assemblies 19, 20 and 21; oxidative stress-induced via Cap1p; transcription is induced in response to alpha pheromone in SpiderM medium
orf19.3466	orf19.3466	3.17654	3.17654	http://www.candidagenome.org/cgi-bin/locus.pl?locus=orf19.3466&organism=C_albicans_SC5314		Predicted methyltransferase; Sc MRM2, Mitochondrial 2' O-ribose methyltransferase, required for methylation of U(2791) in 21S rRNA; MRM2 deletion confers thermosensitive respiration and loss of mitochondrial DNA;decreased transcription is observed upon fluphenazine treatment or in an azole-resistant strain that overexpresses CDR1 and CDR2
orf19.347	orf19.347	2.56543	2.56543	http://www.candidagenome.org/cgi-bin/locus.pl?locus=orf19.347&organism=C_albicans_SC5314	RSN1	Hap43p-repressed gene; biofilm-induced gene; protein induced during the mating process; planktonic growth-induced gene
orf19.348	orf19.348	0.466461	-2.14385	http://www.candidagenome.org/cgi-bin/locus.pl?locus=orf19.348&organism=C_albicans_SC5314	SKN2	Protein with a potential role in beta-1,6 glucan biosynthesis; has similarity to Kre6p and Skn1p; possibly an essential gene, disruptants not obtained by UAU1 method; Hap43p-induced; late-stage biofilm-induced
orf19.3490	orf19.3490	2.12486	2.12486	http://www.candidagenome.org/cgi-bin/locus.pl?locus=orf19.3490&organism=C_albicans_SC5314	FGR6-4	Protein lacking an ortholog in S. cerevisiae; member of a family encoded by FGR6-related genes in the RB2 repeat sequence; transposon mutation affects filamentous growth
orf19.3499	orf19.3499	40.8874	40.8874	http://www.candidagenome.org/cgi-bin/locus.pl?locus=orf19.3499&organism=C_albicans_SC5314		Secreted potein; Hap43-repressed; fluconazole-induced; regulated by Tsa1, Tsa1B under H2O2 stress conditions; induced by Mnl1p under weak acid stress; Spider biofilm induced
orf19.35	orf19.35	0.313651	-3.18834	http://www.candidagenome.org/cgi-bin/locus.pl?locus=orf19.35&organism=C_albicans_SC5314		Predicted kinase; rat catheter, flow model, Spider biofilm induced
orf19.3501	orf19.3501	3.23457	3.23457	http://www.candidagenome.org/cgi-bin/locus.pl?locus=orf19.3501&organism=C_albicans_SC5314		S. cerevisiae ortholog Pxl1 localizes to sites of polarized growth and is required for selection and/or maintenance of polarized growth sites;
orf19.3512	orf19.3512	3.06061	3.06061	http://www.candidagenome.org/cgi-bin/locus.pl?locus=orf19.3512&organism=C_albicans_SC5314	CSP1	Putative cell wall associated protein; gene only found in C. albicans and C. dubliniensis; highly upregulated during chlamydospore development in both species; localized to chlamydospore cell wall
orf19.3527	orf19.3527	0.347794	-2.87883	http://www.candidagenome.org/cgi-bin/locus.pl?locus=orf19.3527&organism=C_albicans_SC5314	CYT1	Cytochrome c1; induced in high iron; alkaline repressed; possibly an essential gene, disruptants not obtained by UAU1 method; Hap43-repressed; Spider biofilm repressed
orf19.3528	orf19.3528	2.36843	2.36843	http://www.candidagenome.org/cgi-bin/locus.pl?locus=orf19.3528&organism=C_albicans_SC5314		Ortholog(s) have cytoplasm localization
orf19.3544	orf19.3544	0.401924	-2.48808	http://www.candidagenome.org/cgi-bin/locus.pl?locus=orf19.3544&organism=C_albicans_SC5314		Putative protein of unknown function; Hap43p-repressed gene
orf19.3548.1	orf19.3548.1	4.14295	4.14295	http://www.candidagenome.org/cgi-bin/locus.pl?locus=orf19.3548.1&organism=C_albicans_SC5314	WH11	Cytoplasmic protein expressed specifically in white phase yeast cells; expression in opaque cells increases virulence and frequency of opaque-to-white switching; null mutant has wild-type switching; Hap43p, hypoxia and ketoconazol induced
orf19.355	orf19.355	12.2785	12.2785	http://www.candidagenome.org/cgi-bin/locus.pl?locus=orf19.355&organism=C_albicans_SC5314		Has domain(s) with predicted oxidoreductase activity and role in oxidation-reduction process
orf19.3554	orf19.3554	0.38382	-2.60649	http://www.candidagenome.org/cgi-bin/locus.pl?locus=orf19.3554&organism=C_albicans_SC5314	AAT1	Putative aspartate aminotransferase;catalyzes the reversible transfer of an α-amino group between aspartate and glutamate and, as such, is an important enzyme in amino acid metabolism. soluble protein in hyphae; macrophage-induced protein; alkaline upregulated; amphotericin B repressed; gene used for strain identification by multilocus sequence typing; farnesol-, Hap43p-induced
orf19.3567	orf19.3567	0.374475	-2.67124	http://www.candidagenome.org/cgi-bin/locus.pl?locus=orf19.3567&organism=C_albicans_SC5314	BIO32	Putative class III aminotransferase with a predicted role in biotin biosynthesis; Spider biofilm induced
orf19.3573	orf19.3573	0.234457	-4.28634	http://www.candidagenome.org/cgi-bin/locus.pl?locus=orf19.3573&organism=C_albicans_SC5314	PEX6	Ortholog(s) have ATPase activity, protein heterodimerization activity, role in protein import into peroxisome matrix, receptor recycling, replicative cell aging and cytosol, nucleus, peroxisome localization
orf19.3589	orf19.3589	0.370096	-2.95965	http://www.candidagenome.org/cgi-bin/locus.pl?locus=orf19.3589&organism=C_albicans_SC5314	SPO11	DNA endonuclease; required for genetic recombination between homologous chromosomes during the parasexual cycle; produced in mitotically dividing cells; similar to S. cerevisiae Spo11 which functions in recombination during meiosis
orf19.360	orf19.360	0.139731	-8.06542	http://www.candidagenome.org/cgi-bin/locus.pl?locus=orf19.360&organism=C_albicans_SC5314	FUR4	Putative uracil permease
orf19.3610	orf19.3610	0.44831	-2.28132	http://www.candidagenome.org/cgi-bin/locus.pl?locus=orf19.3610&organism=C_albicans_SC5314		Protein of unknown function; upregulation correlates with clinical development of fluconazole resistance; regulated by Sef1, Sfu1, and Hap43
orf19.3618	orf19.3618	0.465998	-2.2037	http://www.candidagenome.org/cgi-bin/locus.pl?locus=orf19.3618&organism=C_albicans_SC5314	YWP1	Secreted yeast cell wall protein; possible role in dispersal in host; mutation causes increased adhesion and biofilm formation; stable propeptide; regulated by growth phase, phosphate, Ssk1p, Ssn6p, Efg1p, Efh1p, Hap43p; mRNA binds to She3p
orf19.362	orf19.362	2.60894	2.60894	http://www.candidagenome.org/cgi-bin/locus.pl?locus=orf19.362&organism=C_albicans_SC5314	TLO9	Member of a family of telomere-proximal genes of unknown function; Hap43p-repressed gene
orf19.3637	orf19.3637	2.23616	2.23616	http://www.candidagenome.org/cgi-bin/locus.pl?locus=orf19.3637&organism=C_albicans_SC5314		0
orf19.3638	orf19.3638	0.328002	-3.36345	http://www.candidagenome.org/cgi-bin/locus.pl?locus=orf19.3638&organism=C_albicans_SC5314	PGA46	Putative GPI-anchored protein; secreted; fluconazole-induced
orf19.3668	orf19.3668	0.185306	-5.42647	http://www.candidagenome.org/cgi-bin/locus.pl?locus=orf19.3668&organism=C_albicans_SC5314	HGT2	Putative MFS glucose transporter; 20 member C. albicans glucose transporter family; 12 probable membrane-spanning segments; expressed in rich medium with 2% glucose; rat catheter and Spider biofilm induced
orf19.3670	orf19.3670	0.344421	-2.90571	http://www.candidagenome.org/cgi-bin/locus.pl?locus=orf19.3670&organism=C_albicans_SC5314	GAL1	Galactokinase; galactose, Mig1, Tup1, Hap43 regulated; fluconazole, ketoconazole-induced; stationary phase enriched protein; GlcNAc-induced protein; farnesol, hypoxia-repressed in biofilm; rat catheter and Spider biofilm induced
orf19.3671	orf19.3671	2.93922	2.93922	http://www.candidagenome.org/cgi-bin/locus.pl?locus=orf19.3671&organism=C_albicans_SC5314		0
orf19.3672	orf19.3672	0.334228	-2.99616	http://www.candidagenome.org/cgi-bin/locus.pl?locus=orf19.3672&organism=C_albicans_SC5314	GAL10	UDP-glucose 4-epimerase; galactose utilization; mutant has cell wall defects and increased filamentation; GlcNAc-, fluconazole- and ketoconazole-induced; stationary phase enriched protein; rat catheter and flow model biofilm induced
orf19.3682	orf19.3682	4.48925	4.48925	http://www.candidagenome.org/cgi-bin/locus.pl?locus=orf19.3682&organism=C_albicans_SC5314	CWH8	Putative dolichyl pyrophosphate (Dol-P-P) phosphatase; Required for efficient N-glycosylation in ER. ketoconazole-induced; expression is increased in a fluconazole-resistant isolate; clade-associated gene expression; Hap43p-induced gene
orf19.3684	orf19.3684	0.208319	-4.80063	http://www.candidagenome.org/cgi-bin/locus.pl?locus=orf19.3684&organism=C_albicans_SC5314		Putative oxidoreductase; Spider biofilm induced
orf19.3708	orf19.3708	3.87805	3.87805	http://www.candidagenome.org/cgi-bin/locus.pl?locus=orf19.3708&organism=C_albicans_SC5314	SAP2	Major secreted aspartyl proteinase, involved in utilization of protein as nitrogen source; assessment of virulence role complicated by URA3 effects; immunoprotective; regulated by growth, albumin, drugs, white cell-type; biofilm-induced
orf19.3710	orf19.3710	5.00018	5.00018	http://www.candidagenome.org/cgi-bin/locus.pl?locus=orf19.3710&organism=C_albicans_SC5314	YHB5	Flavohemoglobin-related protein; not required for normal NO resistance; predicted globin/FAD-binding/NAD(P)-binding domains but lacks some conserved residues of flavohemoglobins; filament induced; rat catheter and Spider biofilm induced
orf19.372	orf19.372	2.1524	2.1524	http://www.candidagenome.org/cgi-bin/locus.pl?locus=orf19.372&organism=C_albicans_SC5314		Putative protein of unknown function; Hap43p-repressed gene
orf19.3721	orf19.3721	2.07336	2.07336	http://www.candidagenome.org/cgi-bin/locus.pl?locus=orf19.3721&organism=C_albicans_SC5314		Protein of unknown function; Spider biofilm induced
orf19.3734	orf19.3734	2.01618	2.01618	http://www.candidagenome.org/cgi-bin/locus.pl?locus=orf19.3734&organism=C_albicans_SC5314	GEF2	Member of the voltage chloride channel family; Hap43p-repressed gene
orf19.3735	orf19.3735	4.19583	4.19583	http://www.candidagenome.org/cgi-bin/locus.pl?locus=orf19.3735&organism=C_albicans_SC5314		Protein of unknown function; induced by alpha pheromone in SpiderM medium
orf19.3736	orf19.3736	2.62167	2.62167	http://www.candidagenome.org/cgi-bin/locus.pl?locus=orf19.3736&organism=C_albicans_SC5314	KAR4	Protein similar to S. cerevisiae Kar4p, which has a role in karyogamy; transcription is opaque-specific, a-specific, and induced by alpha factor
orf19.3737	orf19.3737	2.05262	2.05262	http://www.candidagenome.org/cgi-bin/locus.pl?locus=orf19.3737&organism=C_albicans_SC5314		Protein with a Vps9 vacuolar protein sorting protein domain; Hap43p-repressed gene; transcription is downregulated in response to treatment with ciclopirox olamine
orf19.3740	orf19.3740	2.19218	2.19218	http://www.candidagenome.org/cgi-bin/locus.pl?locus=orf19.3740&organism=C_albicans_SC5314	PGA23	Putative GPI-anchored protein of unknown function; transcription is negatively regulated by Rim101p; regulated by Cyr1p; shows colony morphology-related gene regulation by Ssn6p
orf19.3742	orf19.3742	2.08064	2.08064	http://www.candidagenome.org/cgi-bin/locus.pl?locus=orf19.3742&organism=C_albicans_SC5314		Predicted ORF in Assemblies 19, 20 and 21; expression regulated during planktonic growth; greater mRNA abundance observed in a cyr1 homozygous null mutant than in wild type
orf19.3743	orf19.3743	2.00731	2.00731	http://www.candidagenome.org/cgi-bin/locus.pl?locus=orf19.3743&organism=C_albicans_SC5314		0
orf19.3748	orf19.3748	0.477388	-2.17908	http://www.candidagenome.org/cgi-bin/locus.pl?locus=orf19.3748&organism=C_albicans_SC5314		Protein of unknown function; orf19.3747 and orf19.3748 are short, overlapping ORFs in intergenic region between 2 oligopeptide transporter-encoding genes; flow model biofilm induced
orf19.3749	orf19.3749	2.03189	2.03189	http://www.candidagenome.org/cgi-bin/locus.pl?locus=orf19.3749&organism=C_albicans_SC5314	IFC3	Oligopeptide transporter; transcriptionally induced upon phagocytosis by macrophage, by BSA or peptides; fluconazole-induced; upregulated by Rim101p at pH 8; virulence-group-correlated expression; no human/murine homolog; Hap43p-repressed
orf19.3753	orf19.3753	2.22974	2.22974	http://www.candidagenome.org/cgi-bin/locus.pl?locus=orf19.3753&organism=C_albicans_SC5314	SEF1	Zn2-Cys6 transcription factor; regulates iron uptake; transcription is negatively regulated by Sfu1p and positively regulated by Tbf1p; promotes virulence in mouse systemic infection; mutants display decreased colonization of mouse kidneys
orf19.376	orf19.376	0.355341	-2.84279	http://www.candidagenome.org/cgi-bin/locus.pl?locus=orf19.376&organism=C_albicans_SC5314		Protein of unknown function; Hap43-repressed; Spider biofilm induced
orf19.3791	orf19.3791	2.4309	2.4309	http://www.candidagenome.org/cgi-bin/locus.pl?locus=orf19.3791&organism=C_albicans_SC5314	FGR10	Putative asparaginase; lacks ortholog in S. cerevisiae; transposon mutation affects filamentous growth
orf19.3795	orf19.3795	0.434921	-2.30009	http://www.candidagenome.org/cgi-bin/locus.pl?locus=orf19.3795&organism=C_albicans_SC5314	AGP3	Putative serine transporter with possible role in assimilation of sulfur; induced upon early biofilm formation; fungal-specific (no human or murine homolog)
orf19.3801	orf19.3801	2.69623	2.69623	http://www.candidagenome.org/cgi-bin/locus.pl?locus=orf19.3801&organism=C_albicans_SC5314	FAV1	Protein with weak similarity to S. cerevisiae Fus2p; induced by alpha pheromone mating factor in MTLa/MTLa opaque cells
orf19.3803	orf19.3803	2.56457	2.56457	http://www.candidagenome.org/cgi-bin/locus.pl?locus=orf19.3803&organism=C_albicans_SC5314	MNN22	Putative Golgi alpha-1,2-mannosyltransferase; regulated by Tsa1p, Tsa1Bp in minimal media at 37 deg; Hog1p-induced; induced by nitric oxide; downregulated in core stress response; planktonic growth-induced gene
orf19.3809	orf19.3809	0.38405	-2.60752	http://www.candidagenome.org/cgi-bin/locus.pl?locus=orf19.3809&organism=C_albicans_SC5314	BAS1	Putative transcription factor with Myb-like DNA-binding motif; similar to S. cerevisiae Bas1p, which is a regulator of purine biosynthetic genes; null mutant exhibits adenine auxotrophy and abnormal colony morphology
orf19.3810	orf19.3810	0.259068	-3.8602	http://www.candidagenome.org/cgi-bin/locus.pl?locus=orf19.3810&organism=C_albicans_SC5314		Ortholog(s) have methylenetetrahydrofolate dehydrogenase (NAD+) activity, role in folic acid-containing compound biosynthetic process, one-carbon metabolic process, purine nucleobase biosynthetic process and cytosol, nucleus localization
orf19.3813	orf19.3813	2.0611	2.0611	http://www.candidagenome.org/cgi-bin/locus.pl?locus=orf19.3813&organism=C_albicans_SC5314		0
orf19.3822	orf19.3822	2.07849	2.07849	http://www.candidagenome.org/cgi-bin/locus.pl?locus=orf19.3822&organism=C_albicans_SC5314	SCS7	Putative ceramide hydroxylase; regulated by Nrg1; induced in high iron
orf19.3829	orf19.3829	3.6267	3.6267	http://www.candidagenome.org/cgi-bin/locus.pl?locus=orf19.3829&organism=C_albicans_SC5314	PHR1	Glycosidase of cell surface; may act on cell-wall beta-1,3-glucan prior to beta-1,6-glucan linkage; E169 and E270 at active site; role in systemic but not vaginal virulence (neutral, not low pH); high pH or filamentation induced
orf19.3839	orf19.3839	3.16028	3.16028	http://www.candidagenome.org/cgi-bin/locus.pl?locus=orf19.3839&organism=C_albicans_SC5314	SAP10	Secreted aspartyl protease; roles in adhesion, virulence (RHE model), cell surface integrity; distinct specificity from Sap9p; at cell membrane and wall; GPI-anchored; N-glycosylated; expression greater in low iron; Tbf1p-activated
orf19.3846	orf19.3846	0.482654	-2.07253	http://www.candidagenome.org/cgi-bin/locus.pl?locus=orf19.3846&organism=C_albicans_SC5314	LYS4	Homoaconitase; regulated by Gcn4p, Gcn2p; induced in response to amino acid starvation (3-AT treatment); upregulated in the presence of human whole blood or polymorphonuclear (PMN) cells; Hap43p-repressed gene
orf19.385	orf19.385	0.286381	-3.49228	http://www.candidagenome.org/cgi-bin/locus.pl?locus=orf19.385&organism=C_albicans_SC5314	GCV2	Glycine decarboxylase P subunit in mitochondria; protein of glycine and serine catabolisms; raised upon photorespiration in plant leaves. repressed by Efg1; Hog1-induced; induced by Rim101 at acid pH; transcript induced in elevated CO2; stationary phase enriched protein
orf19.386	orf19.386	0.166344	-6.01507	http://www.candidagenome.org/cgi-bin/locus.pl?locus=orf19.386&organism=C_albicans_SC5314	SAM4	Putative S-adenosylmethionine-homocysteine methyltransferase; This enzyme participates in methionine metabolism,Hap43-repressed; alkaline induced; Spider biofilm repressed
orf19.3865	orf19.3865	2.41128	2.41128	http://www.candidagenome.org/cgi-bin/locus.pl?locus=orf19.3865&organism=C_albicans_SC5314	RFX1	DNA binding protein involved in DNA damage responses, morphogenesis, and virulence
orf19.3869	orf19.3869	2.04094	2.04094	http://www.candidagenome.org/cgi-bin/locus.pl?locus=orf19.3869&organism=C_albicans_SC5314		Predicted ORF in Assemblies 19, 20 and 21; regulated by Tsa1p, Tsa1Bp in minimal media at 37 deg; shows colony morphology-related gene regulation by Ssn6p
orf19.387	orf19.387	0.496266	-2.01543	http://www.candidagenome.org/cgi-bin/locus.pl?locus=orf19.387&organism=C_albicans_SC5314	GCR3	Functional homolog of S. cerevisiae Gcr3p, which acts in regulation of glycolytic genes; no intron predicted, in contrast to intron in S. cerevisiae GCR3 gene
orf19.3871	orf19.3871	0.472565	-2.1163	http://www.candidagenome.org/cgi-bin/locus.pl?locus=orf19.3871&organism=C_albicans_SC5314	DAD3	Subunit of the Dam1 (DASH) complex, which acts in chromosome segregation by coupling kinetochores to spindle microtubules
orf19.3876	orf19.3876	2.70738	2.70738	http://www.candidagenome.org/cgi-bin/locus.pl?locus=orf19.3876&organism=C_albicans_SC5314	ZCF19	Predicted zinc-finger protein
orf19.3879	orf19.3879	2.03193	2.03193	http://www.candidagenome.org/cgi-bin/locus.pl?locus=orf19.3879&organism=C_albicans_SC5314		Predicted protein of unknown funtion; overlaps orf19.3879.1, which is a region annotated as blocked reading frame
orf19.3885	orf19.3885	4.25807	4.25807	http://www.candidagenome.org/cgi-bin/locus.pl?locus=orf19.3885&organism=C_albicans_SC5314		Has domain(s) with predicted N-acetyltransferase activity; highly induced during chlamydospore formation in both C. albicans and C. dubliniensis
orf19.3888	orf19.3888	2.11625	2.11625	http://www.candidagenome.org/cgi-bin/locus.pl?locus=orf19.3888&organism=C_albicans_SC5314	PGI1	Putative glucose-6-phosphate isomerase, enzyme of glycolysis; antigenic in human; Efg1p-regulated; induced in biofilm, upon adherence to polystyrene; downregulated by human neutrophils, upon phagocytosis
orf19.3888.2	orf19.3888.2	2.1496	2.1496	http://www.candidagenome.org/cgi-bin/locus.pl?locus=orf19.3888.2&organism=C_albicans_SC5314		0
orf19.3904	orf19.3904	0.458711	-2.18765	http://www.candidagenome.org/cgi-bin/locus.pl?locus=orf19.3904&organism=C_albicans_SC5314		Protein of unknown function; Spider biofilm induced
orf19.3907	orf19.3907	2.12572	2.12572	http://www.candidagenome.org/cgi-bin/locus.pl?locus=orf19.3907&organism=C_albicans_SC5314		Ortholog of Candida albicans WO-1 : CAWG_04797
orf19.3925	orf19.3925	2.33526	2.33526	http://www.candidagenome.org/cgi-bin/locus.pl?locus=orf19.3925&organism=C_albicans_SC5314		Putative protein of unknown function, transcription is activated in the presence of elevated CO2
orf19.3926	orf19.3926	2.07074	2.07074	http://www.candidagenome.org/cgi-bin/locus.pl?locus=orf19.3926&organism=C_albicans_SC5314	RNY11	Ortholog(s) have endoribonuclease activity, role in RNA catabolic process, apoptotic process, cell morphogenesis and cytosol, extracellular region, vacuole localization
orf19.3931	orf19.3931	0.222069	-4.50826	http://www.candidagenome.org/cgi-bin/locus.pl?locus=orf19.3931&organism=C_albicans_SC5314	SFC1	Putative succinate-fumarate transporter; involved in repression of growth on sorbose; alkaline induced; rat catheter biofilm induced; Spider biofilm induced
orf19.3942	orf19.3942	2.18076	2.18076	http://www.candidagenome.org/cgi-bin/locus.pl?locus=orf19.3942&organism=C_albicans_SC5314		Ortholog(s) have structural molecule activity, role in protein targeting to vacuole, negative regulation of transcription from RNA polymerase II promoter by glucose and ESCRT II complex localization
orf19.3944	orf19.3944	2.02292	2.02292	http://www.candidagenome.org/cgi-bin/locus.pl?locus=orf19.3944&organism=C_albicans_SC5314	GRR1	Protein involved in the negative control of pseudohyphal growth; ortholog of S. cerevisiae Grr1p, which is an F-box protein component of the SCF ubiquitin-ligase complex required for cell cycle progression
orf19.3981	orf19.3981	0.170752	-6.18349	http://www.candidagenome.org/cgi-bin/locus.pl?locus=orf19.3981&organism=C_albicans_SC5314	MAL31	Putative high-affinity maltose transporter; transcript is upregulated in clinical isolates from HIV+ patients with oral candidiasis; alkaline induced; Spider biofilm induced
orf19.3984	orf19.3984	0.456734	-2.19219	http://www.candidagenome.org/cgi-bin/locus.pl?locus=orf19.3984&organism=C_albicans_SC5314		Protein of unknown function; induced in core caspofungin response; expression upregulated in an ssr1 null mutant; induced by nitric oxide independent of Yhb1p
orf19.3988	orf19.3988	2.5131	2.5131	http://www.candidagenome.org/cgi-bin/locus.pl?locus=orf19.3988&organism=C_albicans_SC5314		Putative adhesin-like protein; transcriptionally activated by Mnl1p under weak acid stress
orf19.4015	orf19.4015	0.468999	-2.22399	http://www.candidagenome.org/cgi-bin/locus.pl?locus=orf19.4015&organism=C_albicans_SC5314	CAG1	Alpha subunit of heterotrimeric G protein; positive role in mating pheromone response; more mRNA in opaque than white cells; transcriptionally repressed by MTLa1p-MTLalpha2p complex; regulated by hemoglobin-responsive Hbr1p via MTL genes
orf19.4025	orf19.4025	2.15828	2.15828	http://www.candidagenome.org/cgi-bin/locus.pl?locus=orf19.4025&organism=C_albicans_SC5314	PRE1	Putative beta 4 subunit of the 20S proteasome; upregulated by Rim101p at acid pH; flucytosine induced; amphotericin B repressed
orf19.403	orf19.403	2.00873	2.00873	http://www.candidagenome.org/cgi-bin/locus.pl?locus=orf19.403&organism=C_albicans_SC5314	PCL2	Cyclin homolog; reduced expression observed upon depletion of Cln3p; farnesol regulated; periodic mRNA expression, peak at cell-cycle G1/S phase; Hap43p-induced gene
orf19.4041	orf19.4041	0.48196	-2.07738	http://www.candidagenome.org/cgi-bin/locus.pl?locus=orf19.4041&organism=C_albicans_SC5314	PEX4	Putative peroxisomal ubiquitin conjugating enzyme; transcription is upregulated in both intermediate and mature biofilms; regulated by Sef1p-, Sfu1p-, and Hap43p
orf19.4043	orf19.4043	2.1819	2.1819	http://www.candidagenome.org/cgi-bin/locus.pl?locus=orf19.4043&organism=C_albicans_SC5314		Predicted ORF in Assemblies 19, 20 and 21; transcription is induced in response to alpha pheromone in SpiderM medium
orf19.4044	orf19.4044	2.12414	2.12414	http://www.candidagenome.org/cgi-bin/locus.pl?locus=orf19.4044&organism=C_albicans_SC5314	MUM2	Protein similar to S. cerevisiae Mum2p; transcription is induced in response to alpha pheromone in SpiderM medium; transcription is regulated by Tup1p
orf19.405	orf19.405	0.31089	-3.21663	http://www.candidagenome.org/cgi-bin/locus.pl?locus=orf19.405&organism=C_albicans_SC5314	VCX1	Putative H+/Ca2+ antiporter;vacuolar H+/Ca2+ exchanger which is involved in calcium homeostasis and signal transduction. Spider biofilm repressed
orf19.4054	orf19.4054	2.80802	2.80802	http://www.candidagenome.org/cgi-bin/locus.pl?locus=orf19.4054&organism=C_albicans_SC5314	CTA24	Putative transcriptional activator, downregulated by Efg1p; member of a family of telomere-proximal genes; transcription is upregulated in an RHE model of oral candidiasis
orf19.4056	orf19.4056	4.54479	4.54479	http://www.candidagenome.org/cgi-bin/locus.pl?locus=orf19.4056&organism=C_albicans_SC5314	BRG1	Putative DNA-binding transcription factor; similar to S. cerevisiae Gat2p; transposon mutation affects filamentous growth; Hap43p-repressed gene; late-stage biofilm-induced
orf19.4063	orf19.4063	0.0972154	-10.3228	http://www.candidagenome.org/cgi-bin/locus.pl?locus=orf19.4063&organism=C_albicans_SC5314	GPT1	GABA/polyamine transporter; involved in the utilization of GABA as a nitrogen source. 9 to 11 membrane spanning segments; complements GABA uptake defect of an S. cerevisiae uga4 put4 gap1 triple mutant; complements growth of an S. cerevisiae spe1 mutant under polyamine limitation
orf19.4066	orf19.4066	0.420463	-2.37969	http://www.candidagenome.org/cgi-bin/locus.pl?locus=orf19.4066&organism=C_albicans_SC5314		Putative glycerol-3-phosphate acyltransferase; Mitochondrial, first step to biosynthesis Of CL. This enzyme participates in glycerolipid metabolism and glycerophospholipid metabolism
orf19.4081	orf19.4081	0.301787	-3.78216	http://www.candidagenome.org/cgi-bin/locus.pl?locus=orf19.4081&organism=C_albicans_SC5314		0
orf19.4082	orf19.4082	2.27487	2.27487	http://www.candidagenome.org/cgi-bin/locus.pl?locus=orf19.4082&organism=C_albicans_SC5314	DDR48	Immunogenic stress-associated protein; regulated by filamentous growth pathways; induced by benomyl, caspofungin, ketoconazole or in azole-resistant strain; Hog1p, farnesol, alkaline downregulated; stationary phase enriched; biofilm-induced
orf19.4088	orf19.4088	0.37436	-2.67314	http://www.candidagenome.org/cgi-bin/locus.pl?locus=orf19.4088&organism=C_albicans_SC5314		Ortholog(s) have hydroxyacylglutathione hydrolase activity, role in methylglyoxal catabolic process to D-lactate, cellular carbohydrate metabolic process and cytoplasm localization
orf19.4090	orf19.4090	0.263082	-3.80143	http://www.candidagenome.org/cgi-bin/locus.pl?locus=orf19.4090&organism=C_albicans_SC5314		Predicted membrane transporter, member of the fucose:proton symporter (FHS) family, major facilitator superfamily (MFS)
orf19.4094	orf19.4094	0.263671	-3.79669	http://www.candidagenome.org/cgi-bin/locus.pl?locus=orf19.4094&organism=C_albicans_SC5314		0
orf19.4095	orf19.4095	0.239268	-4.9765	http://www.candidagenome.org/cgi-bin/locus.pl?locus=orf19.4095&organism=C_albicans_SC5314		Ortholog of C. parapsilosis CDC317 : CPAR2_407020, Debaryomyces hansenii CBS767 : DEHA2B02002g, Candida dubliniensis CD36 : CD36_23460 and Pichia stipitis Pignal : PICST_31649
orf19.410.3	orf19.410.3	0.438094	-2.49419	http://www.candidagenome.org/cgi-bin/locus.pl?locus=orf19.410.3&organism=C_albicans_SC5314	RIB4	Lumazine synthase (6,7-dimethyl-8-ribityllumazine synthase, DMRL synthase); catalyzes the penultimate step in the synthesis of riboflavin; Hap43-induced; rat catheter and Spider biofilm repressed
orf19.4101	orf19.4101	3.60128	3.60128	http://www.candidagenome.org/cgi-bin/locus.pl?locus=orf19.4101&organism=C_albicans_SC5314		0
orf19.4114	orf19.4114	0.405953	-2.46344	http://www.candidagenome.org/cgi-bin/locus.pl?locus=orf19.4114&organism=C_albicans_SC5314	FAA2-1	Predicted long chain fatty acid CoA ligase; upregulated upon phagocytosis; induced by nitric oxide independent of Yhb1
orf19.4121	orf19.4121	0.0647371	-15.6876	http://www.candidagenome.org/cgi-bin/locus.pl?locus=orf19.4121&organism=C_albicans_SC5314		Predicted thioesterase/thiol ester dehydrase-isomerase; ScTES1 likely to be involved in fatty acid oxidation rather than fatty acid synthesis. Spider biofilm induced
orf19.413	orf19.413	6.10403	6.10403	http://www.candidagenome.org/cgi-bin/locus.pl?locus=orf19.413&organism=C_albicans_SC5314	PRC2	Putative carboxypeptidase;that hydrolyzes (cleaves) a peptide bond at the carboxy-terminal (C-terminal) end of a protein or peptide for protein maturation upregulated in the presence of human neutrophils
orf19.4148	orf19.4148	2.22701	2.22701	http://www.candidagenome.org/cgi-bin/locus.pl?locus=orf19.4148&organism=C_albicans_SC5314		0
orf19.4150	orf19.4150	3.02756	3.02756	http://www.candidagenome.org/cgi-bin/locus.pl?locus=orf19.4150&organism=C_albicans_SC5314		Putative glutaredoxin;I ScGRX7 nvolved in the oxidative stress response; induced by nitric oxide
orf19.4157	orf19.4157	0.466545	-2.14366	http://www.candidagenome.org/cgi-bin/locus.pl?locus=orf19.4157&organism=C_albicans_SC5314	SPS20	Peroxisomal 2,4-dienoyl-CoA reductase; degradation of unsaturated fatty acids having even numbered double bonds.stationary phase enriched protein
orf19.4166	orf19.4166	0.28096	-3.56007	http://www.candidagenome.org/cgi-bin/locus.pl?locus=orf19.4166&organism=C_albicans_SC5314	ZCF21	Predicted Zn(II)2Cys6 transcription factor; mutants display increased colonization of mouse kidneys; Spider biofilm induced
orf19.4167	orf19.4167	0.448494	-2.22979	http://www.candidagenome.org/cgi-bin/locus.pl?locus=orf19.4167&organism=C_albicans_SC5314		0
orf19.4179	orf19.4179	0.324817	-3.21782	http://www.candidagenome.org/cgi-bin/locus.pl?locus=orf19.4179&organism=C_albicans_SC5314		Putative adhesin-like protein
orf19.419	orf19.419	2.29617	2.29617	http://www.candidagenome.org/cgi-bin/locus.pl?locus=orf19.419&organism=C_albicans_SC5314		Biofilm-induced gene
orf19.4200	orf19.4200	0.402467	-2.50443	http://www.candidagenome.org/cgi-bin/locus.pl?locus=orf19.4200&organism=C_albicans_SC5314		Ortholog of Candida albicans WO-1 : CAWG_05300
orf19.4210	orf19.4210	2.03683	2.03683	http://www.candidagenome.org/cgi-bin/locus.pl?locus=orf19.4210&organism=C_albicans_SC5314		Ortholog(s) have phospholipase A2 activity, role in cardiolipin acyl-chain remodeling and mitochondrion localization
orf19.4215	orf19.4215	4.1424	4.1424	http://www.candidagenome.org/cgi-bin/locus.pl?locus=orf19.4215&organism=C_albicans_SC5314	FET34	Putative multicopper ferroxidase; iron transporter, expression greater in low iron and reduced in a fluconazole-resistant isolate; downregulated by Sfu1p, Hog1p; alkaline upregulated by Rim101p; ciclopirox olamine, ketoconazole and hypoxia induced
orf19.4216	orf19.4216	4.18451	4.18451	http://www.candidagenome.org/cgi-bin/locus.pl?locus=orf19.4216&organism=C_albicans_SC5314		Putative Products heat shock protein; decreased expression in hyphae compared to yeast-form cells; transcription is increased in populations of cells exposed to fluconazole over multiple generations
orf19.4233	orf19.4233	0.311188	-3.21448	http://www.candidagenome.org/cgi-bin/locus.pl?locus=orf19.4233&organism=C_albicans_SC5314	THR4	Putative threonine synthase; protein present in exponential and stationary growth phase yeast cultures; Gcn4p-regulated; sumoylation target
orf19.4239	orf19.4239	0.537465	-2.08963	http://www.candidagenome.org/cgi-bin/locus.pl?locus=orf19.4239&organism=C_albicans_SC5314		Planktonic growth-induced gene
orf19.4255	orf19.4255	3.43182	3.43182	http://www.candidagenome.org/cgi-bin/locus.pl?locus=orf19.4255&organism=C_albicans_SC5314	ECM331	GPI-anchored protein; mainly at plasma membrane, also at cell wall; caspofungin induced; Plc1p-regulated; repressed by Rim101p, Hog1p; colony morphology-related regulation by Ssn6p; induced by ketoconazole and by hypoxia; Hap43p-induced
orf19.4266	orf19.4266	0.421005	-2.38124	http://www.candidagenome.org/cgi-bin/locus.pl?locus=orf19.4266&organism=C_albicans_SC5314	SPR28	Septin; similar to S. cerevisiae meiotic/sporulation septin; mutant has no obvious phenotype; two introns with noncanonical branch site and 5' splice site, respectively; splicing inhibited upon exposure to alpha-factor
orf19.4287	orf19.4287	0.334067	-2.99377	http://www.candidagenome.org/cgi-bin/locus.pl?locus=orf19.4287&organism=C_albicans_SC5314		Putative oxidoreductase; ScXYL2, Xylitol dehydrogenase, converts xylitol to D-xylulose; expression induced by xylose, even though this pentose sugar is not well utilized by S. cerevisiae; null mutant has cell wall defect Hap43-repressed gene; clade-associated gene expression
orf19.4309	orf19.4309	2.94061	2.94061	http://www.candidagenome.org/cgi-bin/locus.pl?locus=orf19.4309&organism=C_albicans_SC5314	GRP2	Methylglyoxal reductase;This enzyme participates in pyruvate metabolism. Catalyzes the irreversible reduction of the cytotoxic compound methylglyoxal (MG) to (R)-lactaldehyde as an alternative to detoxification of MG by glyoxalase I GLO1. MG is synthesized via a bypath of glycolysis from dihydroxyacetone phosphate and is believed to play a role in cell cycle regulation and stress adaptation.regul…
orf19.4310	orf19.4310	0.476705	-2.11941	http://www.candidagenome.org/cgi-bin/locus.pl?locus=orf19.4310&organism=C_albicans_SC5314		0
orf19.4317	orf19.4317	0.490263	-2.0429	http://www.candidagenome.org/cgi-bin/locus.pl?locus=orf19.4317&organism=C_albicans_SC5314	GRE3	Putative D-xylose reductase; antigenic in murine systemic infection; soluble protein in hyphae; transcriptionally induced by macrophage interaction and by Mnl1p under weak acid stress; farnesol-induced; stationary-phase enriched protein
orf19.4320	orf19.4320	0.355754	-3.00183	http://www.candidagenome.org/cgi-bin/locus.pl?locus=orf19.4320&organism=C_albicans_SC5314		0
orf19.4335	orf19.4335	0.496677	-2.01374	http://www.candidagenome.org/cgi-bin/locus.pl?locus=orf19.4335&organism=C_albicans_SC5314	TNA1	Putative nicotinic acid transporter; detected at germ tube plasma membrane by mass spectrometry; transcript induced upon phagocytosis by macrophage; rat catheter biofilm induced
orf19.4358	orf19.4358	2.06286	2.06286	http://www.candidagenome.org/cgi-bin/locus.pl?locus=orf19.4358&organism=C_albicans_SC5314		Putative protein of unknown function; Hap43p-repressed gene; S. cerevisiae ortholog YDL157C localizes to mitochondria
orf19.4370	orf19.4370	2.67448	2.67448	http://www.candidagenome.org/cgi-bin/locus.pl?locus=orf19.4370&organism=C_albicans_SC5314		Predicted ORF in Assemblies 19, 20 and 21; induced by nitric oxide; oxidative stress-induced via Cap1p; fungal-specific (no human or murine homolog)
orf19.4375	orf19.4375	2.63026	2.63026	http://www.candidagenome.org/cgi-bin/locus.pl?locus=orf19.4375&organism=C_albicans_SC5314		Ortholog(s) have S-adenosylmethionine-dependent methyltransferase activity, role in nicotinamide metabolic process, chromatin silencing at rDNA and cytoplasm localization
orf19.4376	orf19.4376	3.62783	3.62783	http://www.candidagenome.org/cgi-bin/locus.pl?locus=orf19.4376&organism=C_albicans_SC5314		0
orf19.4377	orf19.4377	11.4579	11.4579	http://www.candidagenome.org/cgi-bin/locus.pl?locus=orf19.4377&organism=C_albicans_SC5314	KRE1	Cell wall glycoprotein; beta glucan synthesis; increases glucan content in S. cerevisiae kre1, complements killer toxin sensitivity; caspofungin induced; Spider/rat catheter/flow model biofilm induced; Bcr1-repressed in RPMI a/a biofilms
orf19.4379	orf19.4379	2.00057	2.00057	http://www.candidagenome.org/cgi-bin/locus.pl?locus=orf19.4379&organism=C_albicans_SC5314	PRP13	Putative integral inner mitochondrial membrane protein with similarity to exonucleases
orf19.4384	orf19.4384	0.129843	-7.70775	http://www.candidagenome.org/cgi-bin/locus.pl?locus=orf19.4384&organism=C_albicans_SC5314	HXT5	Putative sugar transporter; induced by ciclopirox olamine; Snf3-induced; alkaline repressed; colony morphology-related gene regulation by Ssn6; possibly essential gene
orf19.4400	orf19.4400	2.03712	2.03712	http://www.candidagenome.org/cgi-bin/locus.pl?locus=orf19.4400&organism=C_albicans_SC5314		Has domain(s) with predicted role in regulation of mitotic metaphase/anaphase transition, anaphase-promoting complex-dependent proteasomal ubiquitin-dependent protein catabolic process and anaphase-promoting complex localization
orf19.4439.1	orf19.4439.1	2.25836	2.25836	http://www.candidagenome.org/cgi-bin/locus.pl?locus=orf19.4439.1&organism=C_albicans_SC5314		Ortholog(s) have role in phosphorylation of RNA polymerase II C-terminal domain, nucleotide-excision repair, transcription from RNA polymerase II promoter and holo TFIIH complex, core TFIIH complex localization
orf19.4450	orf19.4450	0.495101	-2.02119	http://www.candidagenome.org/cgi-bin/locus.pl?locus=orf19.4450&organism=C_albicans_SC5314	ZCF23	Predicted zinc-finger protein; late-stage biofilm-induced gene
orf19.4450.1	orf19.4450.1	0.400886	-2.49449	http://www.candidagenome.org/cgi-bin/locus.pl?locus=orf19.4450.1&organism=C_albicans_SC5314		Protein conserved among the fungal CTG-clade; gene contains two adjacent upstream SRE-1 elements; highly up-regulated in cecum-grown cells in a Cph2p-dependent manner; Hap43p-repressed gene; biofilm-induced
orf19.4459	orf19.4459	2.40022	2.40022	http://www.candidagenome.org/cgi-bin/locus.pl?locus=orf19.4459&organism=C_albicans_SC5314		Protein similar to S. cerevisiae Ynl234wp, which is a putative heme-binding stress-related protein; transposon mutation affects filamentous growth
orf19.4461	orf19.4461	2.20653	2.20653	http://www.candidagenome.org/cgi-bin/locus.pl?locus=orf19.4461&organism=C_albicans_SC5314		Ortholog of Candida albicans WO-1 : CAWG_01005
orf19.4476	orf19.4476	9.4224	9.4224	http://www.candidagenome.org/cgi-bin/locus.pl?locus=orf19.4476&organism=C_albicans_SC5314		Protein with a NADP-dependent oxidoreductase domain; transcript induced by ketoconazole; rat catheter and Spider biofilm induced
orf19.4477	orf19.4477	8.59241	8.59241	http://www.candidagenome.org/cgi-bin/locus.pl?locus=orf19.4477&organism=C_albicans_SC5314	CSH1	Aldo-keto reductase family member, similar to aryl alcohol dehydrogenases; role in fibronectin adhesion, cell surface hydrophobicity; regulated by temperature, growth phase, benomyl, macrophage interaction; azole resistance associated
orf19.4490.2	orf19.4490.2	0.427499	-2.34009	http://www.candidagenome.org/cgi-bin/locus.pl?locus=orf19.4490.2&organism=C_albicans_SC5314	QCR8	Putative ubiquinol cytochrome c reductase; Macrophage and pseudohyphal-induced protein; shows colony morphology-related gene regulation by Ssn6p; Hap43p-repressed gene
orf19.4504	orf19.4504	0.195122	-5.14001	http://www.candidagenome.org/cgi-bin/locus.pl?locus=orf19.4504&organism=C_albicans_SC5314		Has domain(s) with predicted nucleotide binding, oxidoreductase activity, zinc ion binding activity and role in oxidation-reduction process
orf19.4505	orf19.4505	0.204078	-5.13044	http://www.candidagenome.org/cgi-bin/locus.pl?locus=orf19.4505&organism=C_albicans_SC5314	ADH3	Putative NAD-dependent (R,R)-butanediol dehydrogenase; catalyzes oxidation of (R,R)-2,3-butanediol to (3R)-acetoin, oxidation of meso-butanediol to (3S)-acetoin, and reduction of acetoin; enhances use of 2,3-butanediol as an aerobic carbon source regulated by white-opaque switch; induced by nitric oxide independent of Yhb1; Spider biofilm induced
orf19.4519	orf19.4519	0.479414	-2.08641	http://www.candidagenome.org/cgi-bin/locus.pl?locus=orf19.4519&organism=C_albicans_SC5314	SUV3	Protein required for chlamydospore formation, for embedded hyphal growth, and for wild-type respiratory growth; similar to S. cerevisiae Suv3p, which is an RNA helicase involved in mitochondrial RNA catabolism
orf19.4520	orf19.4520	0.269058	-3.71847	http://www.candidagenome.org/cgi-bin/locus.pl?locus=orf19.4520&organism=C_albicans_SC5314		Putative gluconokinase;This enzyme participates in pentose phosphate pathway. rat catheter biofilm induced
orf19.4523	orf19.4523	2.40318	2.40318	http://www.candidagenome.org/cgi-bin/locus.pl?locus=orf19.4523&organism=C_albicans_SC5314		Ortholog(s) have 5-formyltetrahydrofolate cyclo-ligase activity, role in folic acid-containing compound biosynthetic process and mitochondrion localization
orf19.4527	orf19.4527	0.181054	-5.53665	http://www.candidagenome.org/cgi-bin/locus.pl?locus=orf19.4527&organism=C_albicans_SC5314	HGT1	High-affinity MFS glucose transporter; induced by progesterone, chloramphenicol, benomyl; likely essential for growth; protein newly produced during adaptation to the serum; rat catheter and Spider biofilm induced
orf19.4530.1	orf19.4530.1	3.49486	3.49486	http://www.candidagenome.org/cgi-bin/locus.pl?locus=orf19.4530.1&organism=C_albicans_SC5314		Biofilm- and planktonic growth-induced gene; regulated by Nrg1p, Tup1p
orf19.4539	orf19.4539	0.27349	-3.65885	http://www.candidagenome.org/cgi-bin/locus.pl?locus=orf19.4539&organism=C_albicans_SC5314		Protein with a Rho GDP-dissociation inhibitor domain; ScRDI1 involved in the localization and regulation of Cdc42p and Rho1p; protein abundance increases in response to DNA replication stress Hap43-repressed gene; Spider biofilm induced
orf19.4546	orf19.4546	2.0991	2.0991	http://www.candidagenome.org/cgi-bin/locus.pl?locus=orf19.4546&organism=C_albicans_SC5314	HOL4	Puttaive ion transporter; alkaline upregulated by Rim101p; Plc1p-regulated; caspofungin repressed
orf19.4551	orf19.4551	0.404342	-2.48463	http://www.candidagenome.org/cgi-bin/locus.pl?locus=orf19.4551&organism=C_albicans_SC5314	CTN1	Predicted carnitine acetyl transferase; required for growth on nonfermentable carbon sources but not for hyphal growth or virulence in mouse systemic model; transcription induced in macrophage; macrophage/pseudohyphal-repressed after 16 hr
orf19.4555	orf19.4555	5.53859	5.53859	http://www.candidagenome.org/cgi-bin/locus.pl?locus=orf19.4555&organism=C_albicans_SC5314	ALS4	ALS family protein; role in adhesion and wild-type germ tube induction; growth and temperature regulated; expressed during infection of human buccal epithelial cells; down-regulated upon vaginal contact; putative GPI-anchored
orf19.4566	orf19.4566	0.491877	-2.0352	http://www.candidagenome.org/cgi-bin/locus.pl?locus=orf19.4566&organism=C_albicans_SC5314		Protein similar to S. cerevisiae Rot1p, which has roles in cytoskeletal dynamics and cell wall biosynthesis; predicted Kex2p substrate
orf19.4567	orf19.4567	0.217788	-4.59168	http://www.candidagenome.org/cgi-bin/locus.pl?locus=orf19.4567&organism=C_albicans_SC5314		Catechol 1,2-dioxygenase (1,2-CTD), involved in degradation of aromatic compounds;Dioxygenases play an important role in the aerobic catabolism of a number of natural and xenobiotic aromatic compounds in the environment, produce TCA intermediate. Spider biofilm induced (
orf19.4574	orf19.4574	2.1524	2.1524	http://www.candidagenome.org/cgi-bin/locus.pl?locus=orf19.4574&organism=C_albicans_SC5314		Ortholog(s) have lipid particle localization
orf19.4583	orf19.4583	0.481259	-2.07797	http://www.candidagenome.org/cgi-bin/locus.pl?locus=orf19.4583&organism=C_albicans_SC5314		Protein with a mitochondrial carrier protein domain; ; proposed role in oleate metabolism and glutamate biosynthesis;possibly an essential gene, disruptants not obtained by UAU1 method; Spider biofilm repressed
orf19.4590	orf19.4590	3.14541	3.14541	http://www.candidagenome.org/cgi-bin/locus.pl?locus=orf19.4590&organism=C_albicans_SC5314	RFX2	Transcriptional repressor; regulator of filamentation, response to DNA damage, adhesion, virulence in murine mucosal, systemic infections; RFX domain; regulated by Nrg1p, UV-induced; partially complements S. cerevisiae rfx1 mutant defects
orf19.4591	orf19.4591	0.322511	-3.10804	http://www.candidagenome.org/cgi-bin/locus.pl?locus=orf19.4591&organism=C_albicans_SC5314	CAT2	Major carnitine acetyl transferase; intracellular acetyl-CoA transport; localized in peroxisomes and mitochondria; induced in macrophages; Hog1-repressed; stationary phase enriched; farnesol-upregulated in biofilm; Spider biofilm induced
orf19.4612	orf19.4612	3.64077	3.64077	http://www.candidagenome.org/cgi-bin/locus.pl?locus=orf19.4612&organism=C_albicans_SC5314		ScAIM2, Cytoplasmic protein involved in mitochondrial function or organization;Hap43p-repressed gene
orf19.4645	orf19.4645	0.412748	-2.42459	http://www.candidagenome.org/cgi-bin/locus.pl?locus=orf19.4645&organism=C_albicans_SC5314	BEM1	Protein required for wild-type budding, hyphal growth, and virulence in a mouse systemic infection; suppresses pseudohyphal and filamentous growth defects of various S. cerevisiae mutants and heat sensitivity of S. cerevisiae cdc24-4 mutant
orf19.4646	orf19.4646	0.490244	-2.0398	http://www.candidagenome.org/cgi-bin/locus.pl?locus=orf19.4646&organism=C_albicans_SC5314	UEC1	Protein required for damage to oral epithelial cells and for normal hyphal growth and stress resistance; transcription induced on contact with vascular endothelial cells; not highly conserved
orf19.4652	orf19.4652	2.18061	2.18061	http://www.candidagenome.org/cgi-bin/locus.pl?locus=orf19.4652&organism=C_albicans_SC5314		Protein of unknown function; rat catheter biofilm induced
orf19.4664	orf19.4664	2.72491	2.72491	http://www.candidagenome.org/cgi-bin/locus.pl?locus=orf19.4664&organism=C_albicans_SC5314	NAT4	Putative histone acetyltransferase, involved in regulation of white-opaque switching; N alpha-acetyl-transferase, involved in acetylation of the N-terminal residues of histones H4 and H2A early-stage biofilm-induced gene
orf19.4665	orf19.4665	3.11029	3.11029	http://www.candidagenome.org/cgi-bin/locus.pl?locus=orf19.4665&organism=C_albicans_SC5314		0
orf19.4666	orf19.4666	3.13674	3.13674	http://www.candidagenome.org/cgi-bin/locus.pl?locus=orf19.4666&organism=C_albicans_SC5314		Predicted ORF in Assemblies 19, 20 and 21; hyphal-induced expression, regulated by Cyr1p, Ras1p, Efg1p
orf19.467	orf19.467	7.24835	7.24835	http://www.candidagenome.org/cgi-bin/locus.pl?locus=orf19.467&organism=C_albicans_SC5314	WOR3	Transcription factor; modulator of white-opaque switch; induced in opaque cells; promoter bound by Wor1;
orf19.4672	orf19.4672	0.451535	-2.4953	http://www.candidagenome.org/cgi-bin/locus.pl?locus=orf19.4672&organism=C_albicans_SC5314		Ortholog of Candida albicans WO-1 : CAWG_03665
orf19.4674.1	orf19.4674.1	2.489	2.489	http://www.candidagenome.org/cgi-bin/locus.pl?locus=orf19.4674.1&organism=C_albicans_SC5314	CRD2	Metallothionein; role in adaptation to growth in high copper; basal transcription is cadmium-repressed; regulated by Ssn6p; complements copper sensitivity of an S. cerevisiae cup1 null mutant; regulated by Sef1p-, Sfu1p-, and Hap43p
orf19.4682	orf19.4682	0.0150585	-68.2855	http://www.candidagenome.org/cgi-bin/locus.pl?locus=orf19.4682&organism=C_albicans_SC5314	HGT17	Putative glucose transporter of the major facilitator superfamily; the C. albicans glucose transporter family comprises 20 members; 12 probable membrane-spanning segments; induced at low (0.2%, compared to 2%) glucose in rich media
orf19.4685	orf19.4685	0.427648	-2.50592	http://www.candidagenome.org/cgi-bin/locus.pl?locus=orf19.4685&organism=C_albicans_SC5314		Ortholog of Candida albicans WO-1 : CAWG_03677
orf19.4688	orf19.4688	4.79199	4.79199	http://www.candidagenome.org/cgi-bin/locus.pl?locus=orf19.4688&organism=C_albicans_SC5314	DAG7	Secretory protein; alpha-factor induced gene; mutation confers hypersensitivity to toxic ergosterol analog; a-specific transcription; planktonic growth-induced; fluconazole-induced
orf19.4689	orf19.4689	0.205342	-4.87214	http://www.candidagenome.org/cgi-bin/locus.pl?locus=orf19.4689&organism=C_albicans_SC5314	PGA57	Putative GPI-anchored protein; Hap43p-induced gene
orf19.4691	orf19.4691	0.457407	-2.19025	http://www.candidagenome.org/cgi-bin/locus.pl?locus=orf19.4691&organism=C_albicans_SC5314		Ortholog of Candida albicans WO-1 : CAWG_03682
orf19.4707	orf19.4707	0.461231	-2.16982	http://www.candidagenome.org/cgi-bin/locus.pl?locus=orf19.4707&organism=C_albicans_SC5314		Putative secreted acid sphingomyelin phosphodiesterase; possible Kex2p substrate
orf19.4716	orf19.4716	0.194403	-5.147	http://www.candidagenome.org/cgi-bin/locus.pl?locus=orf19.4716&organism=C_albicans_SC5314	GDH3	mitochondrial NADP-glutamate dehydrogenase; Oxidoreductase.synthesizes glutamate from ammonia and alpha-ketoglutarate; Nrg1, Plc1 regulated; hypha, hypoxia, Efg1-repressed; Rim101-induced at pH 8; GlcNAc, ciclopirox, ketoconazole induced; exp and stationary phase protein; Spider biofilm repressed; rat catheter biofilm induced
orf19.4737	orf19.4737	4.17014	4.17014	http://www.candidagenome.org/cgi-bin/locus.pl?locus=orf19.4737&organism=C_albicans_SC5314	TPO3	Possible role in polyamine transport; MFS-MDR family; transcription induced by Sfu1p, regulated upon white-opaque switching; decreased expression in hyphae compared to yeast-form cells; regulated by Nrg1p; fungal-specific
orf19.4744	orf19.4744	0.498831	-2.00469	http://www.candidagenome.org/cgi-bin/locus.pl?locus=orf19.4744&organism=C_albicans_SC5314		Putative phosphatidylinositol 3-phosphate (PI3P) phosphatase; transcription is repressed in response to alpha pheromone in SpiderM medium
orf19.4765	orf19.4765	2.25779	2.25779	http://www.candidagenome.org/cgi-bin/locus.pl?locus=orf19.4765&organism=C_albicans_SC5314	PGA6	Putative GPI-anchored cell wall adhesin-like protein; transcriptionally induced under high iron conditions; upregulated upon Als2p depletion; mRNA binds to She3p and is localized to hyphal tips
orf19.4767	orf19.4767	0.498818	-2.00536	http://www.candidagenome.org/cgi-bin/locus.pl?locus=orf19.4767&organism=C_albicans_SC5314	ZCF28	Putative transcription factor with zinc cluster DNA-binding motif
orf19.4768	orf19.4768	0.475727	-2.10376	http://www.candidagenome.org/cgi-bin/locus.pl?locus=orf19.4768&organism=C_albicans_SC5314		0
orf19.4769	orf19.4769	0.193978	-5.16785	http://www.candidagenome.org/cgi-bin/locus.pl?locus=orf19.4769&organism=C_albicans_SC5314	IPT1	Inositol phosphoryl transferase; catalyzes the synthesis of the most abundant sphingolipid, mannose-(inositol-P)2-ceramide, M(IP)2C, from MIPC; required for wild-type membrane localization of Cdr1; Spider biofilm induced
orf19.4772	orf19.4772	2.19953	2.19953	http://www.candidagenome.org/cgi-bin/locus.pl?locus=orf19.4772&organism=C_albicans_SC5314	SSU81	Predicted adaptor protein involved in activation of MAP kinase-dependent signaling pathways; links response to oxidative stress to morphogenesis and cell wall biosynthesis; caspofungin repressed
orf19.4773	orf19.4773	11.6201	11.6201	http://www.candidagenome.org/cgi-bin/locus.pl?locus=orf19.4773&organism=C_albicans_SC5314	AOX2	Alternative oxidase; induced by antimycin A, some oxidants; growth- and carbon-source-regulated; one of two isoforms (Aox1p and Aox2p); involved in cyanide-resistant respiratory pathway that is absent from S. cerevisiae; Hap43p-repressed
orf19.4777	orf19.4777	0.141852	-7.07744	http://www.candidagenome.org/cgi-bin/locus.pl?locus=orf19.4777&organism=C_albicans_SC5314	DAK2	Putative dihydroxyacetone kinase;catalyzes the formation of riboflavin 4',5'-phosphate (aka cyclin FMN) from FAD, repressed by yeast-hypha switch; fluconazole-induced; caspofungin repressed; protein enriched in stationary phase yeast cultures; flow model biofilm induced; rat catheter and Spider biofilm repressed
orf19.4778	orf19.4778	0.37586	-2.66135	http://www.candidagenome.org/cgi-bin/locus.pl?locus=orf19.4778&organism=C_albicans_SC5314	LYS142	Putative transcription factor with zinc cluster DNA-binding motif; has similarity to S. cerevisiae Lys14p, which is a transcription factor involved in the regulation of lysine biosynthesis genes; fungal-specific
orf19.4783	orf19.4783	0.436019	-2.29505	http://www.candidagenome.org/cgi-bin/locus.pl?locus=orf19.4783&organism=C_albicans_SC5314		0
orf19.4786	orf19.4786	5.82739	5.82739	http://www.candidagenome.org/cgi-bin/locus.pl?locus=orf19.4786&organism=C_albicans_SC5314	FGR43	Protein lacking an S. cerevisiae ortholog; transposon mutation affects filamentous growth; transcriptionally activated by Mnl1p under weak acid stress
orf19.4791	orf19.4791	2.10466	2.10466	http://www.candidagenome.org/cgi-bin/locus.pl?locus=orf19.4791&organism=C_albicans_SC5314		0
orf19.4804	orf19.4804	0.320273	-3.1699	http://www.candidagenome.org/cgi-bin/locus.pl?locus=orf19.4804&organism=C_albicans_SC5314	LIP2	Secreted lipase; member of a differentially expressed lipase gene family; expressed in alimentary tract, but not oral tissue, during mouse oral infection; may have a role in nutrition and/or in creating an acidic microenvironment
orf19.4814	orf19.4814	0.444654	-2.24894	http://www.candidagenome.org/cgi-bin/locus.pl?locus=orf19.4814&organism=C_albicans_SC5314		Ortholog of C. parapsilosis CDC317 : CPAR2_301680, Debaryomyces hansenii CBS767 : DEHA2F11088g, Candida dubliniensis CD36 : CD36_08960 and Pichia stipitis Pignal : PICST_55404
orf19.4822	orf19.4822	2.87764	2.87764	http://www.candidagenome.org/cgi-bin/locus.pl?locus=orf19.4822&organism=C_albicans_SC5314	LIP10	Secreted lipase, member of a lipase gene family whose members are expressed differentially in response to carbon source and during infection; may have a role in nutrition and/or in creating an acidic microenvironment
orf19.4836	orf19.4836	0.483027	-2.07358	http://www.candidagenome.org/cgi-bin/locus.pl?locus=orf19.4836&organism=C_albicans_SC5314	URA1	Dihydroorotate dehydrogenase; enzyme of de novo pyrimidine biosynthesis; putative bipartite mitochondrial targeting motif, membrane spanning region; transcription regulated by yeast-hyphal switch, or by Nrg1p, Mig1p, Tup1p; biofilm-induced
orf19.4845	orf19.4845	0.216141	-4.63072	http://www.candidagenome.org/cgi-bin/locus.pl?locus=orf19.4845&organism=C_albicans_SC5314	TVP18	Putative integral membrane protein; fluconazole-induced,Integral membrane protein localized to late Golgi vesicles along with the v-SNARE Tlg2p, mutant has ergosterol accumulation
orf19.4856	orf19.4856	3.0452	3.0452	http://www.candidagenome.org/cgi-bin/locus.pl?locus=orf19.4856&organism=C_albicans_SC5314	LIP3	Secreted lipase; gene family member whose members are expressed differentially in response to carbon source and infection; possible role in nutrition and/or in creating an acidic microenvironment; flow model biofilm induced
orf19.4869	orf19.4869	2.18936	2.18936	http://www.candidagenome.org/cgi-bin/locus.pl?locus=orf19.4869&organism=C_albicans_SC5314	SFU1	Transcriptional regulator of iron-responsive genes; represses iron utilization genes if iron is present; Hap43p-repressed; promotes gastrointestinal commensalism in mice
orf19.4872	orf19.4872	0.323062	-3.14072	http://www.candidagenome.org/cgi-bin/locus.pl?locus=orf19.4872&organism=C_albicans_SC5314		Protein of unknown function; induced by Mnl1 under weak acid stress; Hap43-induced; mutant is viable
orf19.4880	orf19.4880	0.350522	-2.8886	http://www.candidagenome.org/cgi-bin/locus.pl?locus=orf19.4880&organism=C_albicans_SC5314		Protein of unknown function; flow model biofilm induced
orf19.4886	orf19.4886	15.9024	15.9024	http://www.candidagenome.org/cgi-bin/locus.pl?locus=orf19.4886&organism=C_albicans_SC5314		Putative adhesin-like protein; Hap43-repressed; rat catheter and Spider biofilm induced
orf19.4887	orf19.4887	0.487401	-2.05202	http://www.candidagenome.org/cgi-bin/locus.pl?locus=orf19.4887&organism=C_albicans_SC5314	ECM21	Protein similar to S. cerevisiae Ecm21p (possible cell wall role); alkaline upregulated by Rim101p; fluconazole induced; caspofungin repressed; downregulated in azole-resistant strain overexpressing MDR1; late-stage biofilm-induced
orf19.489	orf19.489	2.07221	2.07221	http://www.candidagenome.org/cgi-bin/locus.pl?locus=orf19.489&organism=C_albicans_SC5314	DAP1	Similar to mammalian membrane-associated progesterone receptors involved in DNA damage response; induced in core stress response; Hog1p regulated; clade-associated expression; Hap43p-repressed; planktonic growth-induced gene
orf19.4894	orf19.4894	0.460769	-2.17634	http://www.candidagenome.org/cgi-bin/locus.pl?locus=orf19.4894&organism=C_albicans_SC5314		Protein with similarity to S. cerevisiae Yer010cp, a protein of unknown function belonging to the prokaryotic RraA family; decreased transcription is observed upon benomyl treatment; Hap43p-induced gene
orf19.4903	orf19.4903	0.483131	-2.08045	http://www.candidagenome.org/cgi-bin/locus.pl?locus=orf19.4903&organism=C_albicans_SC5314		Ortholog(s) have endoplasmic reticulum localization;Ortholog of S. cerevisiae : GPI12 and C. glabrata CBS138 : CAGL0M03047g
orf19.4907	orf19.4907	2.49981	2.49981	http://www.candidagenome.org/cgi-bin/locus.pl?locus=orf19.4907&organism=C_albicans_SC5314		Putative protein of unknown function; Hap43p-repressed gene; increased transcription is observed upon fluphenazine treatment; possibly transcriptionally regulated by Tac1p; induced by nitric oxide; fungal-specific (no human/murine homolog
orf19.491	orf19.491	2.04902	2.04902	http://www.candidagenome.org/cgi-bin/locus.pl?locus=orf19.491&organism=C_albicans_SC5314		Endoplasmic reticulum (ER) protein-translocation complex subunit
orf19.4916	orf19.4916	0.498261	-2.00261	http://www.candidagenome.org/cgi-bin/locus.pl?locus=orf19.4916&organism=C_albicans_SC5314		Predicted ORF in Assemblies 19, 20 and 21; transcription is induced in response to alpha pheromone in SpiderM medium
orf19.4917	orf19.4917	0.487974	-2.06258	http://www.candidagenome.org/cgi-bin/locus.pl?locus=orf19.4917&organism=C_albicans_SC5314		Ortholog of Candida albicans WO-1 : CAWG_00155
orf19.4933	orf19.4933	0.262161	-3.81447	http://www.candidagenome.org/cgi-bin/locus.pl?locus=orf19.4933&organism=C_albicans_SC5314	FAD3	Omega-3 fatty acid desaturase; production of alpha-linolenic acid, a major component of membranes; caspofungin induced; Plc1-regulated; colony morphology-related gene regulation by Ssn6; Spider biofilm induced, flow model biofilm repressed
orf19.4940	orf19.4940	0.476043	-2.10452	http://www.candidagenome.org/cgi-bin/locus.pl?locus=orf19.4940&organism=C_albicans_SC5314		Putative histidine permease; fungal-specific (no human or murine homolog); Hap43p-induced gene
orf19.4942	orf19.4942	0.355436	-2.95989	http://www.candidagenome.org/cgi-bin/locus.pl?locus=orf19.4942&organism=C_albicans_SC5314		0
orf19.4943	orf19.4943	3.15005	3.15005	http://www.candidagenome.org/cgi-bin/locus.pl?locus=orf19.4943&organism=C_albicans_SC5314	PSA2	Mannose-1-phosphate guanyltransferas;synthesizes GDP-mannose from GTP and mannose-1-phosphate in cell wall biosynthesis; required for normal cell wall structure, macrophage-downregulated gene; stationary phase enriched protein; Hap43p-repressed gene
orf19.4970	orf19.4970	7.10992	7.10992	http://www.candidagenome.org/cgi-bin/locus.pl?locus=orf19.4970&organism=C_albicans_SC5314		0
orf19.4972	orf19.4972	3.3311	3.3311	http://www.candidagenome.org/cgi-bin/locus.pl?locus=orf19.4972&organism=C_albicans_SC5314	CRZ1	Putative transcription factor with zinc finger DNA-binding motif; ScCRZ1 activates transcription of stress response genes; calcineurin pathway is involved in tolerance to antifungal agents, cation homeostasis and virulencenuclear localization is positively regulated by calcineurin-mediated dephosphorylation;
orf19.4975	orf19.4975	2.69963	2.69963	http://www.candidagenome.org/cgi-bin/locus.pl?locus=orf19.4975&organism=C_albicans_SC5314	HYR1	Hyphal-induced GPI-anchored cell wall protein; macrophage-induced; repressed by neutrophil-co-culture; resistance to killing by neutrophils, azole resistance; regulated by Rfg1p, Efg1p, Nrg1p, Tup1p, Cyr1p, Bcr1p, Hap43p; biofilm-induced
orf19.4980	orf19.4980	2.00755	2.00755	http://www.candidagenome.org/cgi-bin/locus.pl?locus=orf19.4980&organism=C_albicans_SC5314	HSP70	Putative hsp70 chaperone; role in entry into host cells; heat-shock, amphotericin B, cadmium, ketoconazole-induced; surface localized in yeast and hyphae; antigenic in host;
orf19.4991	orf19.4991	2.01322	2.01322	http://www.candidagenome.org/cgi-bin/locus.pl?locus=orf19.4991&organism=C_albicans_SC5314	MPT5	Putative RNA-binding protein; Hap43p-repressed gene; protein induced during the mating process
orf19.5000	orf19.5000	0.257755	-3.91138	http://www.candidagenome.org/cgi-bin/locus.pl?locus=orf19.5000&organism=C_albicans_SC5314	CYB2	Putative cytochrome b2 precursor;l-lactate by 2 ferricytochrome c to form pyruvate and 2 ferrocytochrome c. induced in high iron; alkaline repressed; colony morphology-related gene regulation by Ssn6; Hap43-repressed; pider biofilm induced
orf19.5004	orf19.5004	0.486906	-2.05516	http://www.candidagenome.org/cgi-bin/locus.pl?locus=orf19.5004&organism=C_albicans_SC5314	RAD54	Putative DNA-dependent ATPase involved in DNA repair; induced under hydroxyurea treatment; plays an essential role during mitotic growth; mutants display aberrant cell and nuclear morphology
orf19.5017	orf19.5017	2.333	2.333	http://www.candidagenome.org/cgi-bin/locus.pl?locus=orf19.5017&organism=C_albicans_SC5314	DUR32	Putative urea transporter; possibly an essential gene, disruptants not obtained by UAU1 method
orf19.5045	orf19.5045	2.00551	2.00551	http://www.candidagenome.org/cgi-bin/locus.pl?locus=orf19.5045&organism=C_albicans_SC5314	PTP2	Predicted protein tyrosine phosphatase; involved in regulation of MAP kinase Hog1 activity; transcriptionally activated by Mnl1p under weak acid stress
orf19.5061	orf19.5061	0.483201	-2.07116	http://www.candidagenome.org/cgi-bin/locus.pl?locus=orf19.5061&organism=C_albicans_SC5314	ADE5,7	Phosphoribosylamine-glycine ligase and phosphoribosylformylglycinamidine cyclo-ligase;this enzyme participates in purine metabolism. interacts with Vps34p; required for hyphal growth and virulence; flucytosine induced; not induced in GCN response, in contrast to S. cerevisiae ortholog
orf19.5070	orf19.5070	2.35166	2.35166	http://www.candidagenome.org/cgi-bin/locus.pl?locus=orf19.5070&organism=C_albicans_SC5314		Similar to cell-wall mannoproteins; transcriptionally regulated by iron; expression greater in low iron; greater mRNA abundance observed in cyr1 homozygous null mutant than in wild type; regulated by osmotic and oxidative stress via Hog1p
orf19.5077	orf19.5077	0.496167	-2.0157	http://www.candidagenome.org/cgi-bin/locus.pl?locus=orf19.5077&organism=C_albicans_SC5314		Hap43p-repressed gene; repressed by nitric oxide
orf19.508	orf19.508	4.06497	4.06497	http://www.candidagenome.org/cgi-bin/locus.pl?locus=orf19.508&organism=C_albicans_SC5314	QDR1	Putative transporter of antibiotic resistance;Multidrug transporter of the major facilitator superfamily. transcription regulated by Nrg1p and Tup1p; caspofungin repressed; expression regulated by white-opaque switching; Hap43p-repressed gene; early-stage biofilm- and planktonic growth-induced gene
orf19.510	orf19.510	3.03853	3.03853	http://www.candidagenome.org/cgi-bin/locus.pl?locus=orf19.510&organism=C_albicans_SC5314		0
orf19.5104	orf19.5104	0.0662089	-15.1252	http://www.candidagenome.org/cgi-bin/locus.pl?locus=orf19.5104&organism=C_albicans_SC5314	LTP1	Putative protein phosphatase of the PTP family (tyrosine-specific), these enzymes are key regulatory components in signal transduction pathway to regulate cell cycle and growth. ssimilar to S. cerevisiae Ltp1p
orf19.5118	orf19.5118	0.451507	-2.21484	http://www.candidagenome.org/cgi-bin/locus.pl?locus=orf19.5118&organism=C_albicans_SC5314	SDS24	Protein similar to S. cerevisiae Sds24p; involved in cell separation during budding; transcription regulated by Mig1p and Tup1p; fluconazole-induced; late-stage biofilm-induced
orf19.5121	orf19.5121	2.42342	2.42342	http://www.candidagenome.org/cgi-bin/locus.pl?locus=orf19.5121&organism=C_albicans_SC5314	OPT5	Oligopeptide transporter; fungal-specific (no human or murine homolog); induced by BSA, but not by tetrapeptide or pentapeptide
orf19.5125	orf19.5125	0.33387	-2.99736	http://www.candidagenome.org/cgi-bin/locus.pl?locus=orf19.5125&organism=C_albicans_SC5314		Protein of unknown function;overexpression causes a cell cycle delay or arrest in S.c, DNA demage response; induced by ketoconazole; Spider, F-12/CO2 and flow model biofilm induced
orf19.5129	orf19.5129	0.304312	-3.28611	http://www.candidagenome.org/cgi-bin/locus.pl?locus=orf19.5129&organism=C_albicans_SC5314		Has domain(s) with predicted protein transporter activity, role in protein transport and mitochondrial inner membrane localization
orf19.513	orf19.513	2.22904	2.22904	http://www.candidagenome.org/cgi-bin/locus.pl?locus=orf19.513&organism=C_albicans_SC5314		Protein with a DNA-binding domain, similar to S. cerevisiae meiosis-specific transcription factor Ndt80p
orf19.5134	orf19.5134	0.374569	-2.66976	http://www.candidagenome.org/cgi-bin/locus.pl?locus=orf19.5134&organism=C_albicans_SC5314		0
orf19.5137	orf19.5137	0.493746	-2.26282	http://www.candidagenome.org/cgi-bin/locus.pl?locus=orf19.5137&organism=C_albicans_SC5314		Protein of unknown function; regulated by Sef1, Sfu1, Hap43; Spider biofilm repressed
orf19.5137.1	orf19.5137.1	0.493908	-2.25924	http://www.candidagenome.org/cgi-bin/locus.pl?locus=orf19.5137.1&organism=C_albicans_SC5314	HHO1	Putative histone H1; farnesol regulated; Hap43-induced; contains 5' UTR intron; Spider biofilm repressed
orf19.5140	orf19.5140	2.91671	2.91671	http://www.candidagenome.org/cgi-bin/locus.pl?locus=orf19.5140&organism=C_albicans_SC5314		0
orf19.515	orf19.515	2.06637	2.06637	http://www.candidagenome.org/cgi-bin/locus.pl?locus=orf19.515&organism=C_albicans_SC5314		Has domain(s) with predicted nucleic acid binding, zinc ion binding activity
orf19.5157	orf19.5157	0.467889	-2.1393	http://www.candidagenome.org/cgi-bin/locus.pl?locus=orf19.5157&organism=C_albicans_SC5314		Protein with a protein tyrosine phosphatase-like protein domain; putative membrane-spanning regions; rat catheter biofilm induced
orf19.5161	orf19.5161	0.409508	-2.44538	http://www.candidagenome.org/cgi-bin/locus.pl?locus=orf19.5161&organism=C_albicans_SC5314		Ortholog(s) have structural constituent of ribosome activity and mitochondrial large ribosomal subunit localization
orf19.5179	orf19.5179	0.258252	-4.23643	http://www.candidagenome.org/cgi-bin/locus.pl?locus=orf19.5179&organism=C_albicans_SC5314	LIP5	Cold-activated secreted lipase, differentially expressed lipase gene family member with possible roles in nutrition and acidic microenvironment; LIP5 and LIP8 expressed at all stages of mucosal and systemic infection; affects filamentation
orf19.5191	orf19.5191	2.11564	2.11564	http://www.candidagenome.org/cgi-bin/locus.pl?locus=orf19.5191&organism=C_albicans_SC5314	FGR6-1	Protein lacking an ortholog in S. cerevisiae; member of a family encoded by FGR6-related genes in the RB2 repeat sequence; transposon mutation affects filamentous growth
orf19.5204	orf19.5204	2.66497	2.66497	http://www.candidagenome.org/cgi-bin/locus.pl?locus=orf19.5204&organism=C_albicans_SC5314		rtholog(s) have role in cellular response to methylmercury and cytoplasm, nucleus localization
orf19.5215	orf19.5215	0.391887	-2.55306	http://www.candidagenome.org/cgi-bin/locus.pl?locus=orf19.5215&organism=C_albicans_SC5314	TES15	Putative acyl-CoA thioesterase; Hap43p-repressed gene
orf19.5262	orf19.5262	19.6104	19.6104	http://www.candidagenome.org/cgi-bin/locus.pl?locus=orf19.5262&organism=C_albicans_SC5314		Ortholog of C. dubliniensis CD36 : Cd36_11270 and Candida albicans WO-1 : CAWG_00238
orf19.5265	orf19.5265	2.406	2.406	http://www.candidagenome.org/cgi-bin/locus.pl?locus=orf19.5265&organism=C_albicans_SC5314	KIP4	Transposon mutation affects filamentous growth; filament induced; proposed to be involved in exocytosis;shows Mob2p-dependent hyphal regulation; regulated by Nrg1p, Tup1p
orf19.5270	orf19.5270	0.335919	-2.97743	http://www.candidagenome.org/cgi-bin/locus.pl?locus=orf19.5270&organism=C_albicans_SC5314		Protein of unknown function; green fluorescent protein (GFP)-fusion protein localizes to the mitochondria in Sc. rat catheter biofilm induced
orf19.5282	orf19.5282	0.448537	-2.22948	http://www.candidagenome.org/cgi-bin/locus.pl?locus=orf19.5282&organism=C_albicans_SC5314		Hap43p-repressed gene; mRNA binds to She3p; decreased expression in hyphae compared to yeast-form cells; regulated by Efg1p and Efh1p; intron in 5'-UTR; transcriptionally activated by Mnl1p under weak acid stress
orf19.5288	orf19.5288	0.373866	-2.67516	http://www.candidagenome.org/cgi-bin/locus.pl?locus=orf19.5288&organism=C_albicans_SC5314	IFE2	Putative alcohol dehydrogenase; decreased expression in hyphae compared to yeast-form cells; Efg1p-regulated; fluconazole-induced; Hog1p-induced; increased expression in response to prostaglandins
orf19.5290	orf19.5290	3.84232	3.84232	http://www.candidagenome.org/cgi-bin/locus.pl?locus=orf19.5290&organism=C_albicans_SC5314		Hap43p-induced gene; transcription is negatively regulated by Sfu1p
orf19.5302	orf19.5302	2.95017	2.95017	http://www.candidagenome.org/cgi-bin/locus.pl?locus=orf19.5302&organism=C_albicans_SC5314	PGA31	Cell wall protein; putative GPI anchor; expression is regulated upon white-opaque switching; induced by Congo Red and by cell wall regeneration
orf19.5305	orf19.5305	0.37275	-2.68279	http://www.candidagenome.org/cgi-bin/locus.pl?locus=orf19.5305&organism=C_albicans_SC5314	RHD3	GPI-anchored cell wall protein; yeast-associated protein; transcriptionally regulated by iron; expression greater in high iron; clade-associated gene expression; not essential for cell wall integrity; fluconazole-repressed
orf19.5307	orf19.5307	0.0233514	-42.826	http://www.candidagenome.org/cgi-bin/locus.pl?locus=orf19.5307&organism=C_albicans_SC5314	JEN2	Dicarboxylic acid transporter; regulated by glucose repression; induced by Rgt1; disruptants not obtained by UAU1 method; rat catheter and Spider biofilm induced
orf19.5308	orf19.5308	0.172761	-7.77832	http://www.candidagenome.org/cgi-bin/locus.pl?locus=orf19.5308&organism=C_albicans_SC5314		Protein of unknown function; induced by Rgt1
orf19.5320	orf19.5320	2.22443	2.22443	http://www.candidagenome.org/cgi-bin/locus.pl?locus=orf19.5320&organism=C_albicans_SC5314	NCE4	Putative RecQ-mediated genome instability protein; Hap43p-repressed gene; late-stage biofilm-induced; periodic mRNA expression, peak at cell-cycle G2/M phase
orf19.5338	orf19.5338	0.403105	-2.49152	http://www.candidagenome.org/cgi-bin/locus.pl?locus=orf19.5338&organism=C_albicans_SC5314	GAL4	Transcription factor with zinc cluster DNA-binding motif involved in control of glycolysis; ortholog of S. cerevisiae Gal4p, but not involved in the regulation of galactose utilization genes; caspofungin repressed
orf19.535	orf19.535	3.55202	3.55202	http://www.candidagenome.org/cgi-bin/locus.pl?locus=orf19.535&organism=C_albicans_SC5314	RBR1	Glycosylphosphatidylinositol (GPI)-anchored cell wall protein; required for filamentous growth at acidic pH; expression repressed by Rim101 and activated by Nrg1; Hap43-induced
orf19.538	orf19.538	2.04683	2.04683	http://www.candidagenome.org/cgi-bin/locus.pl?locus=orf19.538&organism=C_albicans_SC5314		Ortholog(s) have role in GPI anchor biosynthetic process and glycosylphosphatidylinositol-N-acetylglucosaminyltransferase (GPI-GnT) complex localization
orf19.539	orf19.539	2.67107	2.67107	http://www.candidagenome.org/cgi-bin/locus.pl?locus=orf19.539&organism=C_albicans_SC5314	LAP3	Putative aminopeptidase; transcription positively regulated by Sfu1p; transcription repressed by alpha pheromone in SpiderM medium; clade-associated gene expression; virulence-group-correlated expression; Hap43p-induced; biofilm-induced
orf19.5392	orf19.5392	0.42556	-2.35121	http://www.candidagenome.org/cgi-bin/locus.pl?locus=orf19.5392&organism=C_albicans_SC5314	NGT1	N-acetylglucosamine (GlcNAc)-specific transporter; role in GlcNAc (but not serum) induced hyphal growth; localizes to plasma membrane; induced by GlcNAc, macrophage engulfment; 12 transmembrane, major facilitator superfamily
orf19.5431	orf19.5431	3.6498	3.6498	http://www.candidagenome.org/cgi-bin/locus.pl?locus=orf19.5431&organism=C_albicans_SC5314		Hap43p-repressed gene
orf19.5437	orf19.5437	2.99927	2.99927	http://www.candidagenome.org/cgi-bin/locus.pl?locus=orf19.5437&organism=C_albicans_SC5314	RHR2	Glycerol 3-phosphatase; roles in osmotic tolerance, glycerol accumulation in response to salt; required for biofilm formation; biofilm-induced; regulated by macrophage, stress response, yeast-hyphal switch, pheromone, GCN4, HOG1, NRG1, TUP1
orf19.5438	orf19.5438	2.58047	2.58047	http://www.candidagenome.org/cgi-bin/locus.pl?locus=orf19.5438&organism=C_albicans_SC5314		Has domain(s) with predicted zinc ion binding activity
orf19.5442	orf19.5442	0.189031	-5.29098	http://www.candidagenome.org/cgi-bin/locus.pl?locus=orf19.5442&organism=C_albicans_SC5314		0
orf19.5447	orf19.5447	0.482785	-2.07434	http://www.candidagenome.org/cgi-bin/locus.pl?locus=orf19.5447&organism=C_albicans_SC5314	HGT19	Putative glucose/myo-inositol transporter of major facilitator superfamily; 12 transmembrane segments, extended N terminus; expressed in rich medium; Hap43p-, phagocytosis-, biofilm; induced; 20 member C. albicans glucose transporter family
orf19.5451	orf19.5451	0.48542	-2.06095	http://www.candidagenome.org/cgi-bin/locus.pl?locus=orf19.5451&organism=C_albicans_SC5314		Ortholog of Candida guilliermondii ATCC 6260 : PGUG_05321, Candida lusitaniae ATCC 42720 : CLUG_00887 and Candida albicans WO-1 : CAWG_02354
orf19.5467	orf19.5467	2.46385	2.46385	http://www.candidagenome.org/cgi-bin/locus.pl?locus=orf19.5467&organism=C_albicans_SC5314	TLO7	Member of a family of telomere-proximal genes of unknown function; may be spliced in vivo
orf19.5469	orf19.5469	2.10661	2.10661	http://www.candidagenome.org/cgi-bin/locus.pl?locus=orf19.5469&organism=C_albicans_SC5314		Protein with a predicted DEAD-like DNA/RNA helicase domain;; shows colony morphology-related gene regulation by Ssn6p; overlaps orf19.5472
orf19.5474	orf19.5474	2.75198	2.75198	http://www.candidagenome.org/cgi-bin/locus.pl?locus=orf19.5474&organism=C_albicans_SC5314		Predicted ORF in Assemblies 19, 20 and 21; transcriptionally activated by Mnl1p under weak acid stress; transcription detected in high-resolution tiling array experiments
orf19.5489	orf19.5489	0.459833	-2.18381	http://www.candidagenome.org/cgi-bin/locus.pl?locus=orf19.5489&organism=C_albicans_SC5314		0
orf19.5498	orf19.5498	4.24467	4.24467	http://www.candidagenome.org/cgi-bin/locus.pl?locus=orf19.5498&organism=C_albicans_SC5314	EFH1	APSES transcription factor; homodimer; minor role in transcriptional regulation vs Efg1; regulates filamentous growth, phenotypic switch; EFG1 and EFH1 genetically interact; expression interferes with mouse intestinal tract colonization
orf19.5514	orf19.5514	0.490165	-2.04039	http://www.candidagenome.org/cgi-bin/locus.pl?locus=orf19.5514&organism=C_albicans_SC5314		Ortholog of S. pombe SPCC550.08, an N-acetyltransferase; transcript induced during growth in the mouse cecum;
orf19.5519	orf19.5519	0.388659	-2.57358	http://www.candidagenome.org/cgi-bin/locus.pl?locus=orf19.5519&organism=C_albicans_SC5314	GCV1	Putative T subunit of glycine decarboxylase; transcription is negatively regulated by Sfu1p
orf19.5520	orf19.5520	0.447382	-2.89049	http://www.candidagenome.org/cgi-bin/locus.pl?locus=orf19.5520&organism=C_albicans_SC5314	ASG7	a-cell specific protein of unknown function; two predicted transmembrane domains; member of conserved Mcm1 regulon; induced by alpha pheromone in SpiderM medium
orf19.5525	orf19.5525	0.402855	-2.48541	http://www.candidagenome.org/cgi-bin/locus.pl?locus=orf19.5525&organism=C_albicans_SC5314		Putative oxidoreductase; Protein abundance is affected by URA3 expression in the CAI-4 strain background; regulated by Efg1p and Efh1p; repressed by Rgt1p; protein present in exponential and stationary growth phase yeast cultures
orf19.5532	orf19.5532	2.25293	2.25293	http://www.candidagenome.org/cgi-bin/locus.pl?locus=orf19.5532&organism=C_albicans_SC5314		Protein of unknown function; Spider biofilm induced
orf19.5536	orf19.5536	0.49658	-2.01484	http://www.candidagenome.org/cgi-bin/locus.pl?locus=orf19.5536&organism=C_albicans_SC5314		Has domain(s) with predicted carbon-nitrogen ligase activity, with glutamine as amido-N-donor, hydrolase activity, acting on carbon-nitrogen (but not peptide) bonds, in linear amides activity
orf19.5537	orf19.5537	2.1108	2.1108	http://www.candidagenome.org/cgi-bin/locus.pl?locus=orf19.5537&organism=C_albicans_SC5314	WSC2	Putative cell wall integrity and stress response protein; mRNA binds to She3p
orf19.5542	orf19.5542	3.73015	3.73015	http://www.candidagenome.org/cgi-bin/locus.pl?locus=orf19.5542&organism=C_albicans_SC5314	SAP6	Secreted aspartyl protease; expressed during hyphal growth, oral carriage, infection; sap4 sap5 sap6 triple mutant is defective in protein utilization as N source; assessment of virulence role complicated by URA3 effects; N-glycosylated
orf19.5549	orf19.5549	0.130519	-8.50998	http://www.candidagenome.org/cgi-bin/locus.pl?locus=orf19.5549&organism=C_albicans_SC5314		Ortholog of Candida dubliniensis CD36 : CD36_63380 and Candida albicans WO-1 : CAWG_05071
orf19.555	orf19.555	4.87586	4.87586	http://www.candidagenome.org/cgi-bin/locus.pl?locus=orf19.555&organism=C_albicans_SC5314		Protein similar to S. cerevisiae Cis3p, which has a role cell-wall-related processes; predicted Kex2p substrate; possibly an essential gene, disruptants not obtained by UAU1 method
orf19.5557	orf19.5557	0.557529	-2.13448	http://www.candidagenome.org/cgi-bin/locus.pl?locus=orf19.5557&organism=C_albicans_SC5314	MNN4-4	Mannosyltransferase; transcript upregulated in Ssk1 response regulator mutant or in nik1 null mutant, but not in chk1 or sln1 null mutants; pheromone induced; Spider biofilm induced
orf19.5558	orf19.5558	0.014326	-71.1307	http://www.candidagenome.org/cgi-bin/locus.pl?locus=orf19.5558&organism=C_albicans_SC5314	RBF1	Transcription factor; glutamine-rich activation domain; binds RPG-box DNA sequences; predominantly nuclear; mutation causes accelerated induction of filamentous growth; antigenic during human oral infection; Sko1p-repressed
orf19.5585	orf19.5585	3.56366	3.56366	http://www.candidagenome.org/cgi-bin/locus.pl?locus=orf19.5585&organism=C_albicans_SC5314	SAP5	Secreted aspartyl proteinase; sap4 sap5 sap6 triple mutant is defective in utilization of protein as N source; assessment of virulence role complicated by URA3 effects; expressed during infection; mRNA is localized to hyphal tip via She3p
orf19.5588	orf19.5588	3.35954	3.35954	http://www.candidagenome.org/cgi-bin/locus.pl?locus=orf19.5588&organism=C_albicans_SC5314	PGA60	Putative GPI-anchored adhesin-like protein; hyphal-induced expression
orf19.5606	orf19.5606	0.398357	-2.52599	http://www.candidagenome.org/cgi-bin/locus.pl?locus=orf19.5606&organism=C_albicans_SC5314		Ortholog of Candida dubliniensis CD36 : CD36_63865 and Candida albicans WO-1 : CAWG_05051
orf19.5615	orf19.5615	0.465202	-2.15384	http://www.candidagenome.org/cgi-bin/locus.pl?locus=orf19.5615&organism=C_albicans_SC5314	AYR2	Putative NADPH-dependent 1-acyl dihydroxyacetone phosphate reductase; Can convert acyl and alkyl dihydroxyacetone-phosphate (DHAP) into glycerolipids and ether lipids, respectively. Required for the biosynthesis of phosphatidic acid via the DHAP pathway, where it reduces 1-acyl DHAP to lysophosphatidic acid (LPA). Required for spore germination.shows colony morphology-related gene regulation by S…
orf19.5619	orf19.5619	2.94231	2.94231	http://www.candidagenome.org/cgi-bin/locus.pl?locus=orf19.5619&organism=C_albicans_SC5314		Predicted ORF in Assemblies 19, 20 and 21; transcription is induced in response to alpha pheromone in SpiderM medium
orf19.5625	orf19.5625	0.493212	-2.02757	http://www.candidagenome.org/cgi-bin/locus.pl?locus=orf19.5625&organism=C_albicans_SC5314		0
orf19.5634	orf19.5634	3.04073	3.04073	http://www.candidagenome.org/cgi-bin/locus.pl?locus=orf19.5634&organism=C_albicans_SC5314	FRP1	Ferric reductase; alkaline-induced by Rim101; iron-chelation-induced by CCAAT-binding factor;
orf19.5635	orf19.5635	2.39172	2.39172	http://www.candidagenome.org/cgi-bin/locus.pl?locus=orf19.5635&organism=C_albicans_SC5314	PGA7	Hyphal surface antigen precursor; possible GPI-anchor; induced by ciclopirox olamine, ketoconazole, or by Rim101p at pH 8; regulated during biofilm and planktonic growth; cell wall regeneration-induced; Hap43p-, fluconazole, biofilm-induced
orf19.5636	orf19.5636	2.71911	2.71911	http://www.candidagenome.org/cgi-bin/locus.pl?locus=orf19.5636&organism=C_albicans_SC5314	RBT5	GPI-anchored cell wall protein involved in hemoglobin utilization; transcript regulated by Rfg1p, Rim101p, Tbf1p, iron; repressed by Sfu1p, Hog1p, Tup1p; induced by serum, alkaline pH, ketoconazole, ciclopirox olamine, Hap43p, biofilm
orf19.5672	orf19.5672	0.408046	-2.45113	http://www.candidagenome.org/cgi-bin/locus.pl?locus=orf19.5672&organism=C_albicans_SC5314	MEP2	Ammonium permease and regulator of nitrogen starvation-induced filamentation; 11 predicted transmembrane regions; in low nitrogen cytoplasmic C-terminus activates Ras/cAMP and MAPK signal transduction pathways to induce filamentation
orf19.5673	orf19.5673	0.21477	-4.66878	http://www.candidagenome.org/cgi-bin/locus.pl?locus=orf19.5673&organism=C_albicans_SC5314	OPT7	Putative oligopeptide transporter; possibly transports GSH or related compounds; Hog1-induced; expression of OPT6, -7, or -8 does not suppress defect of mutant lacking OPT1-3; Hap43-repressed; F-12/CO2 early biofilm induced
orf19.5677	orf19.5677	0.48368	-2.12273	http://www.candidagenome.org/cgi-bin/locus.pl?locus=orf19.5677&organism=C_albicans_SC5314	DUR4	Putative urea permease; fungal-specific (no human or murine homolog); possibly an essential gene, disruptants not obtained by UAU1 method
orf19.5683	orf19.5683	2.02229	2.02229	http://www.candidagenome.org/cgi-bin/locus.pl?locus=orf19.5683&organism=C_albicans_SC5314		Predicted ORF in Assemblies 19, 20 and 21; clade-associated gene expression
orf19.570	orf19.570	2.04478	2.04478	http://www.candidagenome.org/cgi-bin/locus.pl?locus=orf19.570&organism=C_albicans_SC5314	IFF8	Putative GPI-anchored adhesin-like protein; decreased transcription is observed in an azole-resistant strain that overexpresses MDR1
orf19.5700	orf19.5700	2.46552	2.46552	http://www.candidagenome.org/cgi-bin/locus.pl?locus=orf19.5700&organism=C_albicans_SC5314	TLO11	Member of a family of telomere-proximal genes of unknown function; may be spliced in vivo
orf19.5716	orf19.5716	4.9455	4.9455	http://www.candidagenome.org/cgi-bin/locus.pl?locus=orf19.5716&organism=C_albicans_SC5314	SAP4	Secreted aspartyl proteinase; sap4,5,6 mutant defective in protein utilization for nitrogen; virulence role complicated by URA3 effects; expressed during mucosal and systemic infections; N-glycosylated; rat catheter, Spider biofilm induced
orf19.5723	orf19.5723	0.495793	-2.02793	http://www.candidagenome.org/cgi-bin/locus.pl?locus=orf19.5723&organism=C_albicans_SC5314	POX1	Predicted acyl-CoA oxidase; expression is regulated upon white-opaque switching; upregulated upon phagocytosis
orf19.5741	orf19.5741	23.555	23.555	http://www.candidagenome.org/cgi-bin/locus.pl?locus=orf19.5741&organism=C_albicans_SC5314	ALS1	Adhesin; ALS family of cell-surface glycoproteins; adhesion, virulence roles; immunoprotective; band at hyphal base; amyloid domain; biofilm-induced; Rfg1p, Ssk1p; strain background affects expression; N-term binds fucose-containing glycans
orf19.5742	orf19.5742	3.55945	3.55945	http://www.candidagenome.org/cgi-bin/locus.pl?locus=orf19.5742&organism=C_albicans_SC5314	ALS9	ALS family cell-surface glycoprotein; expressed during infection of human epithelial cells; confers laminin adhesion to S. cerevisiae; highly variable; some with adhesin function; putative GPI-anchor; Hap43p-repressed
orf19.5748	orf19.5748	2.59006	2.59006	http://www.candidagenome.org/cgi-bin/locus.pl?locus=orf19.5748&organism=C_albicans_SC5314		0
orf19.575	orf19.575	0.395456	-2.5667	http://www.candidagenome.org/cgi-bin/locus.pl?locus=orf19.575&organism=C_albicans_SC5314	HYR3	Putative GPI-anchored protein; adhesin-like protein; similar to Hyr1p; transcriptionally regulated by iron; expression greater in high iron; clade-specific repeat variation
orf19.5760	orf19.5760	3.84555	3.84555	http://www.candidagenome.org/cgi-bin/locus.pl?locus=orf19.5760&organism=C_albicans_SC5314	IHD1	Putative GPI-anchored protein; alkaline upregulated; greater transcription in hyphal form than yeast form; regulated by Nrg1p, Rfg1p, Tup1p; regulated by Tsa1p, Tsa1Bp in minimal media at 37; not essential for viability
orf19.5763	orf19.5763	0.491017	-2.04273	http://www.candidagenome.org/cgi-bin/locus.pl?locus=orf19.5763&organism=C_albicans_SC5314		Has domain(s) with predicted oxidoreductase activity, nucleotide binding activity and role in oxidation-reduction process
orf19.5773	orf19.5773	0.492117	-2.0321	http://www.candidagenome.org/cgi-bin/locus.pl?locus=orf19.5773&organism=C_albicans_SC5314		Putative dipeptidyl-peptidase III; protein detected by mass spec in exponential and stationary phase cultures; Hog1p-induced; clade-associated gene expression
orf19.5775	orf19.5775	2.07394	2.07394	http://www.candidagenome.org/cgi-bin/locus.pl?locus=orf19.5775&organism=C_albicans_SC5314		Predicted ORF in Assemblies 19, 20 and 21; member of a family encoded by FGR6-related genes in the RB2 repeat sequence
orf19.5784	orf19.5784	2.66749	2.66749	http://www.candidagenome.org/cgi-bin/locus.pl?locus=orf19.5784&organism=C_albicans_SC5314	AMO1	Putative peroxisomal copper amine oxidase
orf19.5785	orf19.5785	3.22551	3.22551	http://www.candidagenome.org/cgi-bin/locus.pl?locus=orf19.5785&organism=C_albicans_SC5314		Predicted ORF in Assemblies 19, 20 and 21; greater mRNA abundance observed in a cyr1 or ras1 homozygous null mutant than in wild type; induced by nitric oxide
orf19.5801	orf19.5801	2.03308	2.03308	http://www.candidagenome.org/cgi-bin/locus.pl?locus=orf19.5801&organism=C_albicans_SC5314	RNR21	Ribonucleoside-diphosphate reductase; regulated by tyrosol and cell density; transcription upregulated in response to ciclopirox olamine; fluconazole or flucytosine induced; regulated by Sef1p, Sfu1p, and Hap43p; planktonic growth-induced
orf19.5806	orf19.5806	0.433308	-2.30854	http://www.candidagenome.org/cgi-bin/locus.pl?locus=orf19.5806&organism=C_albicans_SC5314	ALD5	NAD-aldehyde dehydrogenase; decreased expression in fluconazole-resistant isolate, or in hyphae; biofilm induced; fluconazole-downregulated; protein abundance is affected by URA3 expression in the CAI-4 strain; stationary phase enriched
orf19.5809	orf19.5809	0.486035	-2.05783	http://www.candidagenome.org/cgi-bin/locus.pl?locus=orf19.5809&organism=C_albicans_SC5314		Putative arylformamidase, enzyme of the NAD biosynthesis pathway; Gcn4p-regulated
orf19.5818	orf19.5818	3.14411	3.14411	http://www.candidagenome.org/cgi-bin/locus.pl?locus=orf19.5818&organism=C_albicans_SC5314	SUR2	Putative ceramide hydroxylase; predicted enzyme of sphingolipid biosynthesis; biofilm- and planktonic growth-induced; regulated by Tsa1p, Tsa1Bp under H2O2 stress conditions
orf19.5838	orf19.5838	0.467635	-2.13899	http://www.candidagenome.org/cgi-bin/locus.pl?locus=orf19.5838&organism=C_albicans_SC5314		Ortholog(s) have phosphoserine phosphatase activity, role in L-serine biosynthetic process and nucleus, cytoplasm localization
orf19.5842	orf19.5842	0.486357	-2.05614	http://www.candidagenome.org/cgi-bin/locus.pl?locus=orf19.5842&organism=C_albicans_SC5314		Protein with predicted siroheme synthase middle domains NAD(P)-binding;
orf19.5842.1	orf19.5842.1	0.48892	-2.04997	http://www.candidagenome.org/cgi-bin/locus.pl?locus=orf19.5842.1&organism=C_albicans_SC5314		Predicted ORF in Assemblies 19 and 20; removed from Assembly 21
orf19.5843	orf19.5843	2.02372	2.02372	http://www.candidagenome.org/cgi-bin/locus.pl?locus=orf19.5843&organism=C_albicans_SC5314	SRR1	Two-component system response regulator; involved in stress response; Plc1-regulated; upregulated in cyr1 null mutant; flow model biofilm induced;
orf19.5844	orf19.5844	2.356	2.356	http://www.candidagenome.org/cgi-bin/locus.pl?locus=orf19.5844&organism=C_albicans_SC5314		Ortholog(s) have role in meiotic DNA recombinase assembly, reciprocal meiotic recombination and condensed nuclear chromosome localization
orf19.5845	orf19.5845	4.97342	4.97342	http://www.candidagenome.org/cgi-bin/locus.pl?locus=orf19.5845&organism=C_albicans_SC5314	RNR3	Putative ribonucleotide reductase large subunit; transcriptionally regulated by iron; expression greater in low iron
orf19.5859	orf19.5859	3.42857	3.42857	http://www.candidagenome.org/cgi-bin/locus.pl?locus=orf19.5859&organism=C_albicans_SC5314	DAL8	Putative allantoate permease; fungal-specific (no human or murine homolog)
orf19.5867	orf19.5867	2.78041	2.78041	http://www.candidagenome.org/cgi-bin/locus.pl?locus=orf19.5867&organism=C_albicans_SC5314	WSC1	Putative cell wall component; Sensor-transducer of the stress-activated PKC1-MPK1 signaling pathway; involved in maintenance of cell wall integrity and recovery from heat shock; mRNA abundance increased in cyr1 mutant (yeast-form or hyphal cells); late-stage biofilm-induced
orf19.5893	orf19.5893	0.417511	-2.41939	http://www.candidagenome.org/cgi-bin/locus.pl?locus=orf19.5893&organism=C_albicans_SC5314	RIP1	Putative ubiquinol cytochrome c-reductase; transcriptionally regulated by iron; expression greater in high iron; alkaline downregulated; repressed by nitric oxide; Hap43p-repressed
orf19.5905	orf19.5905	3.20083	3.20083	http://www.candidagenome.org/cgi-bin/locus.pl?locus=orf19.5905&organism=C_albicans_SC5314		Hap43p-induced gene; induced upon biofilm formation
orf19.5906	orf19.5906	0.456186	-2.19473	http://www.candidagenome.org/cgi-bin/locus.pl?locus=orf19.5906&organism=C_albicans_SC5314	ADE2	Phosphoribosylaminoimadazole carboxylase; role in adenine biosynthesis; required for normal growth and virulence in immunosuppressed mouse infection; not induced in GCN response, in contrast to S. cerevisiae ADE2; stationary phase-enriched
orf19.5908	orf19.5908	3.30591	3.30591	http://www.candidagenome.org/cgi-bin/locus.pl?locus=orf19.5908&organism=C_albicans_SC5314	TEC1	TEA/ATTS transcription factor involved in pheromone response in white cells, regulates hypha-specific genes, wild-type biofilm formation; regulates BCR1; transcription regulated by Cph2p in some conditions; alkaline-, and biofilm-induced
orf19.5910	orf19.5910	2.06254	2.06254	http://www.candidagenome.org/cgi-bin/locus.pl?locus=orf19.5910&organism=C_albicans_SC5314		Putative histone acetyltransferase complex subunit; induced upon low-level peroxide stress
orf19.5917	orf19.5917	0.369903	-2.70341	http://www.candidagenome.org/cgi-bin/locus.pl?locus=orf19.5917&organism=C_albicans_SC5314	STP3	Transcription factor; regulates SAP2, OPT1 expression and thereby protein catabolism for nitrogen source; activated via amino-acid-induced proteolytic processing; macrophage/pseudohyphal-repressed
orf19.5933	orf19.5933	3.67874	3.67874	http://www.candidagenome.org/cgi-bin/locus.pl?locus=orf19.5933&organism=C_albicans_SC5314		Protein of unknown function; transcript induced by benomyl treatment
orf19.5952	orf19.5952	2.1799	2.1799	http://www.candidagenome.org/cgi-bin/locus.pl?locus=orf19.5952&organism=C_albicans_SC5314		Sef1p-, Sfu1p-, and Hap43p-induced protein of unknown function; induced by nitric oxide independent of Yhb1p
orf19.5953	orf19.5953	0.476235	-2.10005	http://www.candidagenome.org/cgi-bin/locus.pl?locus=orf19.5953&organism=C_albicans_SC5314		Putative transcription factor; predicted regulator of ribosomal protein and biogenesis genes;possibly an essential gene, disruptants not obtained by UAU1 method
orf19.5975	orf19.5975	0.276367	-3.61844	http://www.candidagenome.org/cgi-bin/locus.pl?locus=orf19.5975&organism=C_albicans_SC5314	TRY4	C2H2 transcription factor; fluconazole-repressed; induced in ssr1 mutant; required for yeast cell adherence to silicone substrate; Spider biofilm induced
orf19.5978	orf19.5978	2.29272	2.29272	http://www.candidagenome.org/cgi-bin/locus.pl?locus=orf19.5978&organism=C_albicans_SC5314		Has domain(s) with predicted zinc ion binding, oxidoreductase activity, nucleotide binding activity and role in oxidation-reduction process
orf19.5986	orf19.5986	0.339913	-2.9765	http://www.candidagenome.org/cgi-bin/locus.pl?locus=orf19.5986&organism=C_albicans_SC5314	THI4	Thiamine biosynthetic enzyme precursor; repressed during the mating process; stationary phase enriched protein; Spider biofilm induced
orf19.5994	orf19.5994	2.0185	2.0185	http://www.candidagenome.org/cgi-bin/locus.pl?locus=orf19.5994&organism=C_albicans_SC5314	RHB1	Putative small G protein from the Ras superfamily involved in cell wall integrity and control of filamentous growth under nitrogen starvation
orf19.6001	orf19.6001	2.07059	2.07059	http://www.candidagenome.org/cgi-bin/locus.pl?locus=orf19.6001&organism=C_albicans_SC5314	SAP3	Secreted aspartyl proteinase, acts in utilization of protein as nitrogen source; assessment of virulence role complicated by URA3 effects; regulated by growth phase; produced by opaque phase cells; alpha-pheromone repressed
orf19.6005	orf19.6005	0.43735	-2.29855	http://www.candidagenome.org/cgi-bin/locus.pl?locus=orf19.6005&organism=C_albicans_SC5314	HGT5	Putative glucose transporter of the major facilitator superfamily; the C. albicans glucose transporter family comprises 20 members; 12 probable membrane-spanning segments, extended N terminus; expressed in rich medium; Hap43p-repressed
orf19.6007	orf19.6007	0.497733	-2.01072	http://www.candidagenome.org/cgi-bin/locus.pl?locus=orf19.6007&organism=C_albicans_SC5314		Predicted fatty acid acyl transferase-related protein domain;
orf19.6017	orf19.6017	0.258402	-3.90585	http://www.candidagenome.org/cgi-bin/locus.pl?locus=orf19.6017&organism=C_albicans_SC5314		Protein of unknown function; Spider biofilm induced
orf19.6021	orf19.6021	4.30071	4.30071	http://www.candidagenome.org/cgi-bin/locus.pl?locus=orf19.6021&organism=C_albicans_SC5314	IHD2	Transcriptionally regulated by iron and by yeast-hyphal switching; expression greater in low iron
orf19.6023	orf19.6023	0.360799	-2.77541	http://www.candidagenome.org/cgi-bin/locus.pl?locus=orf19.6023&organism=C_albicans_SC5314		Protein with a predicted multidrug transporter domain;
orf19.6028	orf19.6028	6.23638	6.23638	http://www.candidagenome.org/cgi-bin/locus.pl?locus=orf19.6028&organism=C_albicans_SC5314	HGC1	Hypha-specific G1 cyclin-related protein involved in regulation of hyphal morphogenesis; Cdc28p-Hgc1p maintains Cdc11p S394 phosphorylation during hyphal growth; required for virulence in mouse model; regulated by Nrg1p, Tup1p, farnesol
orf19.6065	orf19.6065	0.0492334	-20.3121	http://www.candidagenome.org/cgi-bin/locus.pl?locus=orf19.6065&organism=C_albicans_SC5314		RNA polymerase II holoenzyme/mediator subunit; regulated by Mig1, Tup1; amphotericin B, caspofungin repressed; protein present in exponential and stationary growth phase yeast; Hap43-repressed; Spider biofilm repressed
orf19.6066	orf19.6066	0.483086	-2.07103	http://www.candidagenome.org/cgi-bin/locus.pl?locus=orf19.6066&organism=C_albicans_SC5314		Hexadecenal dehydrogenase; involved in the conversion of sphingosine 1-phosphate breakdown product hexadecenal to hexadecenoic acid; Spider biofilm induced
orf19.6073	orf19.6073	2.85342	2.85342	http://www.candidagenome.org/cgi-bin/locus.pl?locus=orf19.6073&organism=C_albicans_SC5314	HMX1	Heme oxygenase; acts in utilization of hemin iron; transcriptionally activated by heat, low iron, or hemin; negatively regulated by Efg1p; expression greater in low iron; upregulated by Rim101p at pH 8; Hap43p-induced; biofilm-induced
orf19.6078	orf19.6078	6.19257	6.19257	http://www.candidagenome.org/cgi-bin/locus.pl?locus=orf19.6078&organism=C_albicans_SC5314	POL93	Predicted ORF in retrotransposon Tca8 with similarity to the Pol region of retrotransposons encoding reverse transcriptase, protease and integrase; downregulated in response to ciclopirox olamine; induced upon biofilm formation
orf19.6079	orf19.6079	2.78436	2.78436	http://www.candidagenome.org/cgi-bin/locus.pl?locus=orf19.6079&organism=C_albicans_SC5314		Predicted ORF in retrotransposon Tca8 with similarity to the Gag region encoding nucleocapsid-like protein; transcription is downregulated in response to ciclopirox olamine; filament induced; regulated by Rfg1p, Tup1p; overlaps orf19.6078.1
orf19.6083	orf19.6083	0.492548	-2.03106	http://www.candidagenome.org/cgi-bin/locus.pl?locus=orf19.6083&organism=C_albicans_SC5314		Has domain(s) with predicted nucleic acid binding, nucleotide binding activity
orf19.6084	orf19.6084	0.398011	-2.56337	http://www.candidagenome.org/cgi-bin/locus.pl?locus=orf19.6084&organism=C_albicans_SC5314		Protein of unknown function; flow model biofilm induced; Spider biofilm induced
orf19.609	orf19.609	0.434385	-2.31081	http://www.candidagenome.org/cgi-bin/locus.pl?locus=orf19.609&organism=C_albicans_SC5314		Protein of unknown function; white cell specific transcript
orf19.6112	orf19.6112	2.6265	2.6265	http://www.candidagenome.org/cgi-bin/locus.pl?locus=orf19.6112&organism=C_albicans_SC5314	CTA2	Putative transcriptional activator, activates transcription in 1-hybrid assay in S. cerevisiae; downregulated by Efg1p; member of a family of telomere-proximal genes; transcription is positively regulated by Tbf1p
orf19.6117	orf19.6117	3.03092	3.03092	http://www.candidagenome.org/cgi-bin/locus.pl?locus=orf19.6117&organism=C_albicans_SC5314		S. pombe ortholog SPAC5D6.04 is a predicted auxin family transmembrane transporter; ketoconazole and hypoxia induced
orf19.6118	orf19.6118	2.57974	2.57974	http://www.candidagenome.org/cgi-bin/locus.pl?locus=orf19.6118&organism=C_albicans_SC5314		Putative guanine nucleotide dissociation stimulator; transcription is positively regulated by Tbf1p
orf19.6133	orf19.6133	2.01808	2.01808	http://www.candidagenome.org/cgi-bin/locus.pl?locus=orf19.6133&organism=C_albicans_SC5314	PIF1	Putative DNA helicase; Protein involved in sub-telomeric silencing and regulation of biofilm formation; involved in regulation of telomere length; mutants display increased colonization of mouse kidneys relative to wild-type; required for silencing at MTL3
orf19.6138	orf19.6138	4.69814	4.69814	http://www.candidagenome.org/cgi-bin/locus.pl?locus=orf19.6138&organism=C_albicans_SC5314		Protein similar to ferric reductase Fre10p; possibly an essential gene, disruptants not obtained by UAU1 method
orf19.6141	orf19.6141	0.357513	-2.79776	http://www.candidagenome.org/cgi-bin/locus.pl?locus=orf19.6141&organism=C_albicans_SC5314	HGT16	Putative glucose transporter of the major facilitator superfamily; the C. albicans glucose transporter family comprises 20 members; 12 probable membrane-spanning segments; gene has intron; expressed in rich medium with 2% glucose
orf19.6143	orf19.6143	0.38605	-2.63684	http://www.candidagenome.org/cgi-bin/locus.pl?locus=orf19.6143&organism=C_albicans_SC5314		Predicted long-chain-alcohol oxidase; Spider biofilm induced
orf19.6146	orf19.6146	2.38677	2.38677	http://www.candidagenome.org/cgi-bin/locus.pl?locus=orf19.6146&organism=C_albicans_SC5314	CLG1	Putative cyclin-like protein; transcription is regulated upon yeast-hyphal switch
orf19.6148	orf19.6148	3.79546	3.79546	http://www.candidagenome.org/cgi-bin/locus.pl?locus=orf19.6148&organism=C_albicans_SC5314		Homolog of nuclear distribution factor NudE, NUDEL; regulates dynein targeting to microtubule plus ends
orf19.6169	orf19.6169	0.175497	-5.97367	http://www.candidagenome.org/cgi-bin/locus.pl?locus=orf19.6169&organism=C_albicans_SC5314	ATO1	Putative fungal-specific transmembrane protein;export of ammonia; ammonia is a starvation signal that promotes cell death in aging colonies;
orf19.6224	orf19.6224	0.268055	-6.35624	http://www.candidagenome.org/cgi-bin/locus.pl?locus=orf19.6224&organism=C_albicans_SC5314		RTA domain protein; predicted role in response to stress; Spider biofilm induced
orf19.6227	orf19.6227	2.03987	2.03987	http://www.candidagenome.org/cgi-bin/locus.pl?locus=orf19.6227&organism=C_albicans_SC5314		Has domain(s) with predicted nucleic acid binding, zinc ion binding activity and intracellular localization
orf19.6235	orf19.6235	2.07852	2.07852	http://www.candidagenome.org/cgi-bin/locus.pl?locus=orf19.6235&organism=C_albicans_SC5314		Protein of unknown function; Spider biofilm induced
orf19.6242	orf19.6242	0.491768	-2.03372	http://www.candidagenome.org/cgi-bin/locus.pl?locus=orf19.6242&organism=C_albicans_SC5314	CYK3	Essential protein involved in cytokinesis; contains an SH3 domain located in the bud neck and cytokinetic actin ring;activates the chitin synthase activity of Chs2p during cytokinesis
orf19.6249	orf19.6249	0.258827	-3.86394	http://www.candidagenome.org/cgi-bin/locus.pl?locus=orf19.6249&organism=C_albicans_SC5314	HAK1	Putative potassium transporter; similar to Schwanniomyces occidentalis Hak1p; amphotericin B induced; induced upon phagocytosis by macrophage; Hap43-repressed; rat catheter biofilm repressed
orf19.6254	orf19.6254	0.394481	-2.53552	http://www.candidagenome.org/cgi-bin/locus.pl?locus=orf19.6254&organism=C_albicans_SC5314	ANT1	Ortholog(s) have adenine nucleotide transmembrane transporter activity, role in peroxisome organization, fatty acid beta-oxidation, ATP transport and integral to peroxisomal membrane localization
orf19.6267	orf19.6267	6.01345	6.01345	http://www.candidagenome.org/cgi-bin/locus.pl?locus=orf19.6267&organism=C_albicans_SC5314		Protein of unknown function; mutants are viable
orf19.6274	orf19.6274	7.4317	7.4317	http://www.candidagenome.org/cgi-bin/locus.pl?locus=orf19.6274&organism=C_albicans_SC5314	PBR1	Protein of unknown function; required for cohesion, adhesion, and RPMI biofilm formation; induced by alpha pheromone in white cells; fluconazole-induced; Spider biofilm induced
orf19.6282	orf19.6282	5.30804	5.30804	http://www.candidagenome.org/cgi-bin/locus.pl?locus=orf19.6282&organism=C_albicans_SC5314		Has domain(s) with predicted nucleic acid binding, nucleotide binding activity
orf19.6283	orf19.6283	2.02228	2.02228	http://www.candidagenome.org/cgi-bin/locus.pl?locus=orf19.6283&organism=C_albicans_SC5314		Has domain(s) with predicted iron-sulfur cluster binding, iron ion binding activity and role in iron-sulfur cluster assembly
orf19.6284	orf19.6284	2.04646	2.04646	http://www.candidagenome.org/cgi-bin/locus.pl?locus=orf19.6284&organism=C_albicans_SC5314		Ortholog(s) have GTP binding, signal recognition particle binding activity, role in protein targeting to ER and integral to endoplasmic reticulum membrane localization
orf19.6286	orf19.6286	2.16777	2.16777	http://www.candidagenome.org/cgi-bin/locus.pl?locus=orf19.6286&organism=C_albicans_SC5314		Ortholog(s) have role in vacuolar transport and endosome localization
orf19.6302	orf19.6302	3.47952	3.47952	http://www.candidagenome.org/cgi-bin/locus.pl?locus=orf19.6302&organism=C_albicans_SC5314	PGA39	Putative GPI-anchored protein
orf19.6313	orf19.6313	3.00677	3.00677	http://www.candidagenome.org/cgi-bin/locus.pl?locus=orf19.6313&organism=C_albicans_SC5314	MNT4	Putative mannosyltransferase; transcriptionally regulated by iron; expression greater in low iron
orf19.6315	orf19.6315	3.47454	3.47454	http://www.candidagenome.org/cgi-bin/locus.pl?locus=orf19.6315&organism=C_albicans_SC5314		0
orf19.6337	orf19.6337	2.14111	2.14111	http://www.candidagenome.org/cgi-bin/locus.pl?locus=orf19.6337&organism=C_albicans_SC5314	TLO13	Member of a family of telomere-proximal genes of unknown function; may be spliced in vivo; overlaps orf19.6337.1, which is a region annotated as blocked reading frame
orf19.6339	orf19.6339	2.21983	2.21983	http://www.candidagenome.org/cgi-bin/locus.pl?locus=orf19.6339&organism=C_albicans_SC5314	NRG2	Transcription factor; transposon mutation affects filamentous growth
orf19.6366	orf19.6366	0.354641	-2.82174	http://www.candidagenome.org/cgi-bin/locus.pl?locus=orf19.6366&organism=C_albicans_SC5314		Has domain(s) with predicted RNA binding activity
orf19.6374	orf19.6374	2.16205	2.16205	http://www.candidagenome.org/cgi-bin/locus.pl?locus=orf19.6374&organism=C_albicans_SC5314		Ortholog(s) have unfolded protein binding activity, role in mitochondrial proton-transporting ATP synthase complex assembly and mitochondrial inner membrane, integral to mitochondrial membrane localization
orf19.6379	orf19.6379	2.06116	2.06116	http://www.candidagenome.org/cgi-bin/locus.pl?locus=orf19.6379&organism=C_albicans_SC5314		0
orf19.6398	orf19.6398	4.21556	4.21556	http://www.candidagenome.org/cgi-bin/locus.pl?locus=orf19.6398&organism=C_albicans_SC5314		S. pombe ortholog SPBC460.04c is a predicted sulfonate/alpha-ketoglutare dioxygenase; induced by nitric oxide; Spider biofilm induced
orf19.6400	orf19.6400	3.3154	3.3154	http://www.candidagenome.org/cgi-bin/locus.pl?locus=orf19.6400&organism=C_albicans_SC5314		Ortholog(s) have role in inositol metabolic process and nucleus, cytoplasm localization
orf19.6402	orf19.6402	2.17751	2.17751	http://www.candidagenome.org/cgi-bin/locus.pl?locus=orf19.6402&organism=C_albicans_SC5314	CYS3	Cystathionine gamma-lyase; upregulated by alkaline, biofilm, amphotericin B, heavy metal (cadmium) stress, oxidative stress (via Cap1p); possibly adherence-induced; Hog1p regulated; levels decrease in stationary phase yeast cells
orf19.6403	orf19.6403	2.05185	2.05185	http://www.candidagenome.org/cgi-bin/locus.pl?locus=orf19.6403&organism=C_albicans_SC5314		Ortholog(s) have adenyl-nucleotide exchange factor activity, role in SRP-dependent cotranslational protein targeting to membrane, translocation and endoplasmic reticulum localization
orf19.6408	orf19.6408	2.55639	2.55639	http://www.candidagenome.org/cgi-bin/locus.pl?locus=orf19.6408&organism=C_albicans_SC5314		Hap43p-repressed gene; induced during planktonic growth
orf19.6414	orf19.6414	2.65473	2.65473	http://www.candidagenome.org/cgi-bin/locus.pl?locus=orf19.6414&organism=C_albicans_SC5314		0
orf19.6420	orf19.6420	72.7411	72.7411	http://www.candidagenome.org/cgi-bin/locus.pl?locus=orf19.6420&organism=C_albicans_SC5314	PGA13	Putative adhesin-like GPI-anchored protein; similar to mucins; induced during cell wall regeneration and during core caspofungin response; regulated by Tsa1p, Tsa1Bp in minimal media at 37 deg and by Cyr1p, Nrg1p, Tup1p, Rlm1p, Hap43p
orf19.6423	orf19.6423	2.03953	2.03953	http://www.candidagenome.org/cgi-bin/locus.pl?locus=orf19.6423&organism=C_albicans_SC5314		Ortholog(s) have fructose-2,6-bisphosphate 2-phosphatase activity and role in glucose metabolic process
orf19.6431	orf19.6431	2.14	2.14	http://www.candidagenome.org/cgi-bin/locus.pl?locus=orf19.6431&organism=C_albicans_SC5314		0
orf19.6460	orf19.6460	0.332913	-3.0076	http://www.candidagenome.org/cgi-bin/locus.pl?locus=orf19.6460&organism=C_albicans_SC5314	PEX1	Ortholog(s) have ATPase activity, protein heterodimerization activity, role in protein import into peroxisome matrix, receptor recycling and cytosol, peroxisomal membrane localization
orf19.6474	orf19.6474	0.27791	-3.64504	http://www.candidagenome.org/cgi-bin/locus.pl?locus=orf19.6474&organism=C_albicans_SC5314		Protein with chitin synthesis regulation, resistance to Congo red domain; membrane-localized protein; Spider biofilm induced
orf19.6484	orf19.6484	9.48436	9.48436	http://www.candidagenome.org/cgi-bin/locus.pl?locus=orf19.6484&organism=C_albicans_SC5314		Ortholog of C. parapsilosis CDC317 : CPAR2_808370, C. dubliniensis CD36 : Cd36_72070, Candida orthopsilosis Co 90-125 : CORT_0C00800 and Candida albicans WO-1 : CAWG_05577
orf19.6486	orf19.6486	5.48366	5.48366	http://www.candidagenome.org/cgi-bin/locus.pl?locus=orf19.6486&organism=C_albicans_SC5314	LDG3	Putative LDG family protein; F-12/CO2 early biofilm induced
orf19.6489	orf19.6489	5.49205	5.49205	http://www.candidagenome.org/cgi-bin/locus.pl?locus=orf19.6489&organism=C_albicans_SC5314	FMP45	Protein induced during the mating process; mutation confers hypersensitivity to toxic ergosterol analog and to amphotericin B; alkaline downregulated; repressed by alpha pheromone in SpiderM medium; possibly essential gene (by UAU1 method)
orf19.6498	orf19.6498	0.48781	-2.05117	http://www.candidagenome.org/cgi-bin/locus.pl?locus=orf19.6498&organism=C_albicans_SC5314		Ortholog(s) have role in nucleocytoplasmic transport, cellular protein complex localization and cytoplasm, DNA-directed RNA polymerase II, holoenzyme localization
orf19.6510	orf19.6510	0.348309	-2.87135	http://www.candidagenome.org/cgi-bin/locus.pl?locus=orf19.6510&organism=C_albicans_SC5314	GRX1	Putative glutaredoxin; transcriptionally regulated by iron; expression greater in low iron
orf19.6518	orf19.6518	0.381842	-2.80915	http://www.candidagenome.org/cgi-bin/locus.pl?locus=orf19.6518&organism=C_albicans_SC5314		Predicted aldehyde dehydrogenase [NAD(P)+]; Spider biofilm induced
orf19.6520	orf19.6520	2.91548	2.91548	http://www.candidagenome.org/cgi-bin/locus.pl?locus=orf19.6520&organism=C_albicans_SC5314		Putative allantoate permease; fungal-specific (no human or murine homolog)
orf19.6527	orf19.6527	2.21388	2.21388	http://www.candidagenome.org/cgi-bin/locus.pl?locus=orf19.6527&organism=C_albicans_SC5314		Predicted ORF in Assemblies 19, 20 and 21; shows colony morphology-related gene regulation by Ssn6p; transcriptionally activated by Mnl1p under weak acid stress; possibly an essential gene, disruptants not obtained by UAU1 method
orf19.6530	orf19.6530	0.442049	-2.26237	http://www.candidagenome.org/cgi-bin/locus.pl?locus=orf19.6530&organism=C_albicans_SC5314		Similar to bacterial DnaJ; transcript upregulated in low iron; flow model biofilm induced; Spider biofilm induced
orf19.654	orf19.654	3.55814	3.55814	http://www.candidagenome.org/cgi-bin/locus.pl?locus=orf19.654&organism=C_albicans_SC5314		Predicted protein only found in C. albicans and C. dubliniensis; highly induced during chlamydospore development
orf19.655	orf19.655	0.292894	-3.41733	http://www.candidagenome.org/cgi-bin/locus.pl?locus=orf19.655&organism=C_albicans_SC5314	PHO84	High-affinity phosphate transporter; transcript regulated by white-opaque switch; Hog1, ciclopirox olamine or alkaline induced; caspofungin, stress repressed; upregulated in RHE model; Spider and flow model biofilm induced, Hap43-induced
orf19.6550	orf19.6550	0.23145	-4.32073	http://www.candidagenome.org/cgi-bin/locus.pl?locus=orf19.6550&organism=C_albicans_SC5314		Putative mitochondrial outer membrane protein; regulated by Sef1p-, Sfu1p-, and Hap43p
orf19.6551.1	orf19.6551.1	0.263141	-3.80025	http://www.candidagenome.org/cgi-bin/locus.pl?locus=orf19.6551.1&organism=C_albicans_SC5314	STE18	Protein similar to S. cerevisiae Ste18p; expressed in opaque or white MTLa/MTLa or MTLalpha/MTLalpha, but not MTLa/MTLalpha cells; MTLa1p, MTLalpha2p bind promoter region
orf19.6555	orf19.6555	0.428308	-2.34489	http://www.candidagenome.org/cgi-bin/locus.pl?locus=orf19.6555&organism=C_albicans_SC5314		Ortholog(s) have zinc ion binding activity, role in protein import into mitochondrial intermembrane space and mitochondrial intermembrane space localization
orf19.656	orf19.656	0.0423246	-23.8235	http://www.candidagenome.org/cgi-bin/locus.pl?locus=orf19.656&organism=C_albicans_SC5314	DPP1	Putative diacylglycerol pyrophosphate phosphatase of diacylglycerol production for phospholipid biosynthesis; downregulation correlates with clinical development of fluconazole resistance
orf19.6562	orf19.6562	0.415058	-2.412	http://www.candidagenome.org/cgi-bin/locus.pl?locus=orf19.6562&organism=C_albicans_SC5314	RNH35	Putative ribonuclease H2 catalytic subunit; flucytosine induced
orf19.6570	orf19.6570	0.275008	-3.64194	http://www.candidagenome.org/cgi-bin/locus.pl?locus=orf19.6570&organism=C_albicans_SC5314	NUP	Nucleoside permease; adenosine and guanosine are substrates, whereas cytidine, adenine, guanine, uridine, uracil are not; similar to a nucleoside permease of S. pombe; possibly processed by Kex2p
orf19.6578	orf19.6578	0.482886	-2.07208	http://www.candidagenome.org/cgi-bin/locus.pl?locus=orf19.6578&organism=C_albicans_SC5314		Predicted membrane transporter, member of the vesicular neurotransmitter (VNT) family, major facilitator superfamily (MFS); downregulated in core caspofungin response
orf19.6590	orf19.6590	2.54338	2.54338	http://www.candidagenome.org/cgi-bin/locus.pl?locus=orf19.6590&organism=C_albicans_SC5314	VMA22	rtholog(s) have unfolded protein binding activity, role in vacuolar acidification, vacuolar proton-transporting V-type ATPase complex assembly and extrinsic to endoplasmic reticulum membrane localization
orf19.6592	orf19.6592	4.18687	4.18687	http://www.candidagenome.org/cgi-bin/locus.pl?locus=orf19.6592&organism=C_albicans_SC5314		Predicted membrane transporter, member of the aromatic acid:proton symporter (AAHS) family, major facilitator superfamily (MFS)
orf19.6594	orf19.6594	3.58065	3.58065	http://www.candidagenome.org/cgi-bin/locus.pl?locus=orf19.6594&organism=C_albicans_SC5314	PLB3	GPI-anchored cell surface phospholipase B; possibly secreted; fungal-specific (no mammalian homolog); transcription positively regulated by Tbf1p; possible essential gene (UAU1 method); late-stage biofilm-induced gene; fluconazole-induced
orf19.6599.1	orf19.6599.1	2.40714	2.40714	http://www.candidagenome.org/cgi-bin/locus.pl?locus=orf19.6599.1&organism=C_albicans_SC5314		ortholog(s) have role in cytoplasmic translation and cytoplasm, nucleus localization
orf19.6601	orf19.6601	2.0346	2.0346	http://www.candidagenome.org/cgi-bin/locus.pl?locus=orf19.6601&organism=C_albicans_SC5314		Possible heterohexameric Gim/prefoldin protein complex subunit; role in folding alpha-tubulin, beta-tubulin, and actin; transcript induced by yeast-to-hypha switch;
orf19.6601.1	orf19.6601.1	3.19533	3.19533	http://www.candidagenome.org/cgi-bin/locus.pl?locus=orf19.6601.1&organism=C_albicans_SC5314	YKE2	Possible cytoskeletal modulator; transcription induced upon yeast-to-hyphal switch; regulated by Nrg1p, Tup1p; late-stage biofilm-induced gene
orf19.6608	orf19.6608	4.12181	4.12181	http://www.candidagenome.org/cgi-bin/locus.pl?locus=orf19.6608&organism=C_albicans_SC5314		Predicted DDE superfamily endonuclease domain; downregulation correlates with clinical development of fluconazole resistance
orf19.6627	orf19.6627	2.57545	2.57545	http://www.candidagenome.org/cgi-bin/locus.pl?locus=orf19.6627&organism=C_albicans_SC5314		Predicted ORF in Assemblies 19, 20 and 21; possibly transcriptionally regulated upon hyphal formation
orf19.6644	orf19.6644	0.484965	-2.06204	http://www.candidagenome.org/cgi-bin/locus.pl?locus=orf19.6644&organism=C_albicans_SC5314		Protein of unknown function; 2 predicted transmembrane domains; transcription detected in high-resolution tiling array experiments
orf19.6650	orf19.6650	2.25926	2.25926	http://www.candidagenome.org/cgi-bin/locus.pl?locus=orf19.6650&organism=C_albicans_SC5314		0
orf19.6662	orf19.6662	3.51027	3.51027	http://www.candidagenome.org/cgi-bin/locus.pl?locus=orf19.6662&organism=C_albicans_SC5314		Putative coenzyme Q (ubiquinone) binding protein; transcription is upregulated in clinical isolates from HIV+ patients with oral candidiasis
orf19.6690	orf19.6690	0.546857	-2.01466	http://www.candidagenome.org/cgi-bin/locus.pl?locus=orf19.6690&organism=C_albicans_SC5314		Hap43p-repressed gene
orf19.670.2	orf19.670.2	0.344259	-2.90489	http://www.candidagenome.org/cgi-bin/locus.pl?locus=orf19.670.2&organism=C_albicans_SC5314		Protein of unknown function; hypoxia, Hap43-repressed; ketoconazole induced; induced in oralpharyngeal candidasis; 16h flow model biofilm repressed, late-stage flow model biofilm induced; rat catheter and Spider biofilm induced
orf19.6702	orf19.6702	0.481626	-2.07881	http://www.candidagenome.org/cgi-bin/locus.pl?locus=orf19.6702&organism=C_albicans_SC5314	DED81	Putative tRNA-Asn synthetase; genes encoding ribosomal subunits, translation factors, tRNA synthetases are downregulated upon phagocytosis by murine macrophage; protein enriched in stationary phase yeast cultures
orf19.6705	orf19.6705	2.42512	2.42512	http://www.candidagenome.org/cgi-bin/locus.pl?locus=orf19.6705&organism=C_albicans_SC5314		Putative guanyl nucleotide exchange factor with Sec7 domain; required for normal filamentous growth; regulated by yeast-hyphal switch; filament induced;
orf19.6713	orf19.6713	0.276202	-3.65903	http://www.candidagenome.org/cgi-bin/locus.pl?locus=orf19.6713&organism=C_albicans_SC5314		Has domain(s) with predicted nucleic acid binding activity
orf19.6715	orf19.6715	0.279356	-3.57977	http://www.candidagenome.org/cgi-bin/locus.pl?locus=orf19.6715&organism=C_albicans_SC5314		Ortholog of Candida albicans WO-1 : CAWG_03078
orf19.6736	orf19.6736	0.470915	-2.13158	http://www.candidagenome.org/cgi-bin/locus.pl?locus=orf19.6736&organism=C_albicans_SC5314		Protein required for mitochondrial ribosome small subunit biogenesis; role in maturation of SSU-rRNA; Spider biofilm induced
orf19.6784	orf19.6784	2.98332	2.98332	http://www.candidagenome.org/cgi-bin/locus.pl?locus=orf19.6784&organism=C_albicans_SC5314	PGA32	Putative GPI-anchored adhesin-like protein; transcriptionally regulated by iron; expression greater in high iron
orf19.6788	orf19.6788	0.34488	-2.89959	http://www.candidagenome.org/cgi-bin/locus.pl?locus=orf19.6788&organism=C_albicans_SC5314		Protein with a predicted role in cotranslational protein targeting to membrane; induced during chlamydospore formation in both C. albicans and C. dubliniensis
orf19.6793	orf19.6793	0.43209	-2.3148	http://www.candidagenome.org/cgi-bin/locus.pl?locus=orf19.6793&organism=C_albicans_SC5314		Protein of unknown function; Sef1, Sfu1, and Hap43 regulated; rat catheter and Spider biofilm induced
orf19.6807	orf19.6807	2.93481	2.93481	http://www.candidagenome.org/cgi-bin/locus.pl?locus=orf19.6807&organism=C_albicans_SC5314		Predicted ORF in retrotransposon Tca17 with similarity to parts of the Gag-Pol region of retrotransposons; clade-associated gene expression
orf19.6809	orf19.6809	0.309482	-3.23766	http://www.candidagenome.org/cgi-bin/locus.pl?locus=orf19.6809&organism=C_albicans_SC5314		Putative phosphomutase-like protein; protein present in exponential and stationary growth phase yeast;
orf19.6811	orf19.6811	0.28236	-3.54218	http://www.candidagenome.org/cgi-bin/locus.pl?locus=orf19.6811&organism=C_albicans_SC5314	ISA2	Protein required for maturation of mitochondrial [4Fe-4S] proteins; role in biotin biosynthetic process; rat catheter and Spider biofilm induced
orf19.6817	orf19.6817	0.468562	-2.13465	http://www.candidagenome.org/cgi-bin/locus.pl?locus=orf19.6817&organism=C_albicans_SC5314	FCR1	Zinc cluster transcription factor; negative regulator of fluconazole, ketoconazole, brefeldin A resistance; transposon mutation increases filamentous growth; partially suppresses S. cerevisiae pdr1 pdr3 mutant fluconazole sensitivity
orf19.6818	orf19.6818	0.258824	-3.86524	http://www.candidagenome.org/cgi-bin/locus.pl?locus=orf19.6818&organism=C_albicans_SC5314		Ortholog(s) have cytosol, mitochondrion localization
orf19.6824	orf19.6824	0.434946	-2.32378	http://www.candidagenome.org/cgi-bin/locus.pl?locus=orf19.6824&organism=C_albicans_SC5314	TRY6	Helix-loop-helix transcription factor; regulator of yeast form adherence; required for yeast cell adherence to silicone substrate; Spider and F-12/CO2 biofilm induced; repressed by alpha pheromone in SpiderM medium
orf19.6838	orf19.6838	0.258811	-3.88412	http://www.candidagenome.org/cgi-bin/locus.pl?locus=orf19.6838&organism=C_albicans_SC5314		Putative protein of unknown function, transcript upregulated in clinical isolates from HIV+ patients with oral candidiasis; Spider biofilm induced
orf19.6864	orf19.6864	22.7791	22.7791	http://www.candidagenome.org/cgi-bin/locus.pl?locus=orf19.6864&organism=C_albicans_SC5314		Putative ubiquitin-protein ligase; role in protein ubiquitination; Spider biofilm induced
orf19.6877	orf19.6877	2.34204	2.34204	http://www.candidagenome.org/cgi-bin/locus.pl?locus=orf19.6877&organism=C_albicans_SC5314	PNG2	Putative peptide:N-glycanase; gene contains variable numbers of 12-bp repeats; transcription upregulated by treatment with caspofungin, ciclopirox olamine, ketoconazole or hypoxia; gene of core caspofungin response; Hap43p-induced gene
orf19.689	orf19.689	2.22932	2.22932	http://www.candidagenome.org/cgi-bin/locus.pl?locus=orf19.689&organism=C_albicans_SC5314		Phospholipase B; required for host cell penetration and virulence in a mouse systemic infection; Hog1p-induced; predicted signal sequence, N-glycosylation, and Tyr phosphorylation site; expression higher in fluconazole-resistant strains
orf19.6896	orf19.6896	2.10011	2.10011	http://www.candidagenome.org/cgi-bin/locus.pl?locus=orf19.6896&organism=C_albicans_SC5314		Predicted ORF overlapping the Major Repeat Sequence on chromosome 7; member of a family encoded by FGR6-related genes in the RB2 repeat sequence
orf19.691	orf19.691	3.00721	3.00721	http://www.candidagenome.org/cgi-bin/locus.pl?locus=orf19.691&organism=C_albicans_SC5314	GPD2	Similar to glycerol 3-P dehydrogenases; regulated by Ssn6p, Nrg1p, Efg1p; induced upon osmotic and oxidative stress (via Hog1p), cell wall regeneration, macrophage/pseudohyphal growth, core stress response; possibly essential (UAU1 method)
orf19.692	orf19.692	0.384945	-2.60051	http://www.candidagenome.org/cgi-bin/locus.pl?locus=orf19.692&organism=C_albicans_SC5314		Hap43p-repressed gene
orf19.6924	orf19.6924	0.416913	-2.39916	http://www.candidagenome.org/cgi-bin/locus.pl?locus=orf19.6924&organism=C_albicans_SC5314	HTA1	Histone H2A; reduced mRNA abundance detected in homozygous fkh2 null mutant; amphotericin B repressed; farnesol regulated; RNA abundance regulated by tyrosol and cell density; Hap43p-induced gene
orf19.6925	orf19.6925	0.447313	-2.25376	http://www.candidagenome.org/cgi-bin/locus.pl?locus=orf19.6925&organism=C_albicans_SC5314	HTB1	Putative histone H2B; induced upon adherence to polystyrene; amphotericin B or caspofungin repressed; flucytosine or fluconazole induced; regulated by Efg1p; slow growth, increased white-to opaque switching in ectopic expression strains
orf19.6930	orf19.6930	2.24989	2.24989	http://www.candidagenome.org/cgi-bin/locus.pl?locus=orf19.6930&organism=C_albicans_SC5314	SOL1	Cell cycle regulator; partial functional homolog of S. cerevisiae Sic1p; protein degradation regulated by SCF(CDC4) pathway; CDK phosphorylation predicted
orf19.695	orf19.695	0.315477	-3.17019	http://www.candidagenome.org/cgi-bin/locus.pl?locus=orf19.695&organism=C_albicans_SC5314	RGS2	Protein of RGS superfamily; mutants are viable; rat catheter and Spider biofilm induced
orf19.696	orf19.696	5.16914	5.16914	http://www.candidagenome.org/cgi-bin/locus.pl?locus=orf19.696&organism=C_albicans_SC5314	STE2	Receptor for alpha factor mating pheromone, MFalpha; required for a-type cells to respond to alpha factor, for opaque a-form mating and white a-form response; possible Kex2p substrate; a-specific, alpha-factor induced, A1p-Alpha2p repressed
orf19.6996	orf19.6996	3.16473	3.16473	http://www.candidagenome.org/cgi-bin/locus.pl?locus=orf19.6996&organism=C_albicans_SC5314		Predicted mannosyltransferase; Hap43p-repressed gene; planktonic growth-induced gene
orf19.6999	orf19.6999	6.96927	6.96927	http://www.candidagenome.org/cgi-bin/locus.pl?locus=orf19.6999&organism=C_albicans_SC5314		Predicted oxidoreductase; rat catheter biofilm repressed
orf19.700	orf19.700	0.339882	-2.94303	http://www.candidagenome.org/cgi-bin/locus.pl?locus=orf19.700&organism=C_albicans_SC5314	SEO1	Protein with similarity to permeases; Sfu1-repressed; flucytosine induced; induced by Mnl1 under weak acid stress; flow model biofilm repressed
orf19.7002	orf19.7002	2.67051	2.67051	http://www.candidagenome.org/cgi-bin/locus.pl?locus=orf19.7002&organism=C_albicans_SC5314		0
orf19.701	orf19.701	6.82461	6.82461	http://www.candidagenome.org/cgi-bin/locus.pl?locus=orf19.701&organism=C_albicans_SC5314	CFL11	Protein similar to ferric reductase Fre10p; flucytosine repressed; possibly adherence-induced; possibly an essential gene, disruptants not obtained by UAU1 method;
orf19.7013	orf19.7013	0.446147	-2.30151	http://www.candidagenome.org/cgi-bin/locus.pl?locus=orf19.7013&organism=C_albicans_SC5314		0
orf19.7029	orf19.7029	2.654	2.654	http://www.candidagenome.org/cgi-bin/locus.pl?locus=orf19.7029&organism=C_albicans_SC5314		Putative guanine deaminase; mutation confers hypersensitivity to toxic ergosterol analog; Spider biofilm induced
orf19.7032	orf19.7032	0.373615	-2.69017	http://www.candidagenome.org/cgi-bin/locus.pl?locus=orf19.7032&organism=C_albicans_SC5314		0
orf19.7033	orf19.7033	0.481942	-2.07509	http://www.candidagenome.org/cgi-bin/locus.pl?locus=orf19.7033&organism=C_albicans_SC5314		Putative dual specificity protein phosphatase, similar to S. cerevisiae Pps1p
orf19.7042	orf19.7042	2.35515	2.35515	http://www.candidagenome.org/cgi-bin/locus.pl?locus=orf19.7042&organism=C_albicans_SC5314		Increased transcription is observed upon benomyl treatment or in an azole-resistant strain that overexpresses MDR1; induced by nitric oxide
orf19.7053	orf19.7053	2.63228	2.63228	http://www.candidagenome.org/cgi-bin/locus.pl?locus=orf19.7053&organism=C_albicans_SC5314	GAC1	Putative regulatory subunit of serine/threonine phosphoprotein phosphatase 1; fluconazole-induced; biofilm-induced; caspofungin repressed; transcriptionally activated by Mnl1p under weak acid stress; regulated by Nrg1p, Tup1p
orf19.7056	orf19.7056	2.28807	2.28807	http://www.candidagenome.org/cgi-bin/locus.pl?locus=orf19.7056&organism=C_albicans_SC5314		Putative protein of unknown function; transcript is upregulated in clinical isolates from HIV+ patients with oral candidiasis;
orf19.7065	orf19.7065	2.08129	2.08129	http://www.candidagenome.org/cgi-bin/locus.pl?locus=orf19.7065&organism=C_albicans_SC5314	PSF3	Putative GINS complex subunit; cell-cycle regulated periodic mRNA expression
orf19.7078	orf19.7078	2.23993	2.23993	http://www.candidagenome.org/cgi-bin/locus.pl?locus=orf19.7078&organism=C_albicans_SC5314		Ortholog of S. cerevisiae : YCL012C and C. glabrata CBS138 : CAGL0B04829g
orf19.7093	orf19.7093	0.162235	-6.71358	http://www.candidagenome.org/cgi-bin/locus.pl?locus=orf19.7093&organism=C_albicans_SC5314	HGT13	Predicted sugar transporter, involved in glycerol utilization; member of the major facilitator superfamily; 12 transmembrane; gene has intron; oxidative stress-induced via Cap1p; expressed in rich medium, 2% glucose
orf19.7094	orf19.7094	0.0156182	-64.0301	http://www.candidagenome.org/cgi-bin/locus.pl?locus=orf19.7094&organism=C_albicans_SC5314	HGT12	Glucose, fructose, mannose transporter; major facilitator superfamily; role in macrophage-induced hyphal growth;
orf19.7104	orf19.7104	2.03275	2.03275	http://www.candidagenome.org/cgi-bin/locus.pl?locus=orf19.7104&organism=C_albicans_SC5314	FWP1	Adhesin-like cell wall protein; similar to mucins and to a Litomosoides microfilarial sheath protein; N-terminal secretion signal; fluconazole-induced
orf19.7107	orf19.7107	0.395269	-2.5349	http://www.candidagenome.org/cgi-bin/locus.pl?locus=orf19.7107&organism=C_albicans_SC5314		Ortholog(s) have role in ribosomal large subunit biogenesis and cytoplasm, nucleus, ribosome localization
orf19.7111.1	orf19.7111.1	2.78062	2.78062	http://www.candidagenome.org/cgi-bin/locus.pl?locus=orf19.7111.1&organism=C_albicans_SC5314	SOD3	Cytosolic manganese-containing superoxide dismutase; protection against oxidative stress; downregulated by ciclopirox olamine, induced during stationary phase when SOD1 expression is repressed; Hap43p-repressed; biofilm-induced
orf19.7127	orf19.7127	2.24015	2.24015	http://www.candidagenome.org/cgi-bin/locus.pl?locus=orf19.7127&organism=C_albicans_SC5314	TLO16	Member of a family of telomere-proximal genes of unknown function; may be spliced in vivo
orf19.7127.1	orf19.7127.1	2.74095	2.74095	http://www.candidagenome.org/cgi-bin/locus.pl?locus=orf19.7127.1&organism=C_albicans_SC5314		Putative protein of unknown function, transcription is upregulated in an RHE model of oral candidiasis
orf19.713	orf19.713	2.51925	2.51925	http://www.candidagenome.org/cgi-bin/locus.pl?locus=orf19.713&organism=C_albicans_SC5314		Ortholog(s) have role in apoptosis and nucleus, cytoplasm localization
orf19.715	orf19.715	3.89047	3.89047	http://www.candidagenome.org/cgi-bin/locus.pl?locus=orf19.715&organism=C_albicans_SC5314		Protein of unknown function; Hap43-induced; rat catheter and Spider biofilm induced
orf19.7151	orf19.7151	0.424013	-2.7115	http://www.candidagenome.org/cgi-bin/locus.pl?locus=orf19.7151&organism=C_albicans_SC5314		0
orf19.7156	orf19.7156	0.283629	-3.52662	http://www.candidagenome.org/cgi-bin/locus.pl?locus=orf19.7156&organism=C_albicans_SC5314	FAA2-3	Predicted acyl CoA synthetase
orf19.7173	orf19.7173	0.483272	-2.07197	http://www.candidagenome.org/cgi-bin/locus.pl?locus=orf19.7173&organism=C_albicans_SC5314		0
orf19.718	orf19.718	2.0339	2.0339	http://www.candidagenome.org/cgi-bin/locus.pl?locus=orf19.718&organism=C_albicans_SC5314	RRN11	Putative RNA polymerase I subunit; transcription is upregulated in both intermediate and mature biofilms
orf19.7190	orf19.7190	2.22484	2.22484	http://www.candidagenome.org/cgi-bin/locus.pl?locus=orf19.7190&organism=C_albicans_SC5314	OGG1	Mitochondrial glycosylase/lyase; repairs oxidative damage to mitochondrial DNA, contributes to UVA resistance, role in base-excision repair; Spider biofilm induced
orf19.720	orf19.720	2.04734	2.04734	http://www.candidagenome.org/cgi-bin/locus.pl?locus=orf19.720&organism=C_albicans_SC5314	GST3	Putative glutathione S-transferase; expression is regulated upon white-opaque switching; upregulated in the presence of human neutrophils; peroxide-induced; induced in response to alpha pheromone in SpiderM medium
orf19.7205	orf19.7205	0.208398	-4.81338	http://www.candidagenome.org/cgi-bin/locus.pl?locus=orf19.7205&organism=C_albicans_SC5314	DUR7	Putative urea transporter; fungal-specific (no human or murine homolog)
orf19.7206	orf19.7206	0.0769596	-17.9005	http://www.candidagenome.org/cgi-bin/locus.pl?locus=orf19.7206&organism=C_albicans_SC5314	OCA6	Putative protein phosphatase of the PTP family (tyrosine-specific), similar to S. cerevisiae Oca6p; mutant shows virulence defect
orf19.7207	orf19.7207	0.390501	-2.56151	http://www.candidagenome.org/cgi-bin/locus.pl?locus=orf19.7207&organism=C_albicans_SC5314	DOA4	Protein similar to S. cerevisiae Doa4p, a ubiquitin hydrolase, involved in recycling ubiquitin from proteasome-bound ubiquitinated intermediates; oxidative stress-induced via Cap1p; not essential for viability
orf19.7218	orf19.7218	0.254659	-3.92772	http://www.candidagenome.org/cgi-bin/locus.pl?locus=orf19.7218&organism=C_albicans_SC5314	RBE1	Pry family cell wall protein; Rim101, Efg1, Ssn6, alkaline repressed; O-glycosylation; no GPI anchor predicted; ketoconazol induced; regulated by Sef1, Sfu1, Hap4; flow model biofilm induced; rat catheter and Spider biofilm repressed
orf19.7227	orf19.7227	2.13049	2.13049	http://www.candidagenome.org/cgi-bin/locus.pl?locus=orf19.7227&organism=C_albicans_SC5314		Putative protein phosphatase inhibitor; Hap43p-repressed; homozygous transposon insertion decreases colony wrinkling but does not block true hyphal growth in liquid media; mutation confers hypersensitivity to toxic ergosterol analog
orf19.727	orf19.727	2.04564	2.04564	http://www.candidagenome.org/cgi-bin/locus.pl?locus=orf19.727&organism=C_albicans_SC5314		Predicted ORF overlapping the Major Repeat Sequence on chromosome R; member of a family encoded by FGR6-related genes in the RB2 repeat sequence
orf19.7276.1	orf19.7276.1	2.64292	2.64292	http://www.candidagenome.org/cgi-bin/locus.pl?locus=orf19.7276.1&organism=C_albicans_SC5314	TLO4	Member of a family of telomere-proximal genes of unknown function; transcription is upregulated in an RHE model of oral candidiasis; Hap43p-repressed gene
orf19.7279	orf19.7279	2.16096	2.16096	http://www.candidagenome.org/cgi-bin/locus.pl?locus=orf19.7279&organism=C_albicans_SC5314		Has domain(s) with predicted hydrolase activity, acting on carbon-nitrogen (but not peptide) bonds activity and role in nitrogen compound metabolic process
orf19.7283	orf19.7283	8.21892	8.21892	http://www.candidagenome.org/cgi-bin/locus.pl?locus=orf19.7283&organism=C_albicans_SC5314		0
orf19.7284	orf19.7284	5.61469	5.61469	http://www.candidagenome.org/cgi-bin/locus.pl?locus=orf19.7284&organism=C_albicans_SC5314	ASR2	Gene regulated by cAMP and by osmotic stress; greater mRNA abundance observed in a cyr1 or ras1 homozygous null mutant than in wild type; stationary phase enriched protein
orf19.7306	orf19.7306	3.9997	3.9997	http://www.candidagenome.org/cgi-bin/locus.pl?locus=orf19.7306&organism=C_albicans_SC5314		Aldo-keto reductase family protein; increased transcription associated with MDR1 overexpression, benomyl or long-term fluconazole treatment; overexpression does not affect drug or oxidative stress sensitivity; stationary phase enriched
orf19.7310	orf19.7310	9.9657	9.9657	http://www.candidagenome.org/cgi-bin/locus.pl?locus=orf19.7310&organism=C_albicans_SC5314		Protein with a role in directing meiotic recombination events to homologous chromatids; induced by ciclopirox olamine; positively regulated by Sfu1; Hog1, fluconazole-repressed; Hap43-induced; Spider biofilm induced
orf19.7311	orf19.7311	2.02399	2.02399	http://www.candidagenome.org/cgi-bin/locus.pl?locus=orf19.7311&organism=C_albicans_SC5314		Protein of unknown function; Spider biofilm induced
orf19.732	orf19.732	0.315242	-3.17263	http://www.candidagenome.org/cgi-bin/locus.pl?locus=orf19.732&organism=C_albicans_SC5314		Possible dehydrogenase; flow model biofilm induced; rat catheter biofilm induced; Spider biofilm induced
orf19.7320	orf19.7320	4.22368	4.22368	http://www.candidagenome.org/cgi-bin/locus.pl?locus=orf19.7320&organism=C_albicans_SC5314	LIP7	Probable lipase, part of a gene family whose members are differentially expressed during infection; lacks a signal sequence for secretion, unlike other family members; may have a role in nutrition or in creating an acidic microenvironment
orf19.733	orf19.733	3.17358	3.17358	http://www.candidagenome.org/cgi-bin/locus.pl?locus=orf19.733&organism=C_albicans_SC5314		Has domain(s) with predicted role in transmembrane transport and integral to membrane localization
orf19.7330	orf19.7330	2.53214	2.53214	http://www.candidagenome.org/cgi-bin/locus.pl?locus=orf19.7330&organism=C_albicans_SC5314		Protein with a predicted heme oxygenase domain; Spider biofilm induced
orf19.7342	orf19.7342	0.461913	-2.18949	http://www.candidagenome.org/cgi-bin/locus.pl?locus=orf19.7342&organism=C_albicans_SC5314	AXL1	Putative endoprotease; induced by alpha factor; transcription is upregulated in an RHE model of oral candidiasis and in clinical isolates from HIV+ patients with oral candidiasis
orf19.7356	orf19.7356	0.288768	-4.02454	http://www.candidagenome.org/cgi-bin/locus.pl?locus=orf19.7356&organism=C_albicans_SC5314		Ortholog of C. parapsilosis CDC317 : CPAR2_807080, Debaryomyces hansenii CBS767 : DEHA2A09944g, Candida dubliniensis CD36 : CD36_85690 and Candida orthopsilosis Co 90-125 : CORT0C02090
orf19.7364	orf19.7364	10.9228	10.9228	http://www.candidagenome.org/cgi-bin/locus.pl?locus=orf19.7364&organism=C_albicans_SC5314		Has domain(s) with predicted N,N-dimethylaniline monooxygenase activity, NADP binding, flavin adenine dinucleotide binding activity and role in oxidation-reduction process
orf19.7379	orf19.7379	0.395203	-2.53131	http://www.candidagenome.org/cgi-bin/locus.pl?locus=orf19.7379&organism=C_albicans_SC5314	FAA2	Putative acyl CoA synthetase; expression is regulated upon white-opaque switching; transcription is upregulated in both intermediate and mature biofilms
orf19.7385	orf19.7385	2.07221	2.07221	http://www.candidagenome.org/cgi-bin/locus.pl?locus=orf19.7385&organism=C_albicans_SC5314		Has domain(s) with predicted nucleic acid binding, zinc ion binding activity
orf19.7387	orf19.7387	0.304512	-3.28663	http://www.candidagenome.org/cgi-bin/locus.pl?locus=orf19.7387&organism=C_albicans_SC5314	ELP3	Predicted histone acetyltransferase; role in regulation of transcription, tRNA wobble uridine modification; Spider biofilm induced
orf19.7400	orf19.7400	0.500937	-2.00023	http://www.candidagenome.org/cgi-bin/locus.pl?locus=orf19.7400&organism=C_albicans_SC5314	ALS7	ALS family protein; hypermutable contingency gene; growth-regulated, downregulated in biofilm; two variable repeat regions; expression in S. cerevisiae does not confer adhesiveness; ALS family includes adhesins, cell-surface glycoproteins
orf19.7414	orf19.7414	0.224873	-9.70447	http://www.candidagenome.org/cgi-bin/locus.pl?locus=orf19.7414&organism=C_albicans_SC5314	ALS6	ALS family protein; expression in S. cerevisiae confers adhesion to gelatin; macrophage-induced gene; N-terminal adhesion domain; ALS family includes cell-surface glycoproteins, some with adhesin function
orf19.742	orf19.742	0.382866	-2.61526	http://www.candidagenome.org/cgi-bin/locus.pl?locus=orf19.742&organism=C_albicans_SC5314	ALD6	Putative aldehyde dehydrogenase; stationary phase enriched protein; required for growth on ethanol and conversion of acetaldehyde to acetate;
orf19.7437	orf19.7437	0.290938	-3.44515	http://www.candidagenome.org/cgi-bin/locus.pl?locus=orf19.7437&organism=C_albicans_SC5314		Putative protein of unknown function; Hap43p-repressed gene; ortholog of S. cerevisiae YJL218W,Putative acetyltransferase; similar to bacterial galactoside O-acetyltransferases; induced by oleate in an OAF1/PIP2-dependent manner; promoter contains an oleate response element consensus sequence; non-essential gene
orf19.7442	orf19.7442	0.332871	-3.00601	http://www.candidagenome.org/cgi-bin/locus.pl?locus=orf19.7442&organism=C_albicans_SC5314		0
orf19.7446	orf19.7446	0.499715	-2.02256	http://www.candidagenome.org/cgi-bin/locus.pl?locus=orf19.7446&organism=C_albicans_SC5314	OPI3	Phosphatidylethanolamine N-methyltransferase of phosphatidylcholine biosynthesis; downregulation correlates with clinical development of fluconazole resistance; amphotericin B repressed; caspofungin repressed; Hap43p-induced gene
orf19.7447	orf19.7447	0.151994	-6.58071	http://www.candidagenome.org/cgi-bin/locus.pl?locus=orf19.7447&organism=C_albicans_SC5314	JEN1	Lactate transporter; induced by lactic acid
orf19.7455	orf19.7455	9.30531	9.30531	http://www.candidagenome.org/cgi-bin/locus.pl?locus=orf19.7455&organism=C_albicans_SC5314		0
orf19.7463	orf19.7463	2.54283	2.54283	http://www.candidagenome.org/cgi-bin/locus.pl?locus=orf19.7463&organism=C_albicans_SC5314		Ortholog(s) have role in ascospore wall assembly and nuclear envelope, ascospore wall localization
orf19.7468	orf19.7468	2.33127	2.33127	http://www.candidagenome.org/cgi-bin/locus.pl?locus=orf19.7468&organism=C_albicans_SC5314		Putative transcriptional activator; expression upregulated during growth in the mouse cecum
orf19.7469	orf19.7469	2.06772	2.06772	http://www.candidagenome.org/cgi-bin/locus.pl?locus=orf19.7469&organism=C_albicans_SC5314	ARG1	Argininosuccinate synthase; arginine biosynthesis; regulated by Gcn4p, Rim101p; induced by amino acid starvation (3-AT) and benomyl treatment; stationary phase enriched protein; repressed in alkalinizing medium; planktonic growth-induced
orf19.7486	orf19.7486	2.22029	2.22029	http://www.candidagenome.org/cgi-bin/locus.pl?locus=orf19.7486&organism=C_albicans_SC5314	MRPL6	Putative mitochondrial ribosomal protein
orf19.7489.3	orf19.7489.3	2.18037	2.18037	http://www.candidagenome.org/cgi-bin/locus.pl?locus=orf19.7489.3&organism=C_albicans_SC5314		Ortholog(s) have role in negative regulation of transcription from RNA polymerase II promoter in response to iron and nucleus, cytosol localization
orf19.7494	orf19.7494	2.66789	2.66789	http://www.candidagenome.org/cgi-bin/locus.pl?locus=orf19.7494&organism=C_albicans_SC5314		Predicted ORF in Assemblies 19, 20 and 21; cell-cycle regulated periodic mRNA expression
orf19.7501	orf19.7501	2.29702	2.29702	http://www.candidagenome.org/cgi-bin/locus.pl?locus=orf19.7501&organism=C_albicans_SC5314		Nucleosome assembly protein; protein present in exponential and stationary growth phase yeast cultures
orf19.7503	orf19.7503	0.21002	-4.79794	http://www.candidagenome.org/cgi-bin/locus.pl?locus=orf19.7503&organism=C_albicans_SC5314	CDA2	Putative chitin deacetylase; transcription is positively regulated by Tbf1p
orf19.7504	orf19.7504	2.50626	2.50626	http://www.candidagenome.org/cgi-bin/locus.pl?locus=orf19.7504&organism=C_albicans_SC5314		Ortholog of S. cerevisiae Rts3; a component of the protein phosphatase type 2A complex; Plc1-regulated; induced in core caspofungin response; Spider biofilm induced Plc1p-regulated; induced in core caspofungin response
orf19.751	orf19.751	0.179868	-5.56353	http://www.candidagenome.org/cgi-bin/locus.pl?locus=orf19.751&organism=C_albicans_SC5314		0
orf19.7517	orf19.7517	3.9877	3.9877	http://www.candidagenome.org/cgi-bin/locus.pl?locus=orf19.7517&organism=C_albicans_SC5314	CHT1	Chitinase; putative N-terminal catalytic domain; has secretory signal sequence; lacks S/T region and N-glycosylation motifs of Chs2p and Chs3p; alkaline downregulated; expression not detected in yeast-form or hyphal cells
orf19.7520	orf19.7520	0.370773	-2.69788	http://www.candidagenome.org/cgi-bin/locus.pl?locus=orf19.7520&organism=C_albicans_SC5314	POT1	Putative peroxisomal 3-oxoacyl CoA thiolase; transcription is regulated by Nrg1p and Mig1p; farnesol regulated; Hap43p-repressed gene
orf19.7523	orf19.7523	2.60942	2.60942	http://www.candidagenome.org/cgi-bin/locus.pl?locus=orf19.7523&organism=C_albicans_SC5314	MKC1	MAP kinase; role in biofilm formation, contact-induced invasive filamentation, systemic virulence in mouse, cell wall structure/maintenance, caspofungin response; phosphorylated on surface contact, membrane perturbation, or cell wall stress
orf19.7531	orf19.7531	4.24836	4.24836	http://www.candidagenome.org/cgi-bin/locus.pl?locus=orf19.7531&organism=C_albicans_SC5314		Putative protein of unknown function; stationary phase enriched protein; transcription is induced upon yeast-hyphal transition; benomyl or caspofungin induced; Hap43p-repressed gene
orf19.7544	orf19.7544	2.6692	2.6692	http://www.candidagenome.org/cgi-bin/locus.pl?locus=orf19.7544&organism=C_albicans_SC5314	TLO1	Member of a family of telomere-proximal genes of unknown function; hyphal-induced expression
orf19.7545	orf19.7545	4.29671	4.29671	http://www.candidagenome.org/cgi-bin/locus.pl?locus=orf19.7545&organism=C_albicans_SC5314		Protein similarity to mutator-like element (MULE) transposase
orf19.7550	orf19.7550	3.69977	3.69977	http://www.candidagenome.org/cgi-bin/locus.pl?locus=orf19.7550&organism=C_albicans_SC5314	IFA14	Putative LPF family protein; Plc1p-regulated; transcription is induced in response to alpha pheromone in SpiderM medium
orf19.7553	orf19.7553	2.49628	2.49628	http://www.candidagenome.org/cgi-bin/locus.pl?locus=orf19.7553&organism=C_albicans_SC5314		Protein of unknown function; rat catheter biofilm repressed
orf19.7555	orf19.7555	0.406553	-2.47311	http://www.candidagenome.org/cgi-bin/locus.pl?locus=orf19.7555&organism=C_albicans_SC5314		Ortholog of Candida albicans WO-1 : CAWG_02247
orf19.756	orf19.756	0.365256	-2.75334	http://www.candidagenome.org/cgi-bin/locus.pl?locus=orf19.756&organism=C_albicans_SC5314	SAP7	Pepstatin A-insensitive secreted aspartyl protease; self-processing; expressed in human oral infection; Ssn6p-regulated; role in murine intravenous infection; induced during, but not required for, murine vaginal infection; N-glycosylated
orf19.7561	orf19.7561	4.84534	4.84534	http://www.candidagenome.org/cgi-bin/locus.pl?locus=orf19.7561&organism=C_albicans_SC5314	DEF1	Regulator of RNA polymerase II; required for filamentous growth and epithelial cell escape, dissemination in RHE model; induced by fluconazole, high cell density; Efg1p/hyphally regulated; role in adhesion and hyphal growth on solid surface
orf19.7567	orf19.7567	2.54584	2.54584	http://www.candidagenome.org/cgi-bin/locus.pl?locus=orf19.7567&organism=C_albicans_SC5314		Predicted ORF in Assemblies 19, 20 and 21; transcription is induced in response to alpha pheromone in SpiderM medium
orf19.7568	orf19.7568	3.49411	3.49411	http://www.candidagenome.org/cgi-bin/locus.pl?locus=orf19.7568&organism=C_albicans_SC5314		Ortholog of S. cerevisiae : SPS4
orf19.7570	orf19.7570	2.25698	2.25698	http://www.candidagenome.org/cgi-bin/locus.pl?locus=orf19.7570&organism=C_albicans_SC5314	UGA3	Putative transcription factor with zinc cluster DNA-binding motif, required for utilization of gamma-aminobutyrate (GABA) as a nitrogen source; mutants display decreased colonization of mouse kidneys
orf19.7580	orf19.7580	2.49679	2.49679	http://www.candidagenome.org/cgi-bin/locus.pl?locus=orf19.7580&organism=C_albicans_SC5314		0
orf19.7581	orf19.7581	2.08514	2.08514	http://www.candidagenome.org/cgi-bin/locus.pl?locus=orf19.7581&organism=C_albicans_SC5314		Protein with a predicted role in assembly of U2 snRNP into the spliceosome; Spider biofilm induced
orf19.7586	orf19.7586	0.492379	-2.03102	http://www.candidagenome.org/cgi-bin/locus.pl?locus=orf19.7586&organism=C_albicans_SC5314	CHT3	Major chitinase; secreted; functional homolog of S. cerevisiae Cts1p; 4 N-glycosylation motifs; possible O-mannosylation; putative signal peptide; hyphal-repressed; farnesol upregulated in biofilm; regulated by Efg1p, Cyr1p, Ras1p
orf19.7594	orf19.7594	2.98848	2.98848	http://www.candidagenome.org/cgi-bin/locus.pl?locus=orf19.7594&organism=C_albicans_SC5314		0
orf19.7596	orf19.7596	2.13557	2.13557	http://www.candidagenome.org/cgi-bin/locus.pl?locus=orf19.7596&organism=C_albicans_SC5314		Protein with a phosphoglycerate mutase family domain; overexpression suppresses the histidine auxotrophy; Hap43p-repressed gene
orf19.7597	orf19.7597	3.78328	3.78328	http://www.candidagenome.org/cgi-bin/locus.pl?locus=orf19.7597&organism=C_albicans_SC5314	PGA12	Putative GPI-anchored protein
orf19.7602	orf19.7602	0.403918	-2.47779	http://www.candidagenome.org/cgi-bin/locus.pl?locus=orf19.7602&organism=C_albicans_SC5314		Putative Hsp90p co-chaperone; Hap43p-repressed gene; heavy metal (cadmium) stress-induced; oxidative stress-induced via Cap1p
orf19.7604	orf19.7604	2.07037	2.07037	http://www.candidagenome.org/cgi-bin/locus.pl?locus=orf19.7604&organism=C_albicans_SC5314		Ortholog(s) have Rab guanyl-nucleotide exchange factor activity and role in early endosome to Golgi transport, intra-Golgi vesicle-mediated transport, regulation of Rab GTPase activity
orf19.7608	orf19.7608	2.68283	2.68283	http://www.candidagenome.org/cgi-bin/locus.pl?locus=orf19.7608&organism=C_albicans_SC5314		Protein of unknown function; fluconazole-repressed; Spider biofilm induced
orf19.7610	orf19.7610	3.96573	3.96573	http://www.candidagenome.org/cgi-bin/locus.pl?locus=orf19.7610&organism=C_albicans_SC5314	PTP3	Protein not essential for viability; similar to S. cerevisiae Ptp3p, which is a protein tyrosine phosphatase; hyphal induced; alkaline upregulated; regulated by Efg1p, Ras1p, cAMP pathways
orf19.7615	orf19.7615	3.73616	3.73616	http://www.candidagenome.org/cgi-bin/locus.pl?locus=orf19.7615&organism=C_albicans_SC5314		Protein involved in endoplasmic reticulum (ER) to Golgi vesicle-mediated transport; putative subunit of the transport protein particle (TRAPP) complex of the cis-Golgi
orf19.7631	orf19.7631	2.04457	2.04457	http://www.candidagenome.org/cgi-bin/locus.pl?locus=orf19.7631&organism=C_albicans_SC5314	SLD5	Putative GINS complex subunit; cell-cycle regulated periodic mRNA expression
orf19.7634	orf19.7634	2.52702	2.52702	http://www.candidagenome.org/cgi-bin/locus.pl?locus=orf19.7634&organism=C_albicans_SC5314	MCD1	Protein similar to S. cerevisiae Mcd1p; transcription is repressed in response to alpha pheromone in SpiderM medium; cell-cycle regulated periodic mRNA expression; Hap43p-induced
orf19.7645	orf19.7645	2.0759	2.0759	http://www.candidagenome.org/cgi-bin/locus.pl?locus=orf19.7645&organism=C_albicans_SC5314		Biotin protein ligase; catalyzes covalent attachment of biotin to biotin-dependent enzymes including acetyl CoA carboxylase and pyruvate carboxylase;
orf19.7646	orf19.7646	2.46154	2.46154	http://www.candidagenome.org/cgi-bin/locus.pl?locus=orf19.7646&organism=C_albicans_SC5314		Ortholog(s) have role in box C/D snoRNP assembly, protein folding, rRNA processing, regulation of cell size and R2TP complex, cytoplasm, nucleus, small nucleolar ribonucleoprotein complex localization
orf19.7658	orf19.7658	2.60245	2.60245	http://www.candidagenome.org/cgi-bin/locus.pl?locus=orf19.7658&organism=C_albicans_SC5314	RFC4	Putative heteropentameric replication factor C subunit; flucytosine induced; periodic mRNA expression, peak at cell-cycle G1/S phase
orf19.7663	orf19.7663	2.46226	2.46226	http://www.candidagenome.org/cgi-bin/locus.pl?locus=orf19.7663&organism=C_albicans_SC5314		Ortholog(s) have role in rDNA condensation, homologous chromosome segregation, protein localization to nucleolar rDNA repeats and nucleolus, nuclear envelope, monopolin complex localization
orf19.7665	orf19.7665	2.1308	2.1308	http://www.candidagenome.org/cgi-bin/locus.pl?locus=orf19.7665&organism=C_albicans_SC5314		Ortholog(s) have role in mitochondrial respiratory chain complex IV assembly and mitochondrial inner membrane localization
orf19.7672	orf19.7672	2.01981	2.01981	http://www.candidagenome.org/cgi-bin/locus.pl?locus=orf19.7672&organism=C_albicans_SC5314		Ortholog(s) have role in ER-associated protein catabolic process, endoplasmic reticulum unfolded protein response and endoplasmic reticulum, Doa10p ubiquitin ligase complex, Hrd1p ubiquitin ligase ERAD-L complex localization
orf19.7673	orf19.7673	2.15202	2.15202	http://www.candidagenome.org/cgi-bin/locus.pl?locus=orf19.7673&organism=C_albicans_SC5314		Ortholog(s) have mRNA binding activity, role in nuclear mRNA splicing, via spliceosome and U1 snRNP, U2-type prespliceosome, U5 snRNP, U4/U6 x U5 tri-snRNP complex, commitment complex localization
orf19.7676	orf19.7676	2.97927	2.97927	http://www.candidagenome.org/cgi-bin/locus.pl?locus=orf19.7676&organism=C_albicans_SC5314	XYL2	Putative D-xylulose reductase; immunogenic in mice; soluble protein in hyphae; induced by caspofungin, fluconazole, Hog1p and during cell wall regeneration; Mnl1p-induced in weak acid stress; stationary phase enriched; biofilm-induced
orf19.7680	orf19.7680	2.86035	2.86035	http://www.candidagenome.org/cgi-bin/locus.pl?locus=orf19.7680&organism=C_albicans_SC5314	CTA26	Putative transcriptional activator; downregulated by Efg1p; transcription is upregulated in an RHE model of oral candidiasis; member of a family of telomere-proximal genes; Hap43p-repressed
orf19.781	orf19.781	3.5169	3.5169	http://www.candidagenome.org/cgi-bin/locus.pl?locus=orf19.781&organism=C_albicans_SC5314	DUR31	High affinity spermidine transporter; expression is induced by urea; fungal-specific (no human or murine homolog); not required for virulence in a mouse intravenous model
orf19.782	orf19.782	0.403442	-2.48127	http://www.candidagenome.org/cgi-bin/locus.pl?locus=orf19.782&organism=C_albicans_SC5314		Has domain(s) with predicted protein tyrosine/serine/threonine phosphatase activity, protein tyrosine phosphatase activity and role in protein dephosphorylation
orf19.791	orf19.791	0.461333	-2.16772	http://www.candidagenome.org/cgi-bin/locus.pl?locus=orf19.791&organism=C_albicans_SC5314	RIM11	Protein not essential for viability; similar to S. cerevisiae Rim11p, which is a protein kinase involved in meiosis and sporulation
orf19.792	orf19.792	0.140399	-7.124	http://www.candidagenome.org/cgi-bin/locus.pl?locus=orf19.792&organism=C_albicans_SC5314		Has domain(s) with predicted protein tyrosine kinase activity, protein serine/threonine kinase activity, ATP binding activity and role in protein phosphorylation
orf19.815	orf19.815	2.26727	2.26727	http://www.candidagenome.org/cgi-bin/locus.pl?locus=orf19.815&organism=C_albicans_SC5314	DCK1	Putative guanine nucleotide exchange factor required for embedded filamentous growth; activates Rac1p; contains a DOCKER domain; similar to adjacent DCK2 and to S. cerevisiae Ylr422wp; regulated by Nrg1p
orf19.822	orf19.822	4.20947	4.20947	http://www.candidagenome.org/cgi-bin/locus.pl?locus=orf19.822&organism=C_albicans_SC5314		Similar to heat-shock protease protein; protein detected in some, not all, biofilm extracts; fluconazole-downregulated; transcription induced in cyr1 or ras1 homozygous null mutant; stationary phase enriched protein; Hap43p-repressed gene
orf19.842	orf19.842	2.21697	2.21697	http://www.candidagenome.org/cgi-bin/locus.pl?locus=orf19.842&organism=C_albicans_SC5314	ASR3	Adenylyl cyclase and stress responsive protein; greater mRNA abundance observed in a cyr1 or ras1 homozygous null mutant than in wild type
orf19.846	orf19.846	0.439793	-2.27392	http://www.candidagenome.org/cgi-bin/locus.pl?locus=orf19.846&organism=C_albicans_SC5314		Predicted ORF in Assemblies 19, 20 and 21; transcriptionally activated by Mnl1p under weak acid stress
orf19.849	orf19.849	0.435862	-2.30469	http://www.candidagenome.org/cgi-bin/locus.pl?locus=orf19.849&organism=C_albicans_SC5314		Ortholog(s) have role in protein N-linked glycosylation, protein O-linked glycosylation, response to stress
orf19.85	orf19.85	3.50759	3.50759	http://www.candidagenome.org/cgi-bin/locus.pl?locus=orf19.85&organism=C_albicans_SC5314	GPX2	Similar to glutathione peroxidase; expression greater in high iron; alkaline upregulated by Rim101p; transcriptionally induced by alpha factor or interaction with macrophage; regulated by Efg1p; caspofungin repressed
orf19.850	orf19.850	0.447797	-2.2336	http://www.candidagenome.org/cgi-bin/locus.pl?locus=orf19.850&organism=C_albicans_SC5314		Ortholog(s) have protein N-terminal asparagine amidohydrolase activity, role in protein modification process, protein catabolic process and mitochondrion localization
orf19.851	orf19.851	0.423141	-2.36332	http://www.candidagenome.org/cgi-bin/locus.pl?locus=orf19.851&organism=C_albicans_SC5314		Protein of unknown function; transcription is negatively regulated by Rim101p; negatively modulates intracellular ATP levels during the development of azole resistance; induced by Ca(2+) in a calcineurin-dependent manner
orf19.854	orf19.854	0.384425	-2.60318	http://www.candidagenome.org/cgi-bin/locus.pl?locus=orf19.854&organism=C_albicans_SC5314	UGA11	Putative gamma-aminobutyrate (GABA) transaminase; involved in the 4-aminobutyrate and glutamate degradation pathways; required for normal oxidative stress tolerance and nitrogen utilization
orf19.857	orf19.857	0.39353	-2.58134	http://www.candidagenome.org/cgi-bin/locus.pl?locus=orf19.857&organism=C_albicans_SC5314	FMO2	Protein with a monooxygenase domain;expression regulated during planktonic growth
orf19.873	orf19.873	0.391773	-2.5593	http://www.candidagenome.org/cgi-bin/locus.pl?locus=orf19.873&organism=C_albicans_SC5314		0
orf19.896	orf19.896	2.63904	2.63904	http://www.candidagenome.org/cgi-bin/locus.pl?locus=orf19.896&organism=C_albicans_SC5314	CHK1	Histidine kinase involved in two-component signaling pathway, regulates cell wall biosynthesis; disruption impairs hyphal growth, decreases virulence in mouse intravenous (but not rat vaginal) infection and increases rate of phagocytosis
orf19.90	orf19.90	0.495269	-2.01912	http://www.candidagenome.org/cgi-bin/locus.pl?locus=orf19.90&organism=C_albicans_SC5314		Ortholog of S. cerevisiae : YFL042C and C. glabrata CBS138 : CAGL0K12760g
orf19.915	orf19.915	7.74043	7.74043	http://www.candidagenome.org/cgi-bin/locus.pl?locus=orf19.915&organism=C_albicans_SC5314		0
orf19.916	orf19.916	0.453606	-2.20526	http://www.candidagenome.org/cgi-bin/locus.pl?locus=orf19.916&organism=C_albicans_SC5314		Ortholog(s) have role in calcium-mediated signaling, endoplasmic reticulum unfolded protein response, apoptosis and endoplasmic reticulum, fungal-type vacuole, mitochondrion localization
orf19.929	orf19.929	2.92161	2.92161	http://www.candidagenome.org/cgi-bin/locus.pl?locus=orf19.929&organism=C_albicans_SC5314		0
orf19.938	orf19.938	0.411299	-2.44933	http://www.candidagenome.org/cgi-bin/locus.pl?locus=orf19.938&organism=C_albicans_SC5314		0
orf19.95	orf19.95	2.62079	2.62079	http://www.candidagenome.org/cgi-bin/locus.pl?locus=orf19.95&organism=C_albicans_SC5314		Pheromone-regulated protein, predicted to have 1 transmembrane segment; induced during cell integrity signaling; Ortholog of S. cerevisiae : PRM5
orf19.999	orf19.999	0.495381	-2.02497	http://www.candidagenome.org/cgi-bin/locus.pl?locus=orf19.999&organism=C_albicans_SC5314	GCA2	Predicted extracellular glucoamylase, promotes biofilm matrix formation; transcript induced by ketoconazole; possibly an essential gene, disruptants not obtained by UAU1 method
