# Supplementary material for: The Rbf1, Hfl1 and Dbp4 of Candida albicans regulate common as well as transcription factor-specific mitochondrial and other cell activities
Source: BMC Genomics. 2014 Jan 22;15:56. doi: 10.1186/1471-2164-15-56 (PMC3904162; doi:10.1186/1471-2164-15-56)
Supplement: Additional file 2: Table S3 — Up and down-regulated genes list in dpb41Δ mutant. [file 1471-2164-15-56-S2.xls]

## Sheet: Cahfl1_vs_WT_S2
	Supplement Table 2. Up and down-regulated genes in hfl1Δ_vs. WT (average of two probes)
	SystematicName	Ratio(hfl1Δ vs. WT)	Fold-Change(hfl1Δ vs. WT)	gene name		Function
CaalfMp01	CaalfMp01	2.60341	2.60341	COX2	http://www.candidagenome.org/cgi-bin/locus.pl?locus=CaalfMp01&organism=C_albicans_SC5314	Subunit II of cytochrome c oxidase, which is the terminal member of the mitochondrial inner membrane electron transport chain; one of three mitochondrially-encoded subunits
CaalfMp02	CaalfMp02	2.05164	2.05164	NAD6	http://www.candidagenome.org/cgi-bin/locus.pl?locus=CaalfMp02&organism=C_albicans_SC5314	Subunit 6 of NADH:ubiquinone oxidoreductase (NADH:ubiquinone dehydrogenase), a multisubunit enzyme complex (complex I) of the mitochondrial inner membrane that catalyzes the first step in mitochondrial respiration
orf19.100	orf19.100	0.419778	-2.388		http://www.candidagenome.org/cgi-bin/locus.pl?locus=orf19.100&organism=C_albicans_SC5314	Hap43p-repressed gene; late-stage biofilm-induced
orf19.1008	orf19.1008	3.86892	3.86892		http://www.candidagenome.org/cgi-bin/locus.pl?locus=orf19.1008&organism=C_albicans_SC5314	Ortholog of Candida albicans WO-1
orf19.1048	orf19.1048	2.44229	2.44229	IFD6	http://www.candidagenome.org/cgi-bin/locus.pl?locus=orf19.1048&organism=C_albicans_SC5314	Aldo-keto reductase family member; similar to aryl alcohol dehydrogenases; increased protein correlates with MDR1 overexpression (but not CDR1 or CDR2) in fluconazole-resistant clinical isolates; farnesol regulated; possibly essential gene
orf19.1062	orf19.1062	0.432307	-2.35462		http://www.candidagenome.org/cgi-bin/locus.pl?locus=orf19.1062&organism=C_albicans_SC5314	Uncharacterized; Not in S.cerevisiae
orf19.1077	orf19.1077	0.316034	-3.52023	ATM1	http://www.candidagenome.org/cgi-bin/locus.pl?locus=orf19.1077&organism=C_albicans_SC5314	Member of MDR subfamily of ABC family; similar to S. cerevisiae ABC transporter, Mitochondrial inner membrane ATP-binding cassette (ABC) transporter, exports mitochondrially synthesized precursors of iron-sulfur (Fe/S) clusters to the cytosol
orf19.1080	orf19.1080	0.221127	-4.52519		http://www.candidagenome.org/cgi-bin/locus.pl?locus=orf19.1080&organism=C_albicans_SC5314	Uncharacterized; Not in S.cerevisiae
orf19.1097	orf19.1097	2.98961	2.98961	ALS2	http://www.candidagenome.org/cgi-bin/locus.pl?locus=orf19.1097&organism=C_albicans_SC5314	ALS family protein; role in adhesion, biofilm formation, germ tube induction; expressed at infection of human buccal epithelial cells; putative GPI-anchor; induced by ketoconazole, low iron and at cell wall regeneration; regulated by Sfu1p
orf19.11	orf19.11	0.183158	-5.47695		http://www.candidagenome.org/cgi-bin/locus.pl?locus=orf19.11&organism=C_albicans_SC5314	Protein of unknown function; transcript regulated by Mig1 and Tup1; rat catheter biofilm induced
orf19.1105.2	orf19.1105.2	2.21885	2.21885	PGA56	http://www.candidagenome.org/cgi-bin/locus.pl?locus=orf19.1105.2&organism=C_albicans_SC5314	Regulator of sorbose utilization; putative GPI-anchor; predicted helix-loop helix domain; hyphal induced; induced during cell wall regeneration; colony morphology-related gene regulation by Ssn6p; transcription activated by Tbf1p, Hap43p
orf19.1106	orf19.1106	2.11423	2.11423		http://www.candidagenome.org/cgi-bin/locus.pl?locus=orf19.1106&organism=C_albicans_SC5314	Protein with Mob2p-dependent hyphal regulation; fluconazole-induced
orf19.111	orf19.111	0.471083	-2.13171	CAN2	http://www.candidagenome.org/cgi-bin/locus.pl?locus=orf19.111&organism=C_albicans_SC5314	Basic amino acid permease; arginine metabolism; transcription regulated by Nrg1p, Tup1p; caspofungin and flucytosine induced; shows colony morphology-related regulation by Ssn6p; fungal-specific (no human/murine homolog); Hap43p-repressed
orf19.1120	orf19.1120	5.21354	5.21354	FAV2	http://www.candidagenome.org/cgi-bin/locus.pl?locus=orf19.1120&organism=C_albicans_SC5314	Adhesin-like protein; induced by mating factor in MTLa/a opaque cells, in cyr1 null, in filaments; regulated by Nrg1, Rfg1, Tup1, Tec1, Efg1, Ntd80, Rob1, Brg1; induced in oralpharyngeal candidasis; Spider biofilm induced
orf19.1121	orf19.1121	2.19083	2.19083		http://www.candidagenome.org/cgi-bin/locus.pl?locus=orf19.1121&organism=C_albicans_SC5314	Has domain(s) with predicted hydrolase activity
orf19.1133	orf19.1133	2.04398	2.04398	MSB1	http://www.candidagenome.org/cgi-bin/locus.pl?locus=orf19.1133&organism=C_albicans_SC5314	Putative regulator of transcription; expression in S. cerevisiae flo8 and flo11 mutants suggests a role in regulation of adhesion factors
orf19.1149	orf19.1149	4.83896	4.83896	MRF1	http://www.candidagenome.org/cgi-bin/locus.pl?locus=orf19.1149&organism=C_albicans_SC5314	Putative mitochondrial respiratory protein; induced by farnesol, benomyl treatment, nitric oxide, core stress response; oxidative stress-induced via Cap1p; stationary-phase enriched protein
orf19.1152	orf19.1152	4.6766	4.6766		http://www.candidagenome.org/cgi-bin/locus.pl?locus=orf19.1152&organism=C_albicans_SC5314	Late-stage biofilm-induced gene; regulated by Gcn2p and Gcn4p; induced in core stress response
orf19.1153	orf19.1153	2.27549	2.27549	GAD1	http://www.candidagenome.org/cgi-bin/locus.pl?locus=orf19.1153&organism=C_albicans_SC5314	Putative glutamate decarboxylase; alkaline, macrophage-downregulated gene; amphotericin B induced; transcriptionally activated by Mnl1p under weak acid stress; stationary phase enriched protein
orf19.1168	orf19.1168	3.06305	3.06305	ZCF3	http://www.candidagenome.org/cgi-bin/locus.pl?locus=orf19.1168&organism=C_albicans_SC5314	Predicted zinc-finger protein; required for wild-type filamentous growth and resistance to rapamycin and flucytosine; possibly an essential gene, disruptants not obtained by UAU1 method; Hap43p-repressed gene; biofilm-induced
orf19.1171	orf19.1171	2.52785	2.52785		http://www.candidagenome.org/cgi-bin/locus.pl?locus=orf19.1171&organism=C_albicans_SC5314	Uncharacterized, not in S. cerevisiae
orf19.1189	orf19.1189	0.392259	-2.54955		http://www.candidagenome.org/cgi-bin/locus.pl?locus=orf19.1189&organism=C_albicans_SC5314	Late-stage biofilm-induced gene; transcription regulated upon yeast-hyphal switch; transcriptionally activated by Mnl1p under weak acid stress; contains a 5' UTR intron repressed by chlamydospore formation in C. albicans and C. dubliniensis;
orf19.1225	orf19.1225	0.435403	-2.30076	PEX22	http://www.candidagenome.org/cgi-bin/locus.pl?locus=orf19.1225&organism=C_albicans_SC5314	Putative peroxin
orf19.1237	orf19.1237	5.93367	5.93367	ARO9	http://www.candidagenome.org/cgi-bin/locus.pl?locus=orf19.1237&organism=C_albicans_SC5314	Aromatic transaminase of the Ehrlich fusel oil pathway of aromatic alcohol biosynthesis; Rim101p-dependent pH-regulation (alkaline induced); Hap43p-induced gene
orf19.1255	orf19.1255	0.36388	-2.749	ZCF5	http://www.candidagenome.org/cgi-bin/locus.pl?locus=orf19.1255&organism=C_albicans_SC5314	Putative transcription factor with zinc cluster DNA-binding motif; shows colony morphology-related gene regulation by Ssn6p
orf19.1264	orf19.1264	0.317922	-3.14568	CFL2	http://www.candidagenome.org/cgi-bin/locus.pl?locus=orf19.1264&organism=C_albicans_SC5314	Oxidoreductase; iron utilization; Sfu1/Sef1/Hap43/Nrg1/Tup1/Rim101 regulated; alkaline/low iron/fluphenazine/ciclopirox olamine, flucytosine, fluconazole, Spider/flow model/rat catheter biofilm induced; caspofungin/amphotericin B repressed
orf19.1270	orf19.1270	0.415613	-2.40721	FRE3	http://www.candidagenome.org/cgi-bin/locus.pl?locus=orf19.1270&organism=C_albicans_SC5314	Protein with similarity to ferric reductase Fre10p; possibly an essential gene, disruptants not obtained by UAU1 method
orf19.1274	orf19.1274	0.313112	-3.25052		http://www.candidagenome.org/cgi-bin/locus.pl?locus=orf19.1274&organism=C_albicans_SC5314	Has domain(s) with predicted DNA binding, zinc ion binding activity, role in transcription, DNA-dependent and nucleus localization
orf19.1287	orf19.1287	2.27287	2.27287		http://www.candidagenome.org/cgi-bin/locus.pl?locus=orf19.1287&organism=C_albicans_SC5314	Biofilm-induced gene
orf19.1288	orf19.1288	0.308853	-3.23886	FOX2	http://www.candidagenome.org/cgi-bin/locus.pl?locus=orf19.1288&organism=C_albicans_SC5314	3-hydroxyacyl-CoA epimerase, required for fatty acid beta-oxidation; upregulated upon phagocytosis; transcription regulated by Mig1p, by white-opaque switching and by DNA methylation; transcriptional activation by oleate requires Ctf1p
orf19.1306	orf19.1306	0.465985	-2.14936		http://www.candidagenome.org/cgi-bin/locus.pl?locus=orf19.1306&organism=C_albicans_SC5314	Has domain(s) with predicted oxidoreductase activity, acting on paired donors, with incorporation or reduction of molecular oxygen, 2-oxoglutarate as one donor, and incorporation of one atom each of oxygen into both donors activity
orf19.1308	orf19.1308	0.394002	-2.53914		http://www.candidagenome.org/cgi-bin/locus.pl?locus=orf19.1308&organism=C_albicans_SC5314	Predicted membrane transporter, member of the drug:proton antiporter (14 spanner) (DHA2) family, major facilitator superfamily (MFS)
orf19.1311	orf19.1311	2.0797	2.0797	SPO75	http://www.candidagenome.org/cgi-bin/locus.pl?locus=orf19.1311&organism=C_albicans_SC5314	Has domain(s) with predicted membrane localization, Ortholog(s) have role in ascospore wall assembly
orf19.1321	orf19.1321	25.1388	25.1388	HWP1	http://www.candidagenome.org/cgi-bin/locus.pl?locus=orf19.1321&organism=C_albicans_SC5314	Hyphal cell wall protein; host transglutaminase substrate; opaque-, a-specific, alpha-factor induced; at MTLa side of conjugation tube; virulence complicated by URA3 effects; Bcr1-repressed in RPMI a/a biofilms; Spider biofilm induced
orf19.1327	orf19.1327	8.78508	8.78508	RBT1	http://www.candidagenome.org/cgi-bin/locus.pl?locus=orf19.1327&organism=C_albicans_SC5314	Cell wall protein with similarity to Hwp1p, required for virulence; predicted glycosylation; Tup1p repressed; serum, hyphal and alkaline induced; farnesol, alpha factor induced; Rfg1p-, Rim101p-regulated; fluconazole-repressed
orf19.134	orf19.134	2.10111	2.10111		http://www.candidagenome.org/cgi-bin/locus.pl?locus=orf19.134&organism=C_albicans_SC5314	Predicted ORF in Assemblies 19, 20 and 21; ciclopirox olamine induced
orf19.1340	orf19.1340	0.296295	-3.37794		http://www.candidagenome.org/cgi-bin/locus.pl?locus=orf19.1340&organism=C_albicans_SC5314	Putative aldose reductase; protein level decreases in stationary phase cultures
orf19.1341	orf19.1341	0.468333	-2.13943	PRR2	http://www.candidagenome.org/cgi-bin/locus.pl?locus=orf19.1341&organism=C_albicans_SC5314	Putative serine/threonine protein kinase; mutation confers resistance to 5-fluorocytosine (5-FC)
orf19.1349	orf19.1349	2.09528	2.09528		http://www.candidagenome.org/cgi-bin/locus.pl?locus=orf19.1349&organism=C_albicans_SC5314	Ortholog of Candida albicans WO-1.
orf19.1354	orf19.1354	0.480805	-2.08327	UCF1	http://www.candidagenome.org/cgi-bin/locus.pl?locus=orf19.1354&organism=C_albicans_SC5314	Hap43p-repressed gene; mRNA binds She3p; transcription induced in high iron, decreased upon yeast-hyphal switch; downregulation correlates with clinical development of fluconazole resistance; Ras1p-regulated; biofilm-induced gene
orf19.1356	orf19.1356	0.327876	-3.05032		http://www.candidagenome.org/cgi-bin/locus.pl?locus=orf19.1356&organism=C_albicans_SC5314	Ortholog(s) have thiosulfate sulfurtransferase activity, role in tRNA wobble position uridine thiolation and cytoplasm localization
orf19.136	orf19.136	0.494889	-2.02109		http://www.candidagenome.org/cgi-bin/locus.pl?locus=orf19.136&organism=C_albicans_SC5314	Predicted membrane transporter, member of the drug:proton antiporter (12 spanner) (DHA1) family, major facilitator superfamily (MFS); Hap43p-repressed gene
orf19.1366	orf19.1366	0.283899	-3.57199		http://www.candidagenome.org/cgi-bin/locus.pl?locus=orf19.1366&organism=C_albicans_SC5314	Has domain(s) with predicted oxidoreductase activity, acting on paired donors, with incorporation or reduction of molecular oxygen, 2-oxoglutarate as one donor, and incorporation of one atom each of oxygen into both donors activity
orf19.1371	orf19.1371	0.458361	-2.20596		http://www.candidagenome.org/cgi-bin/locus.pl?locus=orf19.1371&organism=C_albicans_SC5314	Uncharacterized; Not in S.cerevisiae
orf19.1381	orf19.1381	0.348148	-2.89479		http://www.candidagenome.org/cgi-bin/locus.pl?locus=orf19.1381&organism=C_albicans_SC5314	Ortholog(s) have role in actin filament organization, endocytosis, actin cortical patch localization and actin cortical patch localization
orf19.1411	orf19.1411	0.329483	-3.03687		http://www.candidagenome.org/cgi-bin/locus.pl?locus=orf19.1411&organism=C_albicans_SC5314	Hap43p-repressed gene
orf19.1430	orf19.1430	5.07482	5.07482		http://www.candidagenome.org/cgi-bin/locus.pl?locus=orf19.1430&organism=C_albicans_SC5314	Uncharacterized, not in S. cerevisiae
orf19.1449	orf19.1449	2.19356	2.19356		http://www.candidagenome.org/cgi-bin/locus.pl?locus=orf19.1449&organism=C_albicans_SC5314	Putative protein of unknown function; increased transcription is observed in an azole-resistant strain that overexpresses MDR1; protein present in exponential and stationary growth phase yeast cultures
orf19.1473	orf19.1473	5.96108	5.96108		http://www.candidagenome.org/cgi-bin/locus.pl?locus=orf19.1473&organism=C_albicans_SC5314	Hap43p-repressed gene; transcription is induced in response to alpha pheromone in SpiderM medium
orf19.1517	orf19.1517	0.488012	-2.05234	ARO3	http://www.candidagenome.org/cgi-bin/locus.pl?locus=orf19.1517&organism=C_albicans_SC5314	3-deoxy-D-arabinoheptulosonate-7-phosphate synthase; aromatic amino acid biosynthesis; GCN-regulated; feedback-inhibited by phenylalanine if expressed in S. cerevisiae; Aro3p and Aro4p catalyze same reaction; decreased in stationary phase
orf19.1523	orf19.1523	0.385938	-2.81905	FMO1	http://www.candidagenome.org/cgi-bin/locus.pl?locus=orf19.1523&organism=C_albicans_SC5314	Putative oxidoreductase; mutation confers hypersensitivity to toxic ergosterol analog, and to amphotericin B
orf19.1524	orf19.1524	40.4858	40.4858	SPR3	http://www.candidagenome.org/cgi-bin/locus.pl?locus=orf19.1524&organism=C_albicans_SC5314	Septin; mutant has no obvious phenotype
orf19.1539	orf19.1539	2.65875	2.65875		http://www.candidagenome.org/cgi-bin/locus.pl?locus=orf19.1539&organism=C_albicans_SC5314	Protein of unknown function; F-12/CO2 early biofilm induced
orf19.1551	orf19.1551	0.460319	-2.48271		http://www.candidagenome.org/cgi-bin/locus.pl?locus=orf19.1551&organism=C_albicans_SC5314	Predicted ORF in Assemblies 19, 20 and 21; overlaps CPR3/orf19.1552
orf19.1564	orf19.1564	2.22481	2.22481		http://www.candidagenome.org/cgi-bin/locus.pl?locus=orf19.1564&organism=C_albicans_SC5314	Plasma membrane-localized protein of unknown function
orf19.1587	orf19.1587	0.358134	-2.79364	HGT20	http://www.candidagenome.org/cgi-bin/locus.pl?locus=orf19.1587&organism=C_albicans_SC5314	Putative glucose transporter of the major facilitator superfamily; the C. albicans glucose transporter family comprises 20 members; 12 probable membrane-spanning segments; regulated by Nrg1p
orf19.1599	orf19.1599	2.01053	2.01053		http://www.candidagenome.org/cgi-bin/locus.pl?locus=orf19.1599&organism=C_albicans_SC5314	Ortholog of Candida albicans WO-1
orf19.1608	orf19.1608	0.437092	-2.28862		http://www.candidagenome.org/cgi-bin/locus.pl?locus=orf19.1608&organism=C_albicans_SC5314	Has domain(s) with predicted sulfuric ester hydrolase activity and role in metabolic process
orf19.1611	orf19.1611	2.91557	2.91557		http://www.candidagenome.org/cgi-bin/locus.pl?locus=orf19.1611&organism=C_albicans_SC5314	Uncharacterized, not in S. cerevisiae
orf19.1620	orf19.1620	0.230954	-4.51858		http://www.candidagenome.org/cgi-bin/locus.pl?locus=orf19.1620&organism=C_albicans_SC5314	Protein of unknown function; induced by alpha pheromone in SpiderM medium
orf19.1641	orf19.1641	2.66191	2.66191		http://www.candidagenome.org/cgi-bin/locus.pl?locus=orf19.1641&organism=C_albicans_SC5314	Has domain(s) with predicted hydrolase activity, acting on carbon-nitrogen (but not peptide) bonds, in linear amides activity and role in metabolic process
orf19.1651	orf19.1651	0.459047	-2.23396		http://www.candidagenome.org/cgi-bin/locus.pl?locus=orf19.1651&organism=C_albicans_SC5314	Uncharacterized; Not in S.cerevisiae
orf19.1655	orf19.1655	0.12525	-7.98417	PXP2	http://www.candidagenome.org/cgi-bin/locus.pl?locus=orf19.1655&organism=C_albicans_SC5314	Putative acyl-CoA oxidase; enzyme of fatty acid beta-oxidation; induced during macrophage infection; expression is opaque specific; has putative peroxisome targeting signal
orf19.1664	orf19.1664	0.440551	-2.27184		http://www.candidagenome.org/cgi-bin/locus.pl?locus=orf19.1664&organism=C_albicans_SC5314	Protein of unknown function; expression downregulated in an ssr1 null mutant
orf19.1704	orf19.1704	0.437611	-2.37717	FOX3	http://www.candidagenome.org/cgi-bin/locus.pl?locus=orf19.1704&organism=C_albicans_SC5314	Putative peroxisomal 3-oxoacyl CoA thiolase; expression is regulated upon white-opaque switching
orf19.1716	orf19.1716	0.390715	-2.56712	URA3	http://www.candidagenome.org/cgi-bin/locus.pl?locus=orf19.1716&organism=C_albicans_SC5314	Orotidine-5'-phosphate decarboxylase, enzyme of pyrimidine biosynthesis; gene used as a molecular genetic marker, but decreased expression when integrated at ectopic chromosomal locations can cause defects in hyphal growth and virulence
orf19.173	orf19.173	0.496246	-2.02042		http://www.candidagenome.org/cgi-bin/locus.pl?locus=orf19.173&organism=C_albicans_SC5314	Putative transcription factor with zinc finger DNA-binding motif; activates transcription of genes involved in growth and carbon metabolism; in nonfermentable carbon sources, activates transcription of genes involved in maintenance of cell wall integrity; relocalizes to the cytosol in response to hypoxia
orf19.1741	orf19.1741	3.83908	3.83908	DIT1	http://www.candidagenome.org/cgi-bin/locus.pl?locus=orf19.1741&organism=C_albicans_SC5314	Ortholog(s) have catalytic activity and role in ascospore wall assembly
orf19.1743	orf19.1743	0.444037	-2.2532	ACS1	http://www.candidagenome.org/cgi-bin/locus.pl?locus=orf19.1743&organism=C_albicans_SC5314	Putative acetyl-CoA synthetase; upregulated by human neutrophils; fluconazole-downregulated; regulated by Nrg1p and Mig1p; shows colony morphology-related gene regulation by Ssn6p; only detected in stationary phase cultures; biofilm-induced
orf19.1746	orf19.1746	0.433842	-2.30951		http://www.candidagenome.org/cgi-bin/locus.pl?locus=orf19.1746&organism=C_albicans_SC5314	Protein similar to S. cerevisiae meiosis-specific, spore-wall-localized protein Ssp2p, which is required for wild-type outer spore wall formation in S. cerevisiae; possibly an essential gene (UAU1 method); Hap43p-repressed
orf19.1756	orf19.1756	0.474857	-2.1093	GPD1	http://www.candidagenome.org/cgi-bin/locus.pl?locus=orf19.1756&organism=C_albicans_SC5314	Protein similar to S. cerevisiae glycerol-3-phosphate dehydrogenase (enzyme of glycerol biosynthesis); biofilm-induced expression; regulated by Efg1p; regulated by Tsa1p, Tsa1Bp under H2O2 stress conditions
orf19.176	orf19.176	3.60604	3.60604	OPT4	http://www.candidagenome.org/cgi-bin/locus.pl?locus=orf19.176&organism=C_albicans_SC5314	Oligopeptide transporter; detected at germ tube plasma membrane; transcriptionally induced upon phagocytosis by macrophage; fungal-specific (no human or murine homolog); Hap43p-repressed; merged with orf19.2292 in Assembly 20
orf19.1765	orf19.1765	3.23407	3.23407		http://www.candidagenome.org/cgi-bin/locus.pl?locus=orf19.1765&organism=C_albicans_SC5314	Secreted protein; fluconazole-induced
orf19.1766	orf19.1766	2.11322	2.11322		http://www.candidagenome.org/cgi-bin/locus.pl?locus=orf19.1766&organism=C_albicans_SC5314	Secreted protein; fluconazole-induced
orf19.1768	orf19.1768	2.10661	2.10661		http://www.candidagenome.org/cgi-bin/locus.pl?locus=orf19.1768&organism=C_albicans_SC5314	Uncharacterized, not in S. cerevisiae
orf19.1769	orf19.1769	0.36437	-2.74783		http://www.candidagenome.org/cgi-bin/locus.pl?locus=orf19.1769&organism=C_albicans_SC5314	Ortholog(s) have G-protein beta/gamma-subunit complex binding, actin binding activity, role in protein folding, positive regulation of transcription from RNA polymerase II promoter by pheromones and cytoplasm localization
orf19.177	orf19.177	2.08545	2.08545		http://www.candidagenome.org/cgi-bin/locus.pl?locus=orf19.177&organism=C_albicans_SC5314	Has domain(s) with predicted phosphatidylinositol binding activity and role in cell communication,cell polarity and morphogenesis; functions as a scaffold
orf19.1774	orf19.1774	0.472972	-2.12066		http://www.candidagenome.org/cgi-bin/locus.pl?locus=orf19.1774&organism=C_albicans_SC5314	Predicted ORF in Assemblies 19, 20 and 21; transcription is upregulated in an RHE model of oral candidiasis; virulence-group-correlated expression
orf19.1780	orf19.1780	2.09187	2.09187		http://www.candidagenome.org/cgi-bin/locus.pl?locus=orf19.1780&organism=C_albicans_SC5314	Has domain(s) with predicted catalytic activity
orf19.1796	orf19.1796	0.486766	-2.05471		http://www.candidagenome.org/cgi-bin/locus.pl?locus=orf19.1796&organism=C_albicans_SC5314	Ortholog(s) have oxidoreductase activity, acting on the CH-OH group of donors, NAD or NADP as acceptor activity and role in metabolic process
orf19.1797	orf19.1797	0.4975	-2.01198		http://www.candidagenome.org/cgi-bin/locus.pl?locus=orf19.1797&organism=C_albicans_SC5314	D-arabinose 5-phosphate isomerase; induced upon biofilm formation; has GutQ domain, which is associated with phosphosugar binding
orf19.1816	orf19.1816	28.0476	28.0476	ALS3	http://www.candidagenome.org/cgi-bin/locus.pl?locus=orf19.1816&organism=C_albicans_SC5314	ALS family cell wall adhesin; role in epithelial adhesion, endothelial invasiveness; allelic variation in adhesiveness; immunoprotective in mice; promotes biofilm formation by binding to SspB adhesin of S. gordonii; fluconazole-repressed
orf19.1821	orf19.1821	2.34823	2.34823		http://www.candidagenome.org/cgi-bin/locus.pl?locus=orf19.1821&organism=C_albicans_SC5314	Protein of unknown function; repressed by alpha pheromone in SpiderM medium
orf19.1822	orf19.1822	59.737	59.737	UME6	http://www.candidagenome.org/cgi-bin/locus.pl?locus=orf19.1822&organism=C_albicans_SC5314	Zinc cluster DNA-binding transcription factor required for wild-type hyphal extension, virulence, adherence to plastic; filament induced; regulated by Nrg1p, Tup1p, Rfg1p, alkaline conditions; expression promotes highly filamentous biofilms
orf19.1824	orf19.1824	2.45284	2.45284	PGA50	http://www.candidagenome.org/cgi-bin/locus.pl?locus=orf19.1824&organism=C_albicans_SC5314	Putative GPI-anchored protein; adhesin-like protein
orf19.1825	orf19.1825	3.42403	3.42403		http://www.candidagenome.org/cgi-bin/locus.pl?locus=orf19.1825&organism=C_albicans_SC5314	Protein not essential for viability; filament induced; regulated by Nrg1p, Rfg1p, Tup1p
orf19.1827	orf19.1827	2.14333	2.14333		http://www.candidagenome.org/cgi-bin/locus.pl?locus=orf19.1827&organism=C_albicans_SC5314	Uncharacterized, not in S. cerevisiae
orf19.1830	orf19.1830	4.60547	4.60547		http://www.candidagenome.org/cgi-bin/locus.pl?locus=orf19.1830&organism=C_albicans_SC5314	Hap43p-induced gene
orf19.1831	orf19.1831	3.11163	3.11163		http://www.candidagenome.org/cgi-bin/locus.pl?locus=orf19.1831&organism=C_albicans_SC5314	Uncharacterized, not in S. cerevisiae
orf19.1835	orf19.1835	2.39875	2.39875	PEA2	http://www.candidagenome.org/cgi-bin/locus.pl?locus=orf19.1835&organism=C_albicans_SC5314	Putative coiled-coil polarisome; predicted role in polarized morphogenesis, cell fusion, and low affinity Ca2+ influx; rat catheter biofilm induced
orf19.1847	orf19.1847	2.25274	2.25274	ARO10	http://www.candidagenome.org/cgi-bin/locus.pl?locus=orf19.1847&organism=C_albicans_SC5314	Aromatic decarboxylase of the Ehrlich fusel oil pathway of aromatic alcohol biosynthesis; pH-regulated (alkaline downregulated); protein abundance is affected by URA3 expression in the CAI-4 strain background
orf19.1855	orf19.1855	0.328505	-3.0818		http://www.candidagenome.org/cgi-bin/locus.pl?locus=orf19.1855&organism=C_albicans_SC5314	Predicted membrane transporter, member of the anion:cation symporter (ACS) family, major facilitator superfamily (MFS); Gcn4p-regulated; flucytosine induced; ketoconazole-repressed; oxidative stress-induced via Cap1p
orf19.1862	orf19.1862	4.47169	4.47169		http://www.candidagenome.org/cgi-bin/locus.pl?locus=orf19.1862&organism=C_albicans_SC5314	Possible stress protein; increased transcription associated with CDR1 and CDR2 overexpression or fluphenazine treatment; transcription regulated by Sfu1p, Nrg1p, Tup1p; stationary phase enriched protein
orf19.1863	orf19.1863	0.216147	-4.62701		http://www.candidagenome.org/cgi-bin/locus.pl?locus=orf19.1863&organism=C_albicans_SC5314	Has domain(s) with predicted Rho guanyl-nucleotide exchange factor activity, role in regulation of Rho protein signal transduction and intracellular localization
orf19.1868	orf19.1868	2.63677	2.63677	RNR22	http://www.candidagenome.org/cgi-bin/locus.pl?locus=orf19.1868&organism=C_albicans_SC5314	Putative ribonucleoside diphosphate reductase; shows colony morphology-related gene regulation by Ssn6p; RNA abundance regulated by tyrosol and cell density; Hap43p-repressed gene; biofilm- and planktonic growth-induced
orf19.1890	orf19.1890	0.489378	-2.0438		http://www.candidagenome.org/cgi-bin/locus.pl?locus=orf19.1890&organism=C_albicans_SC5314	Ortholog(s) have role in medium-chain fatty acid biosynthetic process
orf19.1926	orf19.1926	2.13818	2.13818	SEF2	http://www.candidagenome.org/cgi-bin/locus.pl?locus=orf19.1926&organism=C_albicans_SC5314	Putative zinc cluster protein, required for normal resistance to copper; expression is repressed by Sfu1p under high-iron conditions; regulated by Sef1p, Sfu1p, and Hap43p
orf19.1930	orf19.1930	7.53904	7.53904	CFL5	http://www.candidagenome.org/cgi-bin/locus.pl?locus=orf19.1930&organism=C_albicans_SC5314	Ferric reductase; induced in low iron; ciclopirox olamine, flucytosine induced; amphotericin B, Sfu1 repressed; Tbf1, Hap43 induced
orf19.1932	orf19.1932	4.27684	4.27684	CFL4	http://www.candidagenome.org/cgi-bin/locus.pl?locus=orf19.1932&organism=C_albicans_SC5314	C-terminus similar to ferric reductases; induced in low iron; Sfu1-repressed; ciclopirox olamine induced; colony morphology-related gene regulation by Ssn6; Hap43-repressed; Sef1-regulated
orf19.1939	orf19.1939	3.02308	3.02308		http://www.candidagenome.org/cgi-bin/locus.pl?locus=orf19.1939&organism=C_albicans_SC5314	Uncharacterized
orf19.1960	orf19.1960	2.01186	2.01186	CLN3	http://www.candidagenome.org/cgi-bin/locus.pl?locus=orf19.1960&organism=C_albicans_SC5314	G1 cyclin; depletion abolishes budding and causes hyphal growth defects; farnesol regulated, upregulated in biofilm; functional in S. cerevisiae; possibly essential gene, disruptants not obtained by UAU1 method
orf19.1968	orf19.1968	2.38155	2.38155		http://www.candidagenome.org/cgi-bin/locus.pl?locus=orf19.1968&organism=C_albicans_SC5314	Uncharacterized, not in S. cerevisiae
orf19.1968.1	orf19.1968.1	2.35003	2.35003		http://www.candidagenome.org/cgi-bin/locus.pl?locus=orf19.1968.1&organism=C_albicans_SC5314	Predicted non-catalytic subunit of N-terminal acetyltransferase; Spider biofilm induced
orf19.1969	orf19.1969	2.22316	2.22316	CCW14	http://www.candidagenome.org/cgi-bin/locus.pl?locus=orf19.1969&organism=C_albicans_SC5314	Putative mannoprotein of cell wall with role in response to stress; increased mRNA abundance observed in cyr1 homozygous mutant (hyphal or yeast-form cells) and in ras1 homozygous mutant (yeast-form cells)
orf19.1974	orf19.1974	2.12347	2.12347	TFS1	http://www.candidagenome.org/cgi-bin/locus.pl?locus=orf19.1974&organism=C_albicans_SC5314	Putative carboxypeptidase y inhibitor; transcription is regulated upon yeast-hyphal switch; shows colony morphology-related gene regulation by Ssn6p
orf19.1980	orf19.1980	2.09462	2.09462	GIT4	http://www.candidagenome.org/cgi-bin/locus.pl?locus=orf19.1980&organism=C_albicans_SC5314	Putative glycerophosphoinositol permease; fungal-specific (no human or murine homolog); possibly an essential gene, disruptants not obtained by UAU1 method; Hap43p-repressed gene
orf19.1985	orf19.1985	0.343225	-2.91391		http://www.candidagenome.org/cgi-bin/locus.pl?locus=orf19.1985&organism=C_albicans_SC5314	Biofilm-induced gene
orf19.2035	orf19.2035	0.455543	-2.22166		http://www.candidagenome.org/cgi-bin/locus.pl?locus=orf19.2035&organism=C_albicans_SC5314	Uncharacterized; Not in S.cerevisiae
orf19.2044	orf19.2044	0.505244	-2.01422	PGA27	http://www.candidagenome.org/cgi-bin/locus.pl?locus=orf19.2044&organism=C_albicans_SC5314	Putative GPI-anchored protein
orf19.2062	orf19.2062	2.06033	2.06033	SOD4	http://www.candidagenome.org/cgi-bin/locus.pl?locus=orf19.2062&organism=C_albicans_SC5314	Cu and Zn-containing superoxide dismutase; role in response to host innate immune ROS; regulated on white-opaque switch; ciclopirox olamine induced; caspofungin repressed; SOD1,4,5,6 gene family; yeast-associated; Spider biofilm induced
orf19.2082	orf19.2082	2.96948	2.96948	SAP30	http://www.candidagenome.org/cgi-bin/locus.pl?locus=orf19.2082&organism=C_albicans_SC5314	Aspartic-type endopeptidase involved in degradation of alpha pheromone; functional equivalent of S. cerevisiae Bar1p; specific to a-cells; transcription is induced in response to alpha pheromone
orf19.2098	orf19.2098	0.486918	-2.05457	ARO8	http://www.candidagenome.org/cgi-bin/locus.pl?locus=orf19.2098&organism=C_albicans_SC5314	Aromatic transaminase of the Ehrlich fusel oil pathway of aromatic alcohol biosynthesis; Rim101p independent alkaline induction; protein abundance affected by URA3 expression in the CAI-4 strain; Gcn4p-regulated; stationary phase enriched
orf19.2108	orf19.2108	0.346359	-2.88868	SOD6	http://www.candidagenome.org/cgi-bin/locus.pl?locus=orf19.2108&organism=C_albicans_SC5314	Copper- and zinc-containing superoxide dismutase;
orf19.2124	orf19.2124	2.09875	2.09875		http://www.candidagenome.org/cgi-bin/locus.pl?locus=orf19.2124&organism=C_albicans_SC5314	Has domain(s) with predicted transferase activity, transferring acyl groups other than amino-acyl groups, zinc ion binding, oxidoreductase activity, nucleotide binding activity and role in oxidation-reduction process
orf19.2125	orf19.2125	3.30788	3.30788		http://www.candidagenome.org/cgi-bin/locus.pl?locus=orf19.2125&organism=C_albicans_SC5314	Protein of unknown function; GlcNAc-induced protein; Spider biofilm induced; rat catheter biofilm repressed
orf19.2160	orf19.2160	3.62243	3.62243	NAG4	http://www.candidagenome.org/cgi-bin/locus.pl?locus=orf19.2160&organism=C_albicans_SC5314	Putative transporter; fungal-specific; similar to Nag3p and to S. cerevisiae Ypr156Cp and Ygr138Cp; required for wild-type mouse virulence and wild-type cycloheximide resistance; gene cluster encodes enzymes of GlcNAc catabolism
orf19.2164.1	orf19.2164.1	0.393346	-2.706	MFA1	http://www.candidagenome.org/cgi-bin/locus.pl?locus=orf19.2164.1&organism=C_albicans_SC5314	a-factor mating pheromone; produced in opaque MTLa cells; required for mating competence of MTLa cells, but not MTLalpha; induced by alpha-factor
orf19.2168	orf19.2168	0.433123	-2.31249		http://www.candidagenome.org/cgi-bin/locus.pl?locus=orf19.2168&organism=C_albicans_SC5314	Putative sterol deacetylase; flow model biofilm induced; rat catheter biofilm repressed
orf19.217	orf19.217	2.80229	2.80229		http://www.candidagenome.org/cgi-bin/locus.pl?locus=orf19.217&organism=C_albicans_SC5314	Ortholog(s) have sequence-specific DNA binding activity
orf19.2172	orf19.2172	2.36184	2.36184	ARA1	http://www.candidagenome.org/cgi-bin/locus.pl?locus=orf19.2172&organism=C_albicans_SC5314	D-Arabinose dehydrogenase; in dehydro-D-arabinono-1,4-lactone biosynthesis; NADP+ cofactor; active toward D-arabinose, L-fucose, L-xylose, L-galactose; inhibited by metal ions, thiol group-specific reagents; induced on polystyrene adherence
orf19.2173	orf19.2173	0.410888	-2.43416	MAF1	http://www.candidagenome.org/cgi-bin/locus.pl?locus=orf19.2173&organism=C_albicans_SC5314	Putative negative regulator of RNA polymerase III; decreased expression in hyphae compared to yeast-form cells; housekeeping gene for Poly III, cell growth and cycle
orf19.2175	orf19.2175	0.425459	-2.35086		http://www.candidagenome.org/cgi-bin/locus.pl?locus=orf19.2175&organism=C_albicans_SC5314	Putative mitochondrial cell death effector; induced by nitric oxide
orf19.2176	orf19.2176	0.454284	-2.20149	IFM3	http://www.candidagenome.org/cgi-bin/locus.pl?locus=orf19.2176&organism=C_albicans_SC5314	Hap43p-repressed gene; Plc1p-regulated; overlaps orf19.2177
orf19.2184	orf19.2184	0.447936	-2.23423		http://www.candidagenome.org/cgi-bin/locus.pl?locus=orf19.2184&organism=C_albicans_SC5314	Putative fumarylacetoacetate hydrolase; to covert tyrosine into fumarylacetoacetae that used in mitochondrial energy process.
orf19.22	orf19.22	0.477828	-2.0932		http://www.candidagenome.org/cgi-bin/locus.pl?locus=orf19.22&organism=C_albicans_SC5314	Protein with homology to peroxisomal membrane proteins; Sef1p-, Sfu1p-, and Hap43p-regulated gene
orf19.2203	orf19.2203	0.406865	-2.48045		http://www.candidagenome.org/cgi-bin/locus.pl?locus=orf19.2203&organism=C_albicans_SC5314	Ortholog of Candida albicans WO-1
orf19.2204.2	orf19.2204.2	2.28234	2.28234		http://www.candidagenome.org/cgi-bin/locus.pl?locus=orf19.2204.2&organism=C_albicans_SC5314	Ortholog(s) have GTPase activity and membrane fraction localization
orf19.2210	orf19.2210	2.12177	2.12177		http://www.candidagenome.org/cgi-bin/locus.pl?locus=orf19.2210&organism=C_albicans_SC5314	Uncharacterized, not in S. cerevisiae
orf19.2241	orf19.2241	3.66324	3.66324	PST1	http://www.candidagenome.org/cgi-bin/locus.pl?locus=orf19.2241&organism=C_albicans_SC5314	Putative 1,4-benzoquinone reductase; biofilm induced; hyphal-induced expression, regulated by Cyr1p, Ras1p, Efg1p, Nrg1p, Rfg1p, Tup1p; Hap43p-induced gene
orf19.2251	orf19.2251	0.327144	-3.05774	AAH1	http://www.candidagenome.org/cgi-bin/locus.pl?locus=orf19.2251&organism=C_albicans_SC5314	Protein not essential for viability; similar to S. cerevisiae Aah1p, which is an adenine deaminase involved in purine salvage and nitrogen catabolism; shows colony morphology-related gene regulation by Ssn6p; Hog1p-, biofilm-, CO2-induced
orf19.2253	orf19.2253	2.15498	2.15498		http://www.candidagenome.org/cgi-bin/locus.pl?locus=orf19.2253&organism=C_albicans_SC5314	Protein of unknown function; expression regulated by white-opaque switch; repressed by alpha pheromone in SpiderM medium; Spider biofilm induced
orf19.2282	orf19.2282	0.498493	-2.00388		http://www.candidagenome.org/cgi-bin/locus.pl?locus=orf19.2282&organism=C_albicans_SC5314	Has domain(s) with predicted ferric iron binding, catechol 1,2-dioxygenase activity and role in oxidation-reduction process, catechol-containing compound metabolic process
orf19.2296	orf19.2296	3.25974	3.25974		http://www.candidagenome.org/cgi-bin/locus.pl?locus=orf19.2296&organism=C_albicans_SC5314	Protein with similarity to mucins; ketoconazole-induced; fluconazole-downregulated; mRNA abundance increased in a cyr1 mutant than in wild type; colony morphology-related gene regulation by Ssn6p; late-stage biofilm-induced
orf19.230	orf19.230	3.16871	3.16871		http://www.candidagenome.org/cgi-bin/locus.pl?locus=orf19.230&organism=C_albicans_SC5314	Ortholog of S. cerevisiae Pet111; a mitochondrial translational activator specific for the COX2 mRNA;Hap43p-induced gene
orf19.2302	orf19.2302	2.31492	2.31492		http://www.candidagenome.org/cgi-bin/locus.pl?locus=orf19.2302&organism=C_albicans_SC5314	Ortholog(s) have enzyme regulator activity, role in cellular calcium ion homeostasis and integral to endoplasmic reticulum membrane localization,
orf19.2308	orf19.2308	0.492394	-2.03101		http://www.candidagenome.org/cgi-bin/locus.pl?locus=orf19.2308&organism=C_albicans_SC5314	Putative 6-phosphofructo-2-kinase; catalyzes synthesis of fructose-2,6-bisphosphate; Hap43p-repressed gene; biofilm- and planktonic growth-induced gene
orf19.2317	orf19.2317	2.09391	2.09391		http://www.candidagenome.org/cgi-bin/locus.pl?locus=orf19.2317&organism=C_albicans_SC5314	Uncharacterized, not in S. cerevisiae
orf19.2328	orf19.2328	2.00319	2.00319		http://www.candidagenome.org/cgi-bin/locus.pl?locus=orf19.2328&organism=C_albicans_SC5314	Uncharacterized, not in S. cerevisiae
orf19.2336	orf19.2336	0.493167	-2.0327		http://www.candidagenome.org/cgi-bin/locus.pl?locus=orf19.2336&organism=C_albicans_SC5314	Pry family pathogenesis-related protein; predicted to be extracellular
orf19.2344	orf19.2344	4.11991	4.11991	ASR1	http://www.candidagenome.org/cgi-bin/locus.pl?locus=orf19.2344&organism=C_albicans_SC5314	Putative heat shock protein; transcription regulated by cAMP, osmotic stress, ciclopirox olamine, ketoconazole; negatively regulated by Cyr1p, Ras1p; colony morphology-related regulation by Ssn6p; stationary phase enriched; Hap43p-induced
orf19.2366	orf19.2366	0.464422	-2.81305		http://www.candidagenome.org/cgi-bin/locus.pl?locus=orf19.2366&organism=C_albicans_SC5314	Has domain(s) with predicted DNA binding activity and role in DNA integration
orf19.2395	orf19.2395	0.453329	-2.22858	IME2	http://www.candidagenome.org/cgi-bin/locus.pl?locus=orf19.2395&organism=C_albicans_SC5314	Putative serine/threonine protein kinase; mutation confers hypersensitivity to amphotericin B
orf19.2397.3	orf19.2397.3	0.486378	-2.05794		http://www.candidagenome.org/cgi-bin/locus.pl?locus=orf19.2397.3&organism=C_albicans_SC5314	Putative aminotransferase; Hap43p-repressed gene; homozygous transposon insertion causes decreased colony wrinkling under filamentous growth-inducing conditions, but does not block true hyphal formation in liquid media
orf19.2398	orf19.2398	0.417497	-2.3962		http://www.candidagenome.org/cgi-bin/locus.pl?locus=orf19.2398&organism=C_albicans_SC5314	Hap43p-repressed gene; possible increased transcription in an azole-resistant strain that overexpresses CDR1 and CDR2; possibly transcriptionally regulated by Tac1p; induced by Mnl1p under weak acid stress; biofilm-induced
orf19.2425	orf19.2425	2.62439	2.62439	HGT18	http://www.candidagenome.org/cgi-bin/locus.pl?locus=orf19.2425&organism=C_albicans_SC5314	Putative glucose transporter of the major facilitator superfamily; the C. albicans glucose transporter family comprises 20 members; 12 probable membrane-spanning segments; expressed in rich medium with 2% glucose
orf19.2447	orf19.2447	2.47978	2.47978		http://www.candidagenome.org/cgi-bin/locus.pl?locus=orf19.2447&organism=C_albicans_SC5314	Putative Type II phosphatidylinositol 4-kinase; expression downregulated in an ssr1 null mutant
orf19.2457	orf19.2457	8.76848	8.76848		http://www.candidagenome.org/cgi-bin/locus.pl?locus=orf19.2457&organism=C_albicans_SC5314	Protein of unknown function; induced during chlamydospore formation in both C. albicans and C. dubliniensis; Spider biofilm induced
orf19.2459	orf19.2459	3.49089	3.49089		http://www.candidagenome.org/cgi-bin/locus.pl?locus=orf19.2459&organism=C_albicans_SC5314	Protein of unknown function; mRNA binds to She3p; Hap43p-repressed gene
orf19.246	orf19.246	2.56437	2.56437		http://www.candidagenome.org/cgi-bin/locus.pl?locus=orf19.246&organism=C_albicans_SC5314	Ortholog(s) have cytoplasm localization
orf19.2461	orf19.2461	3.22532	3.22532	PRN4	http://www.candidagenome.org/cgi-bin/locus.pl?locus=orf19.2461&organism=C_albicans_SC5314	Protein with similarity to pirins; increased transcription is observed upon benomyl treatment
orf19.2478	orf19.2478	4.28954	4.28954		http://www.candidagenome.org/cgi-bin/locus.pl?locus=orf19.2478&organism=C_albicans_SC5314	Uncharacterized, not in S. cerevisiae
orf19.2481	orf19.2481	0.447507	-2.33223		http://www.candidagenome.org/cgi-bin/locus.pl?locus=orf19.2481&organism=C_albicans_SC5314	Uncharacterized; Not in S.cerevisiae
orf19.2503	orf19.2503	2.3212	2.3212		http://www.candidagenome.org/cgi-bin/locus.pl?locus=orf19.2503&organism=C_albicans_SC5314	Uncharacterized
orf19.2509	orf19.2509	0.414401	-2.41357		http://www.candidagenome.org/cgi-bin/locus.pl?locus=orf19.2509&organism=C_albicans_SC5314	Uncharacterized; Not in S.cerevisiae
orf19.251	orf19.251	3.35855	3.35855		http://www.candidagenome.org/cgi-bin/locus.pl?locus=orf19.251&organism=C_albicans_SC5314	ThiJ/PfpI protein; binds human immunoglobulin E; 2 N-glycosylation motifs; alkaline, fluconazole, Hog1p-downregulated; induced in core stress response or by oxidative stress (via Cap1p); induced by hypoxia, Hap43p; stationary-phase enriched
orf19.2515	orf19.2515	2.33035	2.33035		http://www.candidagenome.org/cgi-bin/locus.pl?locus=orf19.2515&organism=C_albicans_SC5314	Has domain(s) with predicted zinc ion binding activity
orf19.255	orf19.255	0.418509	-2.39614	ZCF1	http://www.candidagenome.org/cgi-bin/locus.pl?locus=orf19.255&organism=C_albicans_SC5314	Predicted zinc-cluster protein; possibly transcriptionally regulated upon hyphal formation; late-stage biofilm-induced; intron in 5'-UTR; mutants display decreased colonization of mouse kidneys
orf19.2581	orf19.2581	0.401589	-2.68407		http://www.candidagenome.org/cgi-bin/locus.pl?locus=orf19.2581&organism=C_albicans_SC5314	Protein with a predicted epimerase/dehydratase domain; 3-methylbutanal reductase and NADPH-dependent methylglyoxal reductase (D-lactaldehyde dehydrogenase); stress induced (osmotic, ionic, oxidative, heat shock and heavy metals); regulated by the HOG pathway; protein abundance increases in response to DNA replication stress
orf19.2587	orf19.2587	3.90617	3.90617	HNM3	http://www.candidagenome.org/cgi-bin/locus.pl?locus=orf19.2587&organism=C_albicans_SC5314	Putative transporter; Hap43p-repressed gene; flucytosine repressed; possibly an essential gene, disruptants not obtained by UAU1 method
orf19.2590	orf19.2590	4.10529	4.10529		http://www.candidagenome.org/cgi-bin/locus.pl?locus=orf19.2590&organism=C_albicans_SC5314	Putative dethiobiotin synthetase; transcript upregulated in clinical isolates from HIV+ patients with oral candidiasis; Hap43-repressed; GlcNAc-induced protein; Spider biofilm induced
orf19.2591	orf19.2591	2.3229	2.3229		http://www.candidagenome.org/cgi-bin/locus.pl?locus=orf19.2591&organism=C_albicans_SC5314	Ortholog(s) have adenosylmethionine-8-amino-7-oxononanoate transaminase activity and role in biotin biosynthetic process
orf19.2604	orf19.2604	0.489023	-2.04513		http://www.candidagenome.org/cgi-bin/locus.pl?locus=orf19.2604&organism=C_albicans_SC5314	Ortholog(s) have nucleus localization
orf19.2613	orf19.2613	2.05539	2.05539	ECM4	http://www.candidagenome.org/cgi-bin/locus.pl?locus=orf19.2613&organism=C_albicans_SC5314	Cytoplasmic glutathione S-transferase; transcription regulated by Nrg1p, Tup1p; induced in core stress response, in cyr1 or ras1 null mutant (yeast or hyphal cells); transposon mutation affects filamentous growth; stationary phase enriched
orf19.2618	orf19.2618	0.368846	-2.71159	MET2	http://www.candidagenome.org/cgi-bin/locus.pl?locus=orf19.2618&organism=C_albicans_SC5314	Homoserine acetyltransferase; Hap43p-, Gcn4p-regulated; macrophage/pseudohyphal-repressed; not highly biofilm induced, in contrast to many sulfur amino acid metabolic genes; no human or murine homolog; virulence-group-correlated expression
orf19.2620	orf19.2620	0.40961	-3.23995		http://www.candidagenome.org/cgi-bin/locus.pl?locus=orf19.2620&organism=C_albicans_SC5314	Uncharacterized; Not in S.cerevisiae
orf19.2638	orf19.2638	19.826	19.826		http://www.candidagenome.org/cgi-bin/locus.pl?locus=orf19.2638&organism=C_albicans_SC5314	Unknown, not in S. cerevisiae
orf19.264	orf19.264	0.49748	-2.0113		http://www.candidagenome.org/cgi-bin/locus.pl?locus=orf19.264&organism=C_albicans_SC5314	Has domain(s) with predicted protein kinase binding activity and role in regulation of cyclin-dependent protein kinase activity, mitotic spindle pole body
orf19.2642	orf19.2642	2.27338	2.27338		http://www.candidagenome.org/cgi-bin/locus.pl?locus=orf19.2642&organism=C_albicans_SC5314	Ortholog(s) have myosin II binding activity, role in actomyosin contractile ring contraction and cellular bud neck contractile ring localization; Has domain(s) with predicted calcium ion binding activity
orf19.2645	orf19.2645	0.423555	-2.7692		http://www.candidagenome.org/cgi-bin/locus.pl?locus=orf19.2645&organism=C_albicans_SC5314	Ortholog of Candida albicans WO-1
orf19.2647	orf19.2647	2.7424	2.7424	ZCF14	http://www.candidagenome.org/cgi-bin/locus.pl?locus=orf19.2647&organism=C_albicans_SC5314	Putative transcription factor with zinc cluster DNA-binding motif; caspofungin induced
orf19.2649	orf19.2649	3.24296	3.24296	PCL1	http://www.candidagenome.org/cgi-bin/locus.pl?locus=orf19.2649&organism=C_albicans_SC5314	Cyclin homolog; expression induced upon filamentous growth; transcription is induced in response to alpha pheromone in SpiderM medium
orf19.265	orf19.265	0.147135	-6.8019		http://www.candidagenome.org/cgi-bin/locus.pl?locus=orf19.265&organism=C_albicans_SC5314	Protein with a ribonuclease III domain; flow model biofilm induced; Spider biofilm induced
orf19.2657	orf19.2657	3.3137	3.3137		http://www.candidagenome.org/cgi-bin/locus.pl?locus=orf19.2657&organism=C_albicans_SC5314	Uncharacterized, not in S. cerevisiae
orf19.2685	orf19.2685	2.07738	2.07738	PGA54	http://www.candidagenome.org/cgi-bin/locus.pl?locus=orf19.2685&organism=C_albicans_SC5314	Putative GPI-anchored protein; hyphal induced; Hog1p-downregulated; induced in a cyr1 or efg1 homozygous null mutant; shows colony morphology-related gene regulation by Ssn6p; upregulated in an RHE model; mRNA binds to She3p
orf19.2706	orf19.2706	2.00465	2.00465	CRH11	http://www.candidagenome.org/cgi-bin/locus.pl?locus=orf19.2706&organism=C_albicans_SC5314	GPI-anchored cell wall transglycosylase, putative ortholog of S. cerevisiae Crh1p; predicted glycosyl hydrolase domain; similar to Csf4p and to antigenic A. fumigatus Aspf9; predicted Kex2p substrate; caspofungin-induced
orf19.271	orf19.271	2.51058	2.51058	ADH4	http://www.candidagenome.org/cgi-bin/locus.pl?locus=orf19.271&organism=C_albicans_SC5314	Predicted 3-hydroxyacyl-CoA dehydrogenase; transcript is increased in azole-resistant strain overexpressing MDR1; transcript is increased in populations of cells exposed to fluconazole over multiple generations; mutant is viable
orf19.272	orf19.272	0.467712	-2.15	FAA21	http://www.candidagenome.org/cgi-bin/locus.pl?locus=orf19.272&organism=C_albicans_SC5314	Predicted acyl CoA synthetase; upregulated upon phagocytosis; transcription is regulated by Nrg1p and Mig1p
orf19.2738	orf19.2738	0.276984	-3.61075	SUL2	http://www.candidagenome.org/cgi-bin/locus.pl?locus=orf19.2738&organism=C_albicans_SC5314	Putative sulfate transporter; transcription is negatively regulated by Sfu1p; induced upon biofilm formation; amphotericin B induced
orf19.276	orf19.276	0.326245	-3.0653		http://www.candidagenome.org/cgi-bin/locus.pl?locus=orf19.276&organism=C_albicans_SC5314	Plasma membrane-associated protein; Alcohol acetyltransferase, may play a role in steroid detoxification; forms volatile esters during fermentation, which is important for brewing and winemaking,increased transcription is observed in an azole-resistant strain that overexpresses MDR1; Hap43p-repressed gene
orf19.2768	orf19.2768	2.81747	2.81747	AMS1	http://www.candidagenome.org/cgi-bin/locus.pl?locus=orf19.2768&organism=C_albicans_SC5314	Putative alpha-mannosidase; transcription is regulated by Nrg1p; induced during cell wall regeneration; biofilm- and planktonic growth-induced gene
orf19.2769	orf19.2769	2.287	2.287		http://www.candidagenome.org/cgi-bin/locus.pl?locus=orf19.2769&organism=C_albicans_SC5314	Putative protease B inhibitor; hyphal-induced expression; Cyr1p- and Ras1p-repressed
orf19.2779	orf19.2779	2.75455	2.75455		http://www.candidagenome.org/cgi-bin/locus.pl?locus=orf19.2779&organism=C_albicans_SC5314	Hap43p-repressed gene
orf19.2787	orf19.2787	2.29675	2.29675	PRY1	http://www.candidagenome.org/cgi-bin/locus.pl?locus=orf19.2787&organism=C_albicans_SC5314	Pry family pathogenesis-related protein; extracellular; opaque specific transcript; repressed by alpha pheromone in SpiderM medium; possibly essential, disruptants not obtained by UAU1 method; Spider biofilm induced
orf19.2792	orf19.2792	2.07385	2.07385	IST2	http://www.candidagenome.org/cgi-bin/locus.pl?locus=orf19.2792&organism=C_albicans_SC5314	Ortholog(s) have lipid binding activity and cellular bud membrane localization;role in endoplasmic reticulum membrane organization, regulation of phosphatidylinositol dephosphorylation and cellular bud membrane, cortical endoplasmic reticulum localization
orf19.28	orf19.28	0.445039	-2.24747		http://www.candidagenome.org/cgi-bin/locus.pl?locus=orf19.28&organism=C_albicans_SC5314	Ortholog(s) have thiamine transmembrane transporter activity, role in thiamine pyrophosphate transport and integral to mitochondrial inner membrane localization
orf19.2804	orf19.2804	0.472991	-2.11517		http://www.candidagenome.org/cgi-bin/locus.pl?locus=orf19.2804&organism=C_albicans_SC5314	Uncharacterized; Not in S.cerevisiae
orf19.2805	orf19.2805	0.489301	-2.04506	PEX8	http://www.candidagenome.org/cgi-bin/locus.pl?locus=orf19.2805&organism=C_albicans_SC5314	Putative peroxisomal biogenesis factor; expression regulated during planktonic growth
orf19.2808	orf19.2808	0.435608	-2.29565	ZCF16	http://www.candidagenome.org/cgi-bin/locus.pl?locus=orf19.2808&organism=C_albicans_SC5314	Predicted zinc-finger protein; not essential for viability
orf19.2809	orf19.2809	0.439231	-2.31848	CTN3	http://www.candidagenome.org/cgi-bin/locus.pl?locus=orf19.2809&organism=C_albicans_SC5314	Predicted peroxisomal carnitine acetyl transferase; Ura+ deletion strain has no obvious metabolic, hyphal, or virulence defects; transcription induced by macrophage engulfment, hyphal growth, starvation, or nonfermentable carbon sources
orf19.2830	orf19.2830	0.49008	-2.04069	RRP9	http://www.candidagenome.org/cgi-bin/locus.pl?locus=orf19.2830&organism=C_albicans_SC5314	Ribosomal protein; Hap43p-induced gene; mutation confers resistance to 5-fluorocytosine (5-FC), 5-fluorouracil (5-FU), and tubercidin (7-deazaadenosine); physically interacts with TAP-tagged Nop1p
orf19.2833	orf19.2833	5.64314	5.64314	PGA34	http://www.candidagenome.org/cgi-bin/locus.pl?locus=orf19.2833&organism=C_albicans_SC5314	Putative GPI-anchored protein; transcript repressed by alpha pheromone in SpiderM medium; induced in oralpharyngeal candidasis; flow model biofilm induced; Spider biofilm induced
orf19.2846	orf19.2846	0.492955	-2.02867		http://www.candidagenome.org/cgi-bin/locus.pl?locus=orf19.2846&organism=C_albicans_SC5314	Hap43p-repressed gene; induced in core caspofungin response; transcription regulated upon yeast-hyphal switch
orf19.2851	orf19.2851	0.461341	-2.16786		http://www.candidagenome.org/cgi-bin/locus.pl?locus=orf19.2851&organism=C_albicans_SC5314	Putative ornithine transport protein; localized to the mitochondrial membrane
orf19.2886	orf19.2886	4.05794	4.05794	CEK1	http://www.candidagenome.org/cgi-bin/locus.pl?locus=orf19.2886&organism=C_albicans_SC5314	ERK-family protein kinase, required for wild-type yeast-hyphal switching, mating efficiency, and virulence in a mouse model; Cst20p-Hst7p-Cek1p-Cph1p MAPK pathway regulates mating, and invasive hyphal growth under some conditions
orf19.2916	orf19.2916	0.474681	-2.16749		http://www.candidagenome.org/cgi-bin/locus.pl?locus=orf19.2916&organism=C_albicans_SC5314	Uncharacterized; Not in S.cerevisiae
orf19.2925	orf19.2925	2.23266	2.23266		http://www.candidagenome.org/cgi-bin/locus.pl?locus=orf19.2925&organism=C_albicans_SC5314	Ortholog(s) have role in protein folding, tubulin complex assembly and cytoplasm localization
orf19.2929	orf19.2929	2.06192	2.06192	GSC1	http://www.candidagenome.org/cgi-bin/locus.pl?locus=orf19.2929&organism=C_albicans_SC5314	Subunit of beta-1,3-glucan synthase; essential; gsc1 allele determines resistance/sensitivity to echinocandin antifungals; 16 predicted membrane-spanning regions; mRNA abundance declines after yeast-to-hyphal transition; fungal-specific
orf19.2939	orf19.2939	2.18323	2.18323		http://www.candidagenome.org/cgi-bin/locus.pl?locus=orf19.2939&organism=C_albicans_SC5314	Ortholog(s) have mitochondrion localization
orf19.2945	orf19.2945	2.24811	2.24811	PUT4	http://www.candidagenome.org/cgi-bin/locus.pl?locus=orf19.2945&organism=C_albicans_SC5314	Putative proline permease; fungal-specific (no human or murine homolog); repressed during the mating process
orf19.2952	orf19.2952	4.43661	4.43661	EXG2	http://www.candidagenome.org/cgi-bin/locus.pl?locus=orf19.2952&organism=C_albicans_SC5314	GPI-anchored cell wall protein, similar to S. cerevisiae exo-1,3-beta-glucosidase Exg2p; predicted Kex2p substrate; induced during cell wall regeneration; possibly an essential gene, disruptants not obtained by UAU1 method; Hap43p-repressed
orf19.2959.1	orf19.2959.1	3.03247	3.03247		http://www.candidagenome.org/cgi-bin/locus.pl?locus=orf19.2959.1&organism=C_albicans_SC5314	Gene induced by hypoxia and ketoconazole
orf19.2962	orf19.2962	3.72301	3.72301		http://www.candidagenome.org/cgi-bin/locus.pl?locus=orf19.2962&organism=C_albicans_SC5314	Uncharacterized, not in S. cerevisiae
orf19.2968	orf19.2968	2.6617	2.6617		http://www.candidagenome.org/cgi-bin/locus.pl?locus=orf19.2968&organism=C_albicans_SC5314	Uncharacterized, not in S. cerevisiae
orf19.2972	orf19.2972	0.466345	-2.14791	PDE2	http://www.candidagenome.org/cgi-bin/locus.pl?locus=orf19.2972&organism=C_albicans_SC5314	Cyclic nucleotide phosphodiesterase, high affinity; role in moderating signaling via cAMP; required for wild-type virulence, hyphal growth, switching, and cell wall, but not for pseudohyphal growth; expressed shortly after hyphal induction
orf19.3001	orf19.3001	2.13609	2.13609	TEM1	http://www.candidagenome.org/cgi-bin/locus.pl?locus=orf19.3001&organism=C_albicans_SC5314	Protein similar to S. cerevisiae Tem1p, which is a GTPase involved in termination of the M phase of the cell cycle; induced under Cdc5p depletion
orf19.3007.2	orf19.3007.2	2.00603	2.00603		http://www.candidagenome.org/cgi-bin/locus.pl?locus=orf19.3007.2&organism=C_albicans_SC5314	Uncharacterized,
orf19.3042	orf19.3042	2.40099	2.40099		http://www.candidagenome.org/cgi-bin/locus.pl?locus=orf19.3042&organism=C_albicans_SC5314	Hap43p-induced gene
orf19.3043	orf19.3043	2.07307	2.07307		http://www.candidagenome.org/cgi-bin/locus.pl?locus=orf19.3043&organism=C_albicans_SC5314	Ortholog(s) have triglyceride lipase activity, role in triglyceride catabolic process and mitochondrion localization
orf19.3048	orf19.3048	2.02997	2.02997		http://www.candidagenome.org/cgi-bin/locus.pl?locus=orf19.3048&organism=C_albicans_SC5314	Predicted ORF in Assemblies 19, 20 and 21; transcription is repressed in response to alpha pheromone in SpiderM medium
orf19.3062	orf19.3062	0.429814	-2.32668		http://www.candidagenome.org/cgi-bin/locus.pl?locus=orf19.3062&organism=C_albicans_SC5314	Ortholog(s) have ASTRA complex, mitochondrion localization
orf19.3063	orf19.3063	0.0225253	-51.7189	HFL1	http://www.candidagenome.org/cgi-bin/locus.pl?locus=orf19.3063&organism=C_albicans_SC5314	HAP5-like protein; phosphorylated protein,HAP5-like; ortholog of S. cerevisiae Dpb3; third-largest subunit of DNA polymerase II (DNA polymerase epsilon); phosphorylated protein; mutants have a growth defect
orf19.3105	orf19.3105	0.387922	-2.63567		http://www.candidagenome.org/cgi-bin/locus.pl?locus=orf19.3105&organism=C_albicans_SC5314	Putative cytochrome P450 protein; possibly an essential gene, disruptants not obtained by UAU1 method
orf19.3107	orf19.3107	0.412176	-2.43348		http://www.candidagenome.org/cgi-bin/locus.pl?locus=orf19.3107&organism=C_albicans_SC5314	Uncharacterized; Not in S.cerevisiae
orf19.3109	orf19.3109	0.431739	-2.32151		http://www.candidagenome.org/cgi-bin/locus.pl?locus=orf19.3109&organism=C_albicans_SC5314	Uncharacterized; Not in S.cerevisiae
orf19.3112	orf19.3112	0.458345	-2.1875	ZRT1	http://www.candidagenome.org/cgi-bin/locus.pl?locus=orf19.3112&organism=C_albicans_SC5314	Putative zinc transporter; acts with Pra1 in sequestration of zinc from host tissues during infection; hyphal, macrophage-induced; alkaline induced upon adherence to polystyrene; induced in oralpharyngeal candidasis; Spider biofilm induced
orf19.3117	orf19.3117	0.444933	-2.2514	CSA2	http://www.candidagenome.org/cgi-bin/locus.pl?locus=orf19.3117&organism=C_albicans_SC5314	Extracellular-associated protein; repressed by Rim101 at pH 8; regulated by Tsa1, Tsa1B in minimal media at 37 deg; induced by ketoconazole, nitric oxide, Hap43; required for normal RPMI biofilm formation; Bcr1 induced in RPMI
orf19.3127	orf19.3127	3.26256	3.26256	CZF1	http://www.candidagenome.org/cgi-bin/locus.pl?locus=orf19.3127&organism=C_albicans_SC5314	Transcriptional regulator of white-opaque switching frequency; hyphal growth regulator; C-terminal zinc finger and central Glu-rich region; expression in S. cerevisiae causes dominant-negative inhibition of pheromone response
orf19.3130	orf19.3130	0.487092	-2.05328		http://www.candidagenome.org/cgi-bin/locus.pl?locus=orf19.3130&organism=C_albicans_SC5314	Ortholog of S. cerevisiae Gpn3 a GTPase with a role in biogenesis of RNA pol II and polIII; possibly an essential gene, disruptants not obtained by UAU1 method
orf19.3150	orf19.3150	2.14381	2.14381	GRE2	http://www.candidagenome.org/cgi-bin/locus.pl?locus=orf19.3150&organism=C_albicans_SC5314	Putative reductase; Nrg1p- and Tup1p-regulated; benomyl- and hyphal-induced; macrophage/pseudohyphal-repressed; expression greater in low iron; reported to be involved in osmotic stress response; stationary phase enriched protein
orf19.3207	orf19.3207	2.80909	2.80909	CCN1	http://www.candidagenome.org/cgi-bin/locus.pl?locus=orf19.3207&organism=C_albicans_SC5314	G1 cyclin; required for hyphal growth maintenance (not initiation); cell-cycle regulated transcription (G1/S); Cdc28p-Ccn1p initiates Cdc11p S394 phosphorylation on hyphal induction; expression in S. cerevisiae inhibits pheromone response
orf19.3210	orf19.3210	2.20536	2.20536		http://www.candidagenome.org/cgi-bin/locus.pl?locus=orf19.3210&organism=C_albicans_SC5314	Predicted protein of unknown function; Plc1-regulated
orf19.3216	orf19.3216	2.11789	2.11789		http://www.candidagenome.org/cgi-bin/locus.pl?locus=orf19.3216&organism=C_albicans_SC5314	Similar to Rab GTPase activators; Hap43p-induced gene
orf19.3219	orf19.3219	10.3772	10.3772		http://www.candidagenome.org/cgi-bin/locus.pl?locus=orf19.3219&organism=C_albicans_SC5314	Ortholog of S. cerevisiae Sia1; involved in activation of the Pma1 plasma membrane H+-ATPase by glucose in S. cerevisiae; Spider biofilm induced
orf19.3232	orf19.3232	0.221228	-4.52043		http://www.candidagenome.org/cgi-bin/locus.pl?locus=orf19.3232&organism=C_albicans_SC5314	Putative transporter; mutation confers hypersensitivity to toxic ergosterol analog; fungal-specific (no human or murine homolog)
orf19.3255	orf19.3255	2.0228	2.0228		http://www.candidagenome.org/cgi-bin/locus.pl?locus=orf19.3255&organism=C_albicans_SC5314	Protein involved in telomere maintenance; forms a complex with Stn1; transcription is regulated upon yeast-hypha switch; Spider biofilm induced
orf19.3284	orf19.3284	0.47732	-2.37612		http://www.candidagenome.org/cgi-bin/locus.pl?locus=orf19.3284&organism=C_albicans_SC5314	Ortholog of Candida albicans WO-1
orf19.3292	orf19.3292	2.1386	2.1386		http://www.candidagenome.org/cgi-bin/locus.pl?locus=orf19.3292&organism=C_albicans_SC5314	Ortholog(s) have peptide-methionine (R)-S-oxide reductase activity, role in cellular response to oxidative stress and mitochondrion localization
orf19.3298	orf19.3298	2.2124	2.2124	CCH1	http://www.candidagenome.org/cgi-bin/locus.pl?locus=orf19.3298&organism=C_albicans_SC5314	Voltage-gated Ca2+ channel of the high affinity calcium uptake system; roles in thigmotropism, establishment of galvanotropism; transcription is regulated by Nrg1p and Mig1p
orf19.3302	orf19.3302	0.405736	-2.47255		http://www.candidagenome.org/cgi-bin/locus.pl?locus=orf19.3302&organism=C_albicans_SC5314	Putative type-1 protein phosphatase targeting subunit; late-stage biofilm-induced gene; transcription downregulated upon yeast-hyphal switch; transcriptionally activated by Mnl1p under weak acid stress
orf19.3336	orf19.3336	0.485719	-2.08742		http://www.candidagenome.org/cgi-bin/locus.pl?locus=orf19.3336&organism=C_albicans_SC5314	Ortholog of Candida albicans WO-1
orf19.3353	orf19.3353	3.44898	3.44898		http://www.candidagenome.org/cgi-bin/locus.pl?locus=orf19.3353&organism=C_albicans_SC5314	Protein similar to a mitochondrial complex I intermediate-associated protein; fluconazole-downregulated
orf19.3365	orf19.3365	0.469667	-2.12946	DAO2	http://www.candidagenome.org/cgi-bin/locus.pl?locus=orf19.3365&organism=C_albicans_SC5314	Putative D-amino acid oxidase, D-alanine metabolic process
orf19.3374	orf19.3374	855.943	855.943	ECE1	http://www.candidagenome.org/cgi-bin/locus.pl?locus=orf19.3374&organism=C_albicans_SC5314	Hypha-specific protein; regulated by Rfg1, Nrg1, Tup1, Cph1, Efg1, Hog1, farnesol, phagocytosis; fluconazole-induced; rat catheter and Spider biofilm induced; flow model biofilm repressed; Bcr1-repressed in RPMI a/a biofilms
orf19.3378	orf19.3378	4.2314	4.2314		http://www.candidagenome.org/cgi-bin/locus.pl?locus=orf19.3378&organism=C_albicans_SC5314	Predicted ORF in Assemblies 19, 20 and 21; regulated by Tsa1p, Tsa1Bp in minimal media at 37 deg
orf19.339	orf19.339	0.433454	-2.3107	NDE1	http://www.candidagenome.org/cgi-bin/locus.pl?locus=orf19.339&organism=C_albicans_SC5314	Putative NADH dehydrogenase that could act alternatively to complex I in respiration; caspofungin repressed; fungal-specific (no human or murine homolog); transcription is upregulated in both intermediate and mature biofilms
orf19.3395	orf19.3395	0.447238	-2.33742		http://www.candidagenome.org/cgi-bin/locus.pl?locus=orf19.3395&organism=C_albicans_SC5314	Predicted membrane transporter, member of the drug:proton antiporter (12 spanner) (DHA1) family, major facilitator superfamily; induced by nitric oxide, oxidative stress, alpha pheromone; fungal-specific; Hap43p-repressed
orf19.34	orf19.34	0.359983	-2.80715	GIT1	http://www.candidagenome.org/cgi-bin/locus.pl?locus=orf19.34&organism=C_albicans_SC5314	Glycerophosphoinositol permease, involved in utilization of glycerophosphoinositol as a phosphate source; fungal-specific (no human or murine homolog); transcription negatively regulated by Rim101p; virulence-group-correlated expression;
orf19.3404	orf19.3404	0.478301	-2.13192		http://www.candidagenome.org/cgi-bin/locus.pl?locus=orf19.3404&organism=C_albicans_SC5314	Protein of unknown function; transcription repressed by fluphenazine treatment
orf19.3418	orf19.3418	2.14001	2.14001		http://www.candidagenome.org/cgi-bin/locus.pl?locus=orf19.3418&organism=C_albicans_SC5314	Ortholog(s) have endoplasmic reticulum, fungal-type vacuole localization
orf19.342	orf19.342	3.13808	3.13808	BMT7	http://www.candidagenome.org/cgi-bin/locus.pl?locus=orf19.342&organism=C_albicans_SC5314	Beta-mannosyltransferase, member of a 9-gene family that includes characterized genes BMT1, BMT2, BMT3, and BMT4 with roles in beta-1,2-mannosylation of cell wall phosphopeptidomannan; downregulated in azole-resistant strain; Hap43p-induced
orf19.3427	orf19.3427	0.490503	-2.03943		http://www.candidagenome.org/cgi-bin/locus.pl?locus=orf19.3427&organism=C_albicans_SC5314	Ortholog of Candida albicans WO-1
orf19.3432	orf19.3432	0.407006	-2.45769		http://www.candidagenome.org/cgi-bin/locus.pl?locus=orf19.3432&organism=C_albicans_SC5314	Predicted membrane transporter, member of the drug:proton antiporter (12 spanner) (DHA1) family, major facilitator superfamily (MFS); induced by nitric oxide
orf19.3434	orf19.3434	0.316454	-3.17884	TRY5	http://www.candidagenome.org/cgi-bin/locus.pl?locus=orf19.3434&organism=C_albicans_SC5314	Has domain(s) with predicted nucleic acid binding, zinc ion binding activity and intracellular localization
orf19.3435	orf19.3435	0.33185	-3.01362		http://www.candidagenome.org/cgi-bin/locus.pl?locus=orf19.3435&organism=C_albicans_SC5314	Ortholog of Candida albicans WO-1
orf19.344	orf19.344	0.440408	-2.32052		http://www.candidagenome.org/cgi-bin/locus.pl?locus=orf19.344&organism=C_albicans_SC5314	increased transcription is observed upon fluphenazine treatment or in an azole-resistant strain that overexpresses CDR1 and CDR2; possibly transcriptionally regulated by Tac1p
orf19.3440	orf19.3440	0.459804	-2.19059	FRP5	http://www.candidagenome.org/cgi-bin/locus.pl?locus=orf19.3440&organism=C_albicans_SC5314	Protein with a GPR1/FUN34/yaaH family domain; flucytosine repressed
orf19.3441	orf19.3441	0.36243	-2.78328	FRP6	http://www.candidagenome.org/cgi-bin/locus.pl?locus=orf19.3441&organism=C_albicans_SC5314	Putative ammonia transport protein; transcription is regulated by Nrg1p and Tup1p; regulated by Ssn6p; upregulated in the presence of human neutrophils; planktonic growth-induced gene
orf19.3455	orf19.3455	0.416342	-2.402		http://www.candidagenome.org/cgi-bin/locus.pl?locus=orf19.3455&organism=C_albicans_SC5314	Putative mitochondrial inner membrane magnesium transporter; possibly an essential gene, disruptants not obtained by UAU1 method
orf19.3461	orf19.3461	0.28244	-3.54094		http://www.candidagenome.org/cgi-bin/locus.pl?locus=orf19.3461&organism=C_albicans_SC5314	Predicted ORF in Assemblies 19, 20 and 21; oxidative stress-induced via Cap1p; transcription is induced in response to alpha pheromone in SpiderM medium
orf19.3499	orf19.3499	14.9244	14.9244		http://www.candidagenome.org/cgi-bin/locus.pl?locus=orf19.3499&organism=C_albicans_SC5314	Secreted potein; Hap43-repressed; fluconazole-induced; regulated by Tsa1, Tsa1B under H2O2 stress conditions; induced by Mnl1p under weak acid stress; Spider biofilm induced
orf19.35	orf19.35	0.301729	-3.31703		http://www.candidagenome.org/cgi-bin/locus.pl?locus=orf19.35&organism=C_albicans_SC5314	Predicted kinase; rat catheter, flow model, Spider biofilm induced
orf19.3501	orf19.3501	2.88361	2.88361		http://www.candidagenome.org/cgi-bin/locus.pl?locus=orf19.3501&organism=C_albicans_SC5314	Predicted ORF in Assemblies 19, 20 and 21; Hog1p-downregulated
orf19.3503	orf19.3503	3.42034	3.42034		http://www.candidagenome.org/cgi-bin/locus.pl?locus=orf19.3503&organism=C_albicans_SC5314	Ortholog of Candida albicans WO-1
orf19.3544	orf19.3544	0.338592	-2.95342		http://www.candidagenome.org/cgi-bin/locus.pl?locus=orf19.3544&organism=C_albicans_SC5314	Putative protein of unknown function; Hap43p-repressed gene
orf19.3548.1	orf19.3548.1	7.19375	7.19375	WH11	http://www.candidagenome.org/cgi-bin/locus.pl?locus=orf19.3548.1&organism=C_albicans_SC5314	Cytoplasmic protein expressed specifically in white phase yeast cells; expression in opaque cells increases virulence and frequency of opaque-to-white switching; null mutant has wild-type switching; Hap43p, hypoxia and ketoconazol induced
orf19.3554	orf19.3554	0.448267	-2.23108	AAT1	http://www.candidagenome.org/cgi-bin/locus.pl?locus=orf19.3554&organism=C_albicans_SC5314	Putative aspartate aminotransferase; soluble protein in hyphae; macrophage-induced protein; alkaline upregulated; amphotericin B repressed; gene used for strain identification by multilocus sequence typing; farnesol-, Hap43p-induced
orf19.3567	orf19.3567	0.406533	-2.46193	BIO32	http://www.candidagenome.org/cgi-bin/locus.pl?locus=orf19.3567&organism=C_albicans_SC5314	Putative class III aminotransferase with a predicted role in biotin biosynthesis; Spider biofilm induced
orf19.3573	orf19.3573	0.424474	-2.35587	PEX6	http://www.candidagenome.org/cgi-bin/locus.pl?locus=orf19.3573&organism=C_albicans_SC5314	Ortholog(s) have protein heterodimerization activity, ATPase activity, role in replicative cell aging, protein import into peroxisome matrix, receptor recycling and cytosol, peroxisome, membrane fraction, soluble fraction localization
orf19.3589	orf19.3589	0.370393	-2.70738	SPO11	http://www.candidagenome.org/cgi-bin/locus.pl?locus=orf19.3589&organism=C_albicans_SC5314	DNA endonuclease required for genetic recombination between homologous chromosomes during the parasexual cycle; produced in mitotically dividing cells; similar to S. cerevisiae Spo11p, which functions in recombination during meiosis
orf19.359	orf19.359	0.474281	-2.22978	GTT12	http://www.candidagenome.org/cgi-bin/locus.pl?locus=orf19.359&organism=C_albicans_SC5314	Ortholog(s) have glutathione transferase activity, glutathione peroxidase activity, role in glutathione metabolic process and endoplasmic reticulum, plasma membrane enriched fraction, mitochondrial outer membrane localization
orf19.3606	orf19.3606	0.42324	-2.36366		http://www.candidagenome.org/cgi-bin/locus.pl?locus=orf19.3606&organism=C_albicans_SC5314	Predicted ORF in Assemblies 19, 20 and 21; transcriptionally activated by Mnl1p under weak acid stress
orf19.3610	orf19.3610	0.475559	-2.19671		http://www.candidagenome.org/cgi-bin/locus.pl?locus=orf19.3610&organism=C_albicans_SC5314	Protein of unknown function; upregulation correlates with clinical development of fluconazole resistance; regulated by Sef1, Sfu1, and Hap43
orf19.3612	orf19.3612	2.27109	2.27109	PST2	http://www.candidagenome.org/cgi-bin/locus.pl?locus=orf19.3612&organism=C_albicans_SC5314	Putative NADH:quinone oxidoreductase; similar to 1,4-benzoquinone reductase; immunogenic in mice; benomyl treatment induces transcription; oxidative stress-induced via Cap1p; fungal-specific (no human/murine homolog), farnesol-downregulated
orf19.3618	orf19.3618	0.468546	-2.31442	YWP1	http://www.candidagenome.org/cgi-bin/locus.pl?locus=orf19.3618&organism=C_albicans_SC5314	Secreted yeast cell wall protein; possible role in dispersal in host; mutation causes increased adhesion and biofilm formation; stable propeptide; regulated by growth phase, phosphate, Ssk1p, Ssn6p, Efg1p, Efh1p, Hap43p; mRNA binds to She3p
orf19.3622	orf19.3622	0.440589	-2.27415		http://www.candidagenome.org/cgi-bin/locus.pl?locus=orf19.3622&organism=C_albicans_SC5314	Putative mannosyltransferase of Golgi; member of Mnn9p family; similar to S. cerevisiae Anp1p; fungal-specific (no human or murine homolog)
orf19.3629	orf19.3629	0.438429	-2.29536	DSE1	http://www.candidagenome.org/cgi-bin/locus.pl?locus=orf19.3629&organism=C_albicans_SC5314	Essential cell wall protein involved in cell wall integrity and rigidity; periodic mRNA expression peaks at M/G1 phase; Ace2p-induced; required for virulence in a mouse model of infection
orf19.3668	orf19.3668	0.319599	-3.13311	HGT2	http://www.candidagenome.org/cgi-bin/locus.pl?locus=orf19.3668&organism=C_albicans_SC5314	Putative glucose transporter of the major facilitator superfamily; the C. albicans glucose transporter family comprises 20 members; 12 probable membrane-spanning segments; expressed in rich medium with 2% glucose
orf19.3669	orf19.3669	0.495101	-2.0232	SHA3	http://www.candidagenome.org/cgi-bin/locus.pl?locus=orf19.3669&organism=C_albicans_SC5314	Putative serine/threonine kinase involved in glucose transport; transposon mutation affects filamentous growth; fluconazole-induced; ketoconazole-repressed; induced in by alpha pheromone; possibly essential (UAU1 method); biofilm-induced
orf19.3670	orf19.3670	0.157409	-6.35358	GAL1	http://www.candidagenome.org/cgi-bin/locus.pl?locus=orf19.3670&organism=C_albicans_SC5314	Galactokinase; transcription regulated by galactose, Mig1p, Tup1p, Hap43p; not required for virulence in mice; farnesol- and hypoxia-downregulated in biofilm; fluconazole- and ketoconazole-induced; stationary phase enriched protein
orf19.3672	orf19.3672	0.215646	-4.63795	GAL10	http://www.candidagenome.org/cgi-bin/locus.pl?locus=orf19.3672&organism=C_albicans_SC5314	UDP-glucose 4-epimerase, required for galactose utilization; mutant shows cell wall defects and increased filamentation; fluconazole- and ketoconazole-induced; stationary phase enriched protein; late-stage biofilm-induced gene
orf19.3674	orf19.3674	0.184354	-5.42467	GAL102	http://www.candidagenome.org/cgi-bin/locus.pl?locus=orf19.3674&organism=C_albicans_SC5314	Putative UDP-glucose-4-epimerase; mutation confers hypersensitivity to toxic ergosterol analog; overlaps orf19.3673
orf19.3675	orf19.3675	0.173819	-5.75661	GAL7	http://www.candidagenome.org/cgi-bin/locus.pl?locus=orf19.3675&organism=C_albicans_SC5314	Putative galactose-1-phoshphate uridyl transferase; downregulated by hypoxia, upregulated by ketoconazole; macrophage/pseudohyphal-repressed
orf19.3693	orf19.3693	2.35446	2.35446	PGA5	http://www.candidagenome.org/cgi-bin/locus.pl?locus=orf19.3693&organism=C_albicans_SC5314	Putative GPI-anchored beta-1,3-glucanosyltransferase with similarity to the A. fumigatus GEL family; fungal-specific (no human or murine homolog)
orf19.3694	orf19.3694	2.62873	2.62873		http://www.candidagenome.org/cgi-bin/locus.pl?locus=orf19.3694&organism=C_albicans_SC5314	Uncharacterized, not in S. cerevisiae
orf19.3740	orf19.3740	11.2669	11.2669	PGA23	http://www.candidagenome.org/cgi-bin/locus.pl?locus=orf19.3740&organism=C_albicans_SC5314	Putative GPI-anchored protein of unknown function; transcription is negatively regulated by Rim101p; regulated by Cyr1p; shows colony morphology-related gene regulation by Ssn6p
orf19.3748	orf19.3748	0.461016	-2.23229		http://www.candidagenome.org/cgi-bin/locus.pl?locus=orf19.3748&organism=C_albicans_SC5314	Protein of unknown function; orf19.3747 and orf19.3748 are short, overlapping ORFs in intergenic region between 2 oligopeptide transporter-encoding genes; flow model biofilm induced
orf19.3760	orf19.3760	2.30931	2.30931	DLH1	http://www.candidagenome.org/cgi-bin/locus.pl?locus=orf19.3760&organism=C_albicans_SC5314	Functional homolog of S. cerevisiae Dmc1; a meiosis-specific protein required for repair of double-strand breaks and pairing between homologous chromosomes
orf19.3765	orf19.3765	2.12106	2.12106	RAX2	http://www.candidagenome.org/cgi-bin/locus.pl?locus=orf19.3765&organism=C_albicans_SC5314	Plasma membrane protein; detected at yeast-form cell plasma membrane by mass spectrometry; transcription is filament induced; maintenance of bud site selection during bipolar budding
orf19.3770	orf19.3770	0.499235	-2.00401	ARG8	http://www.candidagenome.org/cgi-bin/locus.pl?locus=orf19.3770&organism=C_albicans_SC5314	Putative acetylornithine aminotransferase; Gcn2p-, Gcn4p-regulated; transcription is upregulated in both intermediate and mature biofilms
orf19.3801	orf19.3801	5.13714	5.13714	FAV1	http://www.candidagenome.org/cgi-bin/locus.pl?locus=orf19.3801&organism=C_albicans_SC5314	Protein with weak similarity to S. cerevisiae Fus2p; induced by alpha pheromone mating factor in MTLa/MTLa opaque cells
orf19.3803	orf19.3803	0.383963	-2.60829	MNN22	http://www.candidagenome.org/cgi-bin/locus.pl?locus=orf19.3803&organism=C_albicans_SC5314	Putative Golgi alpha-1,2-mannosyltransferase; regulated by Tsa1p, Tsa1Bp in minimal media at 37 deg; Hog1p-induced; induced by nitric oxide; downregulated in core stress response; planktonic growth-induced gene
orf19.3810	orf19.3810	0.386184	-2.59931		http://www.candidagenome.org/cgi-bin/locus.pl?locus=orf19.3810&organism=C_albicans_SC5314	Ortholog(s) have methylenetetrahydrofolate dehydrogenase (NAD+) activity, role in purine base biosynthetic process, one-carbon metabolic process, folic acid-containing compound biosynthetic process and cytosol localization
orf19.3829	orf19.3829	5.23074	5.23074	PHR1	http://www.candidagenome.org/cgi-bin/locus.pl?locus=orf19.3829&organism=C_albicans_SC5314	Glycosidase of cell surface; may act on cell-wall beta-1,3-glucan prior to beta-1,6-glucan linkage; E169 and E270 at active site; role in systemic but not vaginal virulence (neutral, not low pH); high pH or filamentation induced
orf19.3839	orf19.3839	2.65971	2.65971	SAP10	http://www.candidagenome.org/cgi-bin/locus.pl?locus=orf19.3839&organism=C_albicans_SC5314	Secreted aspartyl protease; roles in adhesion, virulence (RHE model), cell surface integrity; distinct specificity from Sap9p; at cell membrane and wall; GPI-anchored; N-glycosylated; expression greater in low iron; Tbf1p-activated
orf19.3852	orf19.3852	0.470703	-2.12531		http://www.candidagenome.org/cgi-bin/locus.pl?locus=orf19.3852&organism=C_albicans_SC5314	Has domain(s) with predicted carbohydrate binding, catalytic activity and role in carbohydrate metabolic process
orf19.3888.2	orf19.3888.2	2.31644	2.31644		http://www.candidagenome.org/cgi-bin/locus.pl?locus=orf19.3888.2&organism=C_albicans_SC5314	Uncharacterized, not in S. cerevisiae
orf19.389	orf19.389	2.48318	2.48318		http://www.candidagenome.org/cgi-bin/locus.pl?locus=orf19.389&organism=C_albicans_SC5314	Protein of unknown function; Hap43-induced gene
orf19.3897	orf19.3897	3.12346	3.12346		http://www.candidagenome.org/cgi-bin/locus.pl?locus=orf19.3897&organism=C_albicans_SC5314	Protein of unknown function; decreased transcription is observed upon fluphenazine treatment or in an azole-resistant strain that overexpresses CDR1 and CDR2; transcription is repressed in response to alpha pheromone in SpiderM medium
orf19.3902	orf19.3902	2.07358	2.07358		http://www.candidagenome.org/cgi-bin/locus.pl?locus=orf19.3902&organism=C_albicans_SC5314	Protein of unknown function; repressed by fluphenazine treatment or in an azole-resistant strain that overexpresses CDR1 and CDR2; induced by starvation and aerobic conditions in Sc;
orf19.3906	orf19.3906	2.70613	2.70613		http://www.candidagenome.org/cgi-bin/locus.pl?locus=orf19.3906&organism=C_albicans_SC5314	Uncharacterized, not in S. cerevisiae
orf19.3907	orf19.3907	3.06628	3.06628		http://www.candidagenome.org/cgi-bin/locus.pl?locus=orf19.3907&organism=C_albicans_SC5314	Ortholog of Candida albicans WO-1
orf19.3908	orf19.3908	4.18171	4.18171		http://www.candidagenome.org/cgi-bin/locus.pl?locus=orf19.3908&organism=C_albicans_SC5314	Uncharacterized, not in S. cerevisiae
orf19.3910	orf19.3910	2.20702	2.20702		http://www.candidagenome.org/cgi-bin/locus.pl?locus=orf19.3910&organism=C_albicans_SC5314	Vacuolar RNase of the T(2) family, relocalizes to the cytosol where it cleaves tRNAs upon oxidative or stationary phase stress; promotes apoptosis under stress conditions and this function is independent of its catalytic activity
orf19.3919	orf19.3919	2.85645	2.85645		http://www.candidagenome.org/cgi-bin/locus.pl?locus=orf19.3919&organism=C_albicans_SC5314	RNI-like superfamily domain-containing protein; Early-stage biofilm-induced gene
orf19.3924	orf19.3924	2.25073	2.25073		http://www.candidagenome.org/cgi-bin/locus.pl?locus=orf19.3924&organism=C_albicans_SC5314	Ortholog of Candida albicans WO-1
orf19.3925	orf19.3925	2.54066	2.54066		http://www.candidagenome.org/cgi-bin/locus.pl?locus=orf19.3925&organism=C_albicans_SC5314	Putative protein of unknown function, transcription is activated in the presence of elevated CO2
orf19.3932	orf19.3932	2.85041	2.85041		http://www.candidagenome.org/cgi-bin/locus.pl?locus=orf19.3932&organism=C_albicans_SC5314	Stationary phase enriched protein; induced in core caspofungin response; induced by nitric oxide independent of Yhb1p; repressed in a ssr1 null mutant; induced by ketoconazole and by hypoxia
orf19.3935	orf19.3935	2.14792	2.14792		http://www.candidagenome.org/cgi-bin/locus.pl?locus=orf19.3935&organism=C_albicans_SC5314	Ortholog of Candida albicans WO-1
orf19.3940.1	orf19.3940.1	2.78777	2.78777	CUP1	http://www.candidagenome.org/cgi-bin/locus.pl?locus=orf19.3940.1&organism=C_albicans_SC5314	Metallothionein, involved in copper resistance; transcription is induced by copper
orf19.3942	orf19.3942	2.47445	2.47445		http://www.candidagenome.org/cgi-bin/locus.pl?locus=orf19.3942&organism=C_albicans_SC5314	Ortholog(s) have structural molecule activity, role in protein targeting to vacuole, negative regulation of transcription from RNA polymerase II promoter by glucose and ESCRT II complex localization
orf19.3944	orf19.3944	2.0999	2.0999	GRR1	http://www.candidagenome.org/cgi-bin/locus.pl?locus=orf19.3944&organism=C_albicans_SC5314	Protein involved in the negative control of pseudohyphal growth; ortholog of S. cerevisiae Grr1p, which is an F-box protein component of the SCF ubiquitin-ligase complex required for cell cycle progression
orf19.3969	orf19.3969	3.08343	3.08343	SFL2	http://www.candidagenome.org/cgi-bin/locus.pl?locus=orf19.3969&organism=C_albicans_SC5314	Probable transcription factor required for filamentous growth; required for virulence in an RHE model but not in mouse systemic infection; upregulated upon RHE infection but C. dubliniensis ortholog is not upregulated
orf19.398	orf19.398	2.14046	2.14046		http://www.candidagenome.org/cgi-bin/locus.pl?locus=orf19.398&organism=C_albicans_SC5314	Uncharacterized, not in S. cerevisiae
orf19.3981	orf19.3981	0.492349	-2.03123	MAL31	http://www.candidagenome.org/cgi-bin/locus.pl?locus=orf19.3981&organism=C_albicans_SC5314	Putative high-affinity maltose transporter; transcription is upregulated in clinical isolates from HIV+ patients with oral candidiasis; alkaline upregulated
orf19.3990	orf19.3990	2.1319	2.1319		http://www.candidagenome.org/cgi-bin/locus.pl?locus=orf19.3990&organism=C_albicans_SC5314	Ortholog(s) have DNA-directed RNA polymerase activity, role in transcription initiation from RNA polymerase III promoter, tRNA transcription from RNA polymerase III promoter and DNA-directed RNA polymerase III complex localization
orf19.4017	orf19.4017	0.464011	-2.15624		http://www.candidagenome.org/cgi-bin/locus.pl?locus=orf19.4017&organism=C_albicans_SC5314	Uncharacterized; Not in S.cerevisiae
orf19.4025	orf19.4025	2.28879	2.28879	PRE1	http://www.candidagenome.org/cgi-bin/locus.pl?locus=orf19.4025&organism=C_albicans_SC5314	Putative beta 4 subunit of the 20S proteasome; proteasomal ubiquitin-dependent (independent) protein catabolic process; amphotericin B repressed
orf19.403	orf19.403	5.11855	5.11855	PCL2	http://www.candidagenome.org/cgi-bin/locus.pl?locus=orf19.403&organism=C_albicans_SC5314	Cyclin homolog; reduced expression observed upon depletion of Cln3p; farnesol regulated; periodic mRNA expression, peak at cell-cycle G1/S phase; Hap43p-induced gene
orf19.4036	orf19.4036	2.06678	2.06678	APM1	http://www.candidagenome.org/cgi-bin/locus.pl?locus=orf19.4036&organism=C_albicans_SC5314	Phosphorylated protein similar to S. cerevisiae Apm1, which is involved in vesicle transport; transposon mutation affects filamentous growth
orf19.4043	orf19.4043	2.03412	2.03412		http://www.candidagenome.org/cgi-bin/locus.pl?locus=orf19.4043&organism=C_albicans_SC5314	Predicted ORF in Assemblies 19, 20 and 21; transcription is induced in response to alpha pheromone in SpiderM medium
orf19.4046	orf19.4046	2.05902	2.05902		http://www.candidagenome.org/cgi-bin/locus.pl?locus=orf19.4046&organism=C_albicans_SC5314	( it is not )Putative transcription factor containing a Zn(2)-Cys(6) binuclear cluster
orf19.4056	orf19.4056	4.61369	4.61369	BRG1	http://www.candidagenome.org/cgi-bin/locus.pl?locus=orf19.4056&organism=C_albicans_SC5314	Putative DNA-binding transcription factor; similar to S. cerevisiae Gat2p; transposon mutation affects filamentous growth; Hap43p-repressed gene; late-stage biofilm-induced
orf19.4067	orf19.4067	9.37715	9.37715	FGR18	http://www.candidagenome.org/cgi-bin/locus.pl?locus=orf19.4067&organism=C_albicans_SC5314	Protein lacking an ortholog in S. cerevisiae; transposon mutation affects filamentous growth
orf19.4068	orf19.4068	0.34714	-2.8926		http://www.candidagenome.org/cgi-bin/locus.pl?locus=orf19.4068&organism=C_albicans_SC5314	Biofilm-induced gene
orf19.4069	orf19.4069	2.16186	2.16186		http://www.candidagenome.org/cgi-bin/locus.pl?locus=orf19.4069&organism=C_albicans_SC5314	Uncharacterized, not in S. cerevisiae
orf19.4076	orf19.4076	0.328518	-3.0446	MET10	http://www.candidagenome.org/cgi-bin/locus.pl?locus=orf19.4076&organism=C_albicans_SC5314	Sulfite reductase; role in sulfur amino acid metabolism; biofilm-induced expression; upregulated in the presence of human whole blood or polymorphonuclear (PMN) cells; Hog1p-induced; possibly adherence-induced
orf19.4080	orf19.4080	0.495374	-2.02264		http://www.candidagenome.org/cgi-bin/locus.pl?locus=orf19.4080&organism=C_albicans_SC5314	Has domain(s) with predicted nucleus localization
orf19.4081	orf19.4081	0.48138	-2.07894		http://www.candidagenome.org/cgi-bin/locus.pl?locus=orf19.4081&organism=C_albicans_SC5314	Uncharacterized; Not in S.cerevisiae
orf19.4082	orf19.4082	3.19549	3.19549	DDR48	http://www.candidagenome.org/cgi-bin/locus.pl?locus=orf19.4082&organism=C_albicans_SC5314	Immunogenic stress-associated protein; regulated by filamentous growth pathways; induced by benomyl, caspofungin, ketoconazole or in azole-resistant strain; Hog1p, farnesol, alkaline downregulated; stationary phase enriched; biofilm-induced
orf19.4090	orf19.4090	0.49789	-2.00948		http://www.candidagenome.org/cgi-bin/locus.pl?locus=orf19.4090&organism=C_albicans_SC5314	Predicted membrane transporter, member of the fucose:proton symporter (FHS) family, major facilitator superfamily (MFS)
orf19.4094	orf19.4094	0.496815	-2.0371		http://www.candidagenome.org/cgi-bin/locus.pl?locus=orf19.4094&organism=C_albicans_SC5314	Uncharacterized; Not in S.cerevisiae
orf19.4095	orf19.4095	0.387001	-2.76594		http://www.candidagenome.org/cgi-bin/locus.pl?locus=orf19.4095&organism=C_albicans_SC5314	Uncharacterized; Not in S.cerevisiae
orf19.4096	orf19.4096	0.450196	-2.22127	TAZ1	http://www.candidagenome.org/cgi-bin/locus.pl?locus=orf19.4096&organism=C_albicans_SC5314	Ortholog(s) have 1-acylglycerophosphocholine O-acyltransferase activity
orf19.4099	orf19.4099	0.462203	-2.16373	ECM17	http://www.candidagenome.org/cgi-bin/locus.pl?locus=orf19.4099&organism=C_albicans_SC5314	Enzyme of sulfur amino acid biosynthesis; putative role in regulation of cell wall biogenesis; upregulated in biofilm; possibly adherence-induced; regulated by Tsa1p/Tsa1Bp in H2O2 stress; Gcn4p-regulated; Tbf1p-activated; Hap43p-repressed
orf19.4121	orf19.4121	0.128015	-7.81159		http://www.candidagenome.org/cgi-bin/locus.pl?locus=orf19.4121&organism=C_albicans_SC5314	Has domain(s) with predicted role in acyl-CoA metabolic process
orf19.413	orf19.413	5.20905	5.20905		http://www.candidagenome.org/cgi-bin/locus.pl?locus=orf19.413&organism=C_albicans_SC5314	Transcription is positively regulated by Sfu1p
orf19.4132	orf19.4132	2.84809	2.84809		http://www.candidagenome.org/cgi-bin/locus.pl?locus=orf19.4132&organism=C_albicans_SC5314	UPF0057 protein family member; localized to the plasma membrane, which is involved in cation transport
orf19.4135	orf19.4135	2.21552	2.21552	PRC2	http://www.candidagenome.org/cgi-bin/locus.pl?locus=orf19.4135&organism=C_albicans_SC5314	Putative carboxypeptidase; upregulated in the presence of human neutrophils
orf19.4148	orf19.4148	2.3266	2.3266		http://www.candidagenome.org/cgi-bin/locus.pl?locus=orf19.4148&organism=C_albicans_SC5314	Uncharacterized, not in S. cerevisiae
orf19.4150	orf19.4150	3.39004	3.39004		http://www.candidagenome.org/cgi-bin/locus.pl?locus=orf19.4150&organism=C_albicans_SC5314	Putative glutaredoxin; induced by nitric oxide
orf19.4166	orf19.4166	0.420774	-2.37709	ZCF21	http://www.candidagenome.org/cgi-bin/locus.pl?locus=orf19.4166&organism=C_albicans_SC5314	Predicted Zn2-Cys6 zinc-finger protein; mutants display increased colonization of mouse kidneys
orf19.4167	orf19.4167	0.490453	-2.0395		http://www.candidagenome.org/cgi-bin/locus.pl?locus=orf19.4167&organism=C_albicans_SC5314	Uncharacterized; Not in S.cerevisiae
orf19.4172	orf19.4172	0.439104	-2.27796		http://www.candidagenome.org/cgi-bin/locus.pl?locus=orf19.4172&organism=C_albicans_SC5314	Has domain(s) with predicted hydrolase activity and role in metabolic process
orf19.4173	orf19.4173	0.499179	-2.00903		http://www.candidagenome.org/cgi-bin/locus.pl?locus=orf19.4173&organism=C_albicans_SC5314	Ortholog(s) have role in peptidyl-diphthamide biosynthetic process from peptidyl-histidine and cytoplasm localization, which is a modified histidine residue of translation elongation factor 2 (Eft1p or Eft2p);
orf19.4177	orf19.4177	0.438486	-2.28057	HIS5	http://www.candidagenome.org/cgi-bin/locus.pl?locus=orf19.4177&organism=C_albicans_SC5314	Putative histidinol-phosphate aminotransferase; Gcn4p-regulated; protein present in exponential and stationary growth phase yeast cultures
orf19.4189	orf19.4189	2.35499	2.35499		http://www.candidagenome.org/cgi-bin/locus.pl?locus=orf19.4189&organism=C_albicans_SC5314	Has domain(s) with predicted hydrolase activity
orf19.419	orf19.419	2.3104	2.3104		http://www.candidagenome.org/cgi-bin/locus.pl?locus=orf19.419&organism=C_albicans_SC5314	Biofilm-induced gene
orf19.4196	orf19.4196	0.486336	-2.05647		http://www.candidagenome.org/cgi-bin/locus.pl?locus=orf19.4196&organism=C_albicans_SC5314	Uncharacterized; Not in S.cerevisiae
orf19.4215	orf19.4215	2.01232	2.01232	FET34	http://www.candidagenome.org/cgi-bin/locus.pl?locus=orf19.4215&organism=C_albicans_SC5314	Putative multicopper ferroxidase; expression greater in low iron and reduced in a fluconazole-resistant isolate; downregulated by Sfu1p, Hog1p; alkaline upregulated by Rim101p; ciclopirox olamine, ketoconazole and hypoxia induced
orf19.4216	orf19.4216	6.78486	6.78486		http://www.candidagenome.org/cgi-bin/locus.pl?locus=orf19.4216&organism=C_albicans_SC5314	Putative Products heat shock protein; decreased expression in hyphae compared to yeast-form cells; transcription is increased in populations of cells exposed to fluconazole over multiple generations
orf19.4235	orf19.4235	2.13685	2.13685	PDE1	http://www.candidagenome.org/cgi-bin/locus.pl?locus=orf19.4235&organism=C_albicans_SC5314	Cyclic nucleotide phosphodiesterase (PDEase), low affinity; mediates cAMP signaling in response to glucose or intracellular acidification; macrophage-downregulated gene
orf19.4239	orf19.4239	2.13903	2.13903		http://www.candidagenome.org/cgi-bin/locus.pl?locus=orf19.4239&organism=C_albicans_SC5314	Planktonic growth-induced gene
orf19.4255	orf19.4255	7.36177	7.36177	ECM331	http://www.candidagenome.org/cgi-bin/locus.pl?locus=orf19.4255&organism=C_albicans_SC5314	GPI-anchored protein; mainly at plasma membrane, also at cell wall; caspofungin induced; Plc1p-regulated; repressed by Rim101p, Hog1p; colony morphology-related regulation by Ssn6p; induced by ketoconazole and by hypoxia; Hap43p-induced
orf19.4305	orf19.4305	0.469608	-2.16867		http://www.candidagenome.org/cgi-bin/locus.pl?locus=orf19.4305&organism=C_albicans_SC5314	Uncharacterized; Not in S.cerevisiae
orf19.4309	orf19.4309	5.30877	5.30877	GRP2	http://www.candidagenome.org/cgi-bin/locus.pl?locus=orf19.4309&organism=C_albicans_SC5314	Methylglyoxal reductase; regulation associated with azole resistance; induced in core stress response or by oxidative stress (via Cap1p), fluphenazine, benomyl, or with long term fluconazole treatment; Hap43p-induced; antigenic in humans
orf19.4318	orf19.4318	0.437022	-2.28848	MIG1	http://www.candidagenome.org/cgi-bin/locus.pl?locus=orf19.4318&organism=C_albicans_SC5314	Transcriptional repressor; regulates genes for carbon source utilization; Tup1p-dependent, -independent functions; upregulated in biofilm and planktonic cultures; hyphal downregulated; Hap43p and caspofungin repressed
orf19.4320	orf19.4320	0.471907	-2.12206		http://www.candidagenome.org/cgi-bin/locus.pl?locus=orf19.4320&organism=C_albicans_SC5314	Ortholog of Candida albicans WO-1
orf19.433	orf19.433	2.19749	2.19749		http://www.candidagenome.org/cgi-bin/locus.pl?locus=orf19.433&organism=C_albicans_SC5314	Ortholog(s) have Rab guanyl-nucleotide exchange factor activity, role in intra-Golgi vesicle-mediated transport, protein complex assembly and TRAPP complex, trans-Golgi network localization
orf19.4335	orf19.4335	2.28839	2.28839	TNA1	http://www.candidagenome.org/cgi-bin/locus.pl?locus=orf19.4335&organism=C_albicans_SC5314	Putative nicotinic acid transporter; detected at germ tube plasma membrane by mass spectrometry; transcript induced upon phagocytosis by macrophage; rat catheter biofilm induced
orf19.4342	orf19.4342	0.280369	-3.58625		http://www.candidagenome.org/cgi-bin/locus.pl?locus=orf19.4342&organism=C_albicans_SC5314	Zn2Cys6 transcription factor involved in sterol uptake; flow model biofilm induced;
orf19.4366	orf19.4366	0.24187	-4.15018		http://www.candidagenome.org/cgi-bin/locus.pl?locus=orf19.4366&organism=C_albicans_SC5314	Uncharacterized; Not in S.cerevisiae
orf19.4372	orf19.4372	0.490777	-2.03799		http://www.candidagenome.org/cgi-bin/locus.pl?locus=orf19.4372&organism=C_albicans_SC5314	Has domain(s) with predicted role in transmembrane transport and integral to membrane localization
orf19.4377	orf19.4377	3.48766	3.48766	KRE1	http://www.candidagenome.org/cgi-bin/locus.pl?locus=orf19.4377&organism=C_albicans_SC5314	Cell wall glycoprotein; beta glucan synthesis; increases glucan content in S. cerevisiae kre1, complements killer toxin sensitivity; caspofungin induced; Spider/rat catheter/flow model biofilm induced; Bcr1-repressed in RPMI a/a biofilms
orf19.4384	orf19.4384	0.398844	-2.50842	HXT5	http://www.candidagenome.org/cgi-bin/locus.pl?locus=orf19.4384&organism=C_albicans_SC5314	Putative sugar transporter; transcription upregulated in response to treatment with ciclopirox olamine; Snf3p-induced; alkaline downregulated; shows colony morphology-related gene regulation by Ssn6p; possibly essential gene
orf19.4393	orf19.4393	0.455936	-2.19349	CIT1	http://www.candidagenome.org/cgi-bin/locus.pl?locus=orf19.4393&organism=C_albicans_SC5314	Citrate synthase; soluble in hyphae; expression greater in high iron; upregulated by phagocytosis, biofilm growth; Hog1p-downregulated; Efg1p-regulated under yeast, not hyphal growth conditions; present in exponential and stationary phase
orf19.4438	orf19.4438	0.201561	-5.00566	RME1	http://www.candidagenome.org/cgi-bin/locus.pl?locus=orf19.4438&organism=C_albicans_SC5314	Protein similar to S. cerevisiae meiotic regulator Rme1p; white-specific transcription; upregulation correlates with clinical development of fluconazole resistance; biofilm and planktonic growth-induced gene; Upc2p-regulated in hypoxia
orf19.4456	orf19.4456	2.048	2.048	GAP4	http://www.candidagenome.org/cgi-bin/locus.pl?locus=orf19.4456&organism=C_albicans_SC5314	Putative amino acid permease; hyphal induced; regulated by Hap43p, Gcn2p and Gcn4p; shows colony morphology-related gene regulation by Ssn6p; detected at plasma membrane of yeast-form and germ tube by mass spectrometry
orf19.4459	orf19.4459	2.18532	2.18532		http://www.candidagenome.org/cgi-bin/locus.pl?locus=orf19.4459&organism=C_albicans_SC5314	Protein similar to S. cerevisiae Ynl234wp, which is a putative heme-binding stress-related protein; transposon mutation affects filamentous growth
orf19.4461	orf19.4461	2.07402	2.07402		http://www.candidagenome.org/cgi-bin/locus.pl?locus=orf19.4461&organism=C_albicans_SC5314	Ortholog of Candida albicans WO-1
orf19.4475	orf19.4475	2.29927	2.29927	KTR4	http://www.candidagenome.org/cgi-bin/locus.pl?locus=orf19.4475&organism=C_albicans_SC5314	Mannosyltransferase; induced during cell wall regeneration; fungal-specific (no human or murine homolog)
orf19.4476	orf19.4476	4.11653	4.11653		http://www.candidagenome.org/cgi-bin/locus.pl?locus=orf19.4476&organism=C_albicans_SC5314	Protein with a NADP-dependent oxidoreductase domain; transcript induced by ketoconazole; rat catheter and Spider biofilm induced
orf19.4477	orf19.4477	3.36665	3.36665	CSH1	http://www.candidagenome.org/cgi-bin/locus.pl?locus=orf19.4477&organism=C_albicans_SC5314	Aldo-keto reductase family member, similar to aryl alcohol dehydrogenases; role in fibronectin adhesion, cell surface hydrophobicity; regulated by temperature, growth phase, benomyl, macrophage interaction; azole resistance associated
orf19.449	orf19.449	0.418411	-2.39055		http://www.candidagenome.org/cgi-bin/locus.pl?locus=orf19.449&organism=C_albicans_SC5314	Putative phosphatidyl synthase; stationary phase enriched protein; transcription reduced upon yeast-hyphal switch; Hap43p-repressed gene; biofilm-induced
orf19.450	orf19.450	2.2417	2.2417		http://www.candidagenome.org/cgi-bin/locus.pl?locus=orf19.450&organism=C_albicans_SC5314	Uncharacterized, not in S. cerevisiae
orf19.4504	orf19.4504	0.411219	-2.43241		http://www.candidagenome.org/cgi-bin/locus.pl?locus=orf19.4504&organism=C_albicans_SC5314	Has domain(s) with predicted zinc ion binding, oxidoreductase activity, nucleotide binding activity and role in oxidation-reduction process
orf19.4505	orf19.4505	0.349679	-2.86265	ADH3	http://www.candidagenome.org/cgi-bin/locus.pl?locus=orf19.4505&organism=C_albicans_SC5314	Putative NAD-dependent (R,R)-butanediol dehydrogenase; regulated by white-opaque switch; induced by nitric oxide independent of Yhb1; Spider biofilm induced
orf19.4508	orf19.4508	2.18928	2.18928		http://www.candidagenome.org/cgi-bin/locus.pl?locus=orf19.4508&organism=C_albicans_SC5314	Ortholog of Candida albicans WO-1
orf19.4515	orf19.4515	0.367248	-2.81911		http://www.candidagenome.org/cgi-bin/locus.pl?locus=orf19.4515&organism=C_albicans_SC5314	Predicted ORF in Assemblies 19, 20 and 21; possibly an essential gene, disruptants not obtained by UAU1 method
orf19.4519	orf19.4519	0.491931	-2.03325	SUV3	http://www.candidagenome.org/cgi-bin/locus.pl?locus=orf19.4519&organism=C_albicans_SC5314	Protein required for chlamydospore formation, for embedded hyphal growth, and for wild-type respiratory growth; similar to S. cerevisiae Suv3p, which is an RNA helicase involved in mitochondrial RNA catabolism
orf19.4527	orf19.4527	0.283808	-3.52752	HGT1	http://www.candidagenome.org/cgi-bin/locus.pl?locus=orf19.4527&organism=C_albicans_SC5314	High-affinity glucose transporter, member of major facilitator superfamily; transcription induced by progesterone and by drugs including chloramphenicol and benomyl; likely essential for growth, based on an insertional mutagenesis strategy
orf19.4530.1	orf19.4530.1	7.76156	7.76156		http://www.candidagenome.org/cgi-bin/locus.pl?locus=orf19.4530.1&organism=C_albicans_SC5314	Biofilm- and planktonic growth-induced gene; regulated by Nrg1p, Tup1p
orf19.4543	orf19.4543	2.00144	2.00144	UGA2	http://www.candidagenome.org/cgi-bin/locus.pl?locus=orf19.4543&organism=C_albicans_SC5314	Protein not essential for viability; similar to S. cerevisiae Uga2p, which is succinate semialdehyde dehydrogenase with a role in glutamate catabolism; transcription regulated by Mig1p, Tup1p, Gcn4p
orf19.4551	orf19.4551	0.320134	-3.14198	CTN1	http://www.candidagenome.org/cgi-bin/locus.pl?locus=orf19.4551&organism=C_albicans_SC5314	Predicted carnitine acetyl transferase; required for growth on nonfermentable carbon sources but not for hyphal growth or virulence in mouse systemic model; transcription induced in macrophage; macrophage/pseudohyphal-repressed after 16 hr
orf19.4555	orf19.4555	2.04758	2.04758	ALS4	http://www.candidagenome.org/cgi-bin/locus.pl?locus=orf19.4555&organism=C_albicans_SC5314	ALS family protein; role in adhesion and wild-type germ tube induction; growth and temperature regulated; expressed during infection of human buccal epithelial cells; down-regulated upon vaginal contact; putative GPI-anchored
orf19.4566	orf19.4566	0.398905	-2.61787		http://www.candidagenome.org/cgi-bin/locus.pl?locus=orf19.4566&organism=C_albicans_SC5314	Protein similar to S. cerevisiae Rot1p, which has roles in cytoskeletal dynamics and cell wall biosynthesis; predicted Kex2p substrate
orf19.4567	orf19.4567	0.293029	-3.41264		http://www.candidagenome.org/cgi-bin/locus.pl?locus=orf19.4567&organism=C_albicans_SC5314	Catechol 1,2-dioxygenase (1,2-CTD), involved in degradation of aromatic compounds; Spider biofilm induced
orf19.4590	orf19.4590	4.21128	4.21128	RFX2	http://www.candidagenome.org/cgi-bin/locus.pl?locus=orf19.4590&organism=C_albicans_SC5314	Transcriptional repressor; regulator of filamentation, response to DNA damage, adhesion, virulence in murine mucosal, systemic infections; RFX domain; regulated by Nrg1p, UV-induced; partially complements S. cerevisiae rfx1 mutant defects
orf19.4612	orf19.4612	4.3039	4.3039		http://www.candidagenome.org/cgi-bin/locus.pl?locus=orf19.4612&organism=C_albicans_SC5314	Hap43p-repressed gene
orf19.4624	orf19.4624	0.3667	-2.72718	HRT2	http://www.candidagenome.org/cgi-bin/locus.pl?locus=orf19.4624&organism=C_albicans_SC5314	Protein described as having a role in Ty3 transposition; decreased expression in hyphae compared to yeast-form cells; stationary phase enriched protein
orf19.4630	orf19.4630	0.447377	-2.2369	CPA1	http://www.candidagenome.org/cgi-bin/locus.pl?locus=orf19.4630&organism=C_albicans_SC5314	Putative carbamoyl-phosphate synthase subunit; alkaline downregulated; transcription is upregulated in both intermediate and mature biofilms
orf19.4650	orf19.4650	0.491742	-2.03398	ILV6	http://www.candidagenome.org/cgi-bin/locus.pl?locus=orf19.4650&organism=C_albicans_SC5314	Putative regulatory subunit of acetolacetate synthase ; fungal-specific (no human or murine homolog); alkaline upregulated; regulated by Gcn2p and Gcn4p; protein present in exponential and stationary growth phase yeast cultures
orf19.4653	orf19.4653	0.31374	-3.18741		http://www.candidagenome.org/cgi-bin/locus.pl?locus=orf19.4653&organism=C_albicans_SC5314	Protein similar to GPI-linked cell-wall proteins; induced in low iron; Spider biofilm induced; regulated in Spider biofilms by Bcr1, Tec1, Ndt80, Brg1
orf19.4654	orf19.4654	0.454128	-2.2044		http://www.candidagenome.org/cgi-bin/locus.pl?locus=orf19.4654&organism=C_albicans_SC5314	Uncharacterized; Not in S.cerevisiae
orf19.4655	orf19.4655	2.9848	2.9848	OPT6	http://www.candidagenome.org/cgi-bin/locus.pl?locus=orf19.4655&organism=C_albicans_SC5314	Putative oligopeptide transporter; fungal-specific (no human or murine homolog); expression of OPT6, OPT7, or OPT8 does not suppress defect of mutant lacking Opt1p, Opt2p, and Opt3p; alleles are nonidentical
orf19.4657	orf19.4657	0.408678	-2.44752		http://www.candidagenome.org/cgi-bin/locus.pl?locus=orf19.4657&organism=C_albicans_SC5314	Ortholog(s) have phosphoprotein phosphatase activity and role in negative regulation of phospholipid biosynthetic process, ascospore formation, nuclear envelope organization
orf19.4664	orf19.4664	2.49749	2.49749	NAT4	http://www.candidagenome.org/cgi-bin/locus.pl?locus=orf19.4664&organism=C_albicans_SC5314	Putative histone acetyltransferase, involved in regulation of white-opaque switching; early-stage biofilm-induced gene
orf19.4665	orf19.4665	2.41037	2.41037		http://www.candidagenome.org/cgi-bin/locus.pl?locus=orf19.4665&organism=C_albicans_SC5314	Uncharacterized, not in S. cerevisiae
orf19.4666	orf19.4666	2.45498	2.45498		http://www.candidagenome.org/cgi-bin/locus.pl?locus=orf19.4666&organism=C_albicans_SC5314	Predicted ORF in Assemblies 19, 20 and 21; hyphal-induced expression, regulated by Cyr1p, Ras1p, Efg1p
orf19.467	orf19.467	9.06834	9.06834	WOR3	http://www.candidagenome.org/cgi-bin/locus.pl?locus=orf19.467&organism=C_albicans_SC5314	Transcription factor; modulator of white-opaque switch; induced in opaque cells; promoter bound by Wor1; overexpression at 25 degr shifts cells to opaque state; deletion stabilizes opaque cells at higher temperatures; Spider biofilm induced
orf19.4673	orf19.4673	0.481489	-2.08688	BMT9	http://www.candidagenome.org/cgi-bin/locus.pl?locus=orf19.4673&organism=C_albicans_SC5314	Beta-mannosyltransferase, member of a 9-gene family that includes characterized genes BMT1, BMT2, BMT3, and BMT4 with roles in beta-1,2-mannosylation of cell wall phosphopeptidomannan; regulated by Sef1p-, Sfu1p-, and Hap43p
orf19.4680	orf19.4680	0.464052	-2.16552		http://www.candidagenome.org/cgi-bin/locus.pl?locus=orf19.4680&organism=C_albicans_SC5314	Possile protease; mutation confers hypersensitivity to toxic ergosterol analog
orf19.4682	orf19.4682	0.0514978	-19.4282	HGT17	http://www.candidagenome.org/cgi-bin/locus.pl?locus=orf19.4682&organism=C_albicans_SC5314	Putative glucose transporter of the major facilitator superfamily; the C. albicans glucose transporter family comprises 20 members; 12 probable membrane-spanning segments; induced at low (0.2%, compared to 2%) glucose in rich media
orf19.4689	orf19.4689	0.399349	-2.50685	PGA57	http://www.candidagenome.org/cgi-bin/locus.pl?locus=orf19.4689&organism=C_albicans_SC5314	Putative GPI-anchored protein; Hap43p-induced gene
orf19.4691	orf19.4691	0.332159	-3.01098		http://www.candidagenome.org/cgi-bin/locus.pl?locus=orf19.4691&organism=C_albicans_SC5314	Uncharacterized; Not in S.cerevisiae
orf19.4707	orf19.4707	0.468166	-2.14252		http://www.candidagenome.org/cgi-bin/locus.pl?locus=orf19.4707&organism=C_albicans_SC5314	Putative secreted acid sphingomyelin phosphodiesterase; possible Kex2p substrate
orf19.473	orf19.473	0.448848	-2.54495	TPO4	http://www.candidagenome.org/cgi-bin/locus.pl?locus=orf19.473&organism=C_albicans_SC5314	Putative sperimidine transporter; fungal-specific (no human or murine homolog)
orf19.4741	orf19.4741	0.46647	-2.21794		http://www.candidagenome.org/cgi-bin/locus.pl?locus=orf19.4741&organism=C_albicans_SC5314	Uncharacterized; Not in S.cerevisiae
orf19.4749	orf19.4749	3.44916	3.44916		http://www.candidagenome.org/cgi-bin/locus.pl?locus=orf19.4749&organism=C_albicans_SC5314	Hap43p-induced gene; hyphal-induced expression, regulated by Cyr1p, Ras1p, Efg1p
orf19.4765	orf19.4765	4.08498	4.08498	PGA6	http://www.candidagenome.org/cgi-bin/locus.pl?locus=orf19.4765&organism=C_albicans_SC5314	Putative GPI-anchored cell wall adhesin-like protein; transcriptionally induced under high iron conditions; upregulated upon Als2p depletion; mRNA binds to She3p and is localized to hyphal tips
orf19.4769	orf19.4769	0.347702	-2.87622	IPT1	http://www.candidagenome.org/cgi-bin/locus.pl?locus=orf19.4769&organism=C_albicans_SC5314	Inositol phosphoryl transferase, involved in sphingolipid biosynthesis; catalyzes the synthesis of the most abundant sphingolipid, mannose-(inositol-P)2-ceramide, M(IP)2C, from MIPC; required for wild-type membrane localization of Cdr1p
orf19.4772	orf19.4772	2.24726	2.24726	SSU81	http://www.candidagenome.org/cgi-bin/locus.pl?locus=orf19.4772&organism=C_albicans_SC5314	Predicted adaptor protein involved in activation of MAP kinase-dependent signaling pathways; links response to oxidative stress to morphogenesis and cell wall biosynthesis; caspofungin repressed
orf19.4780	orf19.4780	2.28934	2.28934		http://www.candidagenome.org/cgi-bin/locus.pl?locus=orf19.4780&organism=C_albicans_SC5314	Predicted membrane transporter, member of the drug:proton antiporter (12 spanner) (DHA1) family, major facilitator superfamily (MFS)
orf19.4786	orf19.4786	2.91386	2.91386	FGR43	http://www.candidagenome.org/cgi-bin/locus.pl?locus=orf19.4786&organism=C_albicans_SC5314	Protein lacking an S. cerevisiae ortholog; transposon mutation affects filamentous growth; transcriptionally activated by Mnl1p under weak acid stress
orf19.4795	orf19.4795	2.93322	2.93322		http://www.candidagenome.org/cgi-bin/locus.pl?locus=orf19.4795&organism=C_albicans_SC5314	Sef1p-, Sfu1p-, and Hap43p regulated gene
orf19.4803	orf19.4803	2.05243	2.05243		http://www.candidagenome.org/cgi-bin/locus.pl?locus=orf19.4803&organism=C_albicans_SC5314	Ortholog of Candida albicans WO-1
orf19.4814	orf19.4814	0.432557	-2.31219		http://www.candidagenome.org/cgi-bin/locus.pl?locus=orf19.4814&organism=C_albicans_SC5314	Uncharacterized; Not in S.cerevisiae
orf19.4822	orf19.4822	0.44735	-2.69585	LIP10	http://www.candidagenome.org/cgi-bin/locus.pl?locus=orf19.4822&organism=C_albicans_SC5314	Secreted lipase, member of a lipase gene family whose members are expressed differentially in response to carbon source and during infection; may have a role in nutrition and/or in creating an acidic microenvironment
orf19.4834	orf19.4834	6.36714	6.36714		http://www.candidagenome.org/cgi-bin/locus.pl?locus=orf19.4834&organism=C_albicans_SC5314	Uncharacterized, not in S. cerevisiae
orf19.4837	orf19.4837	2.74356	2.74356	DAM1	http://www.candidagenome.org/cgi-bin/locus.pl?locus=orf19.4837&organism=C_albicans_SC5314	Essential subunit of the Dam1 (DASH) complex, which acts in chromosome segregation by coupling kinetochores to spindle microtubules
orf19.4853	orf19.4853	2.30871	2.30871	HCM1	http://www.candidagenome.org/cgi-bin/locus.pl?locus=orf19.4853&organism=C_albicans_SC5314	Protein with forkhead domain; similar to S. cerevisiae Hcm1p; Hap43p-induced gene
orf19.4869	orf19.4869	2.42502	2.42502	SFU1	http://www.candidagenome.org/cgi-bin/locus.pl?locus=orf19.4869&organism=C_albicans_SC5314	Transcriptional regulator of iron-responsive genes; represses iron utilization genes if iron is present; Hap43p-repressed; promotes gastrointestinal commensalism in mice
orf19.4873	orf19.4873	0.354459	-2.8212		http://www.candidagenome.org/cgi-bin/locus.pl?locus=orf19.4873&organism=C_albicans_SC5314	Protein of unknown function; transcript regulated by white-opaque switch; flow model biofilm induced; Spider biofilm induced
orf19.4880	orf19.4880	2.13261	2.13261		http://www.candidagenome.org/cgi-bin/locus.pl?locus=orf19.4880&organism=C_albicans_SC5314	Biofilm-induced gene
orf19.4886	orf19.4886	21.3684	21.3684		http://www.candidagenome.org/cgi-bin/locus.pl?locus=orf19.4886&organism=C_albicans_SC5314	Putative adhesin-like protein; Hap43-repressed; rat catheter and Spider biofilm induced
orf19.4889	orf19.4889	2.06893	2.06893		http://www.candidagenome.org/cgi-bin/locus.pl?locus=orf19.4889&organism=C_albicans_SC5314	Predicted membrane transporter, member of the drug:proton antiporter (12 spanner) (DHA1) family, major facilitator superfamily (MFS)
orf19.4890	orf19.4890	2.17742	2.17742	CLA4	http://www.candidagenome.org/cgi-bin/locus.pl?locus=orf19.4890&organism=C_albicans_SC5314	Ste20p family Ser/Thr kinase required for wild-type filamentous growth, organ colonization and virulence in mouse systemic infection; role in chlamydospore formation; functional homolog of S. cerevisiae Cla4p; mutant caspofungin sensitive
orf19.4937	orf19.4937	2.08936	2.08936	CHS3	http://www.candidagenome.org/cgi-bin/locus.pl?locus=orf19.4937&organism=C_albicans_SC5314	Major chitin synthase of yeast-form and hyphal cells; synthesizes short-chitin fibrils; Chs4p-activated; transcription induced at yeast-hyphal transition; Chs1p and Chs2p, but not Chs3p, are inhibited by the protoberberine HWY-289
orf19.4942	orf19.4942	0.486981	-2.01882		http://www.candidagenome.org/cgi-bin/locus.pl?locus=orf19.4942&organism=C_albicans_SC5314	Ortholog of Candida albicans WO-1
orf19.4943	orf19.4943	7.0497	7.0497	PSA2	http://www.candidagenome.org/cgi-bin/locus.pl?locus=orf19.4943&organism=C_albicans_SC5314	Mannose-1-phosphate guanyltransferas; macrophage-downregulated gene; stationary phase enriched protein; Hap43p-repressed gene
orf19.4946	orf19.4946	2.08704	2.08704		http://www.candidagenome.org/cgi-bin/locus.pl?locus=orf19.4946&organism=C_albicans_SC5314	Uncharacterized, not in S. cerevisiae
orf19.4966	orf19.4966	0.482019	-2.07462		http://www.candidagenome.org/cgi-bin/locus.pl?locus=orf19.4966&organism=C_albicans_SC5314	Putative mitochondrial carrier protein; transcription is alkaline upregulated
orf19.4970	orf19.4970	4.51942	4.51942		http://www.candidagenome.org/cgi-bin/locus.pl?locus=orf19.4970&organism=C_albicans_SC5314	Uncharacterized, not in S. cerevisiae
orf19.4972	orf19.4972	2.01826	2.01826		http://www.candidagenome.org/cgi-bin/locus.pl?locus=orf19.4972&organism=C_albicans_SC5314	Putative transcription factor with zinc finger DNA-binding motif
orf19.4975	orf19.4975	19.7604	19.7604	HYR1	http://www.candidagenome.org/cgi-bin/locus.pl?locus=orf19.4975&organism=C_albicans_SC5314	Hyphal-induced GPI-anchored cell wall protein; macrophage-induced; repressed by neutrophil-co-culture; resistance to killing by neutrophils, azole resistance; regulated by Rfg1p, Efg1p, Nrg1p, Tup1p, Cyr1p, Bcr1p, Hap43p; biofilm-induced
orf19.4976	orf19.4976	2.39094	2.39094		http://www.candidagenome.org/cgi-bin/locus.pl?locus=orf19.4976&organism=C_albicans_SC5314	Ortholog of Candida albicans WO-1
orf19.4979	orf19.4979	2.94785	2.94785	KNS1	http://www.candidagenome.org/cgi-bin/locus.pl?locus=orf19.4979&organism=C_albicans_SC5314	Ortholog(s) have protein tyrosine kinase activity, protein serine/threonine kinase activity and role in protein autophosphorylation
orf19.4980	orf19.4980	3.18194	3.18194	HSP70	http://www.candidagenome.org/cgi-bin/locus.pl?locus=orf19.4980&organism=C_albicans_SC5314	Putative hsp70 chaperone; role in entry into host cells; heat-shock, amphotericin B, cadmium, ketoconazole-induced; farnesol-downregulated in biofilm; surface localized in yeast-form and hyphal cells; antigenic in host
orf19.4995	orf19.4995	2.05879	2.05879		http://www.candidagenome.org/cgi-bin/locus.pl?locus=orf19.4995&organism=C_albicans_SC5314	Uncharacterized, not in S. cerevisiae
orf19.5008.1	orf19.5008.1	2.34382	2.34382	DAD1	http://www.candidagenome.org/cgi-bin/locus.pl?locus=orf19.5008.1&organism=C_albicans_SC5314	Subunit of the Dam1 (DASH) complex, which acts in chromosome segregation by coupling kinetochores to spindle microtubules
orf19.5011	orf19.5011	3.36473	3.36473	KAR9	http://www.candidagenome.org/cgi-bin/locus.pl?locus=orf19.5011&organism=C_albicans_SC5314	Ortholog of S. cerevisiae Kar9; role in mitotic spindle positioning; nonessential; localizes to bud tip, bud neck, hyphal tip; wild-type localization requires actin and microtubule cytoskeleton; induced by alpha factor
orf19.5025	orf19.5025	0.212859	-4.70057	MET3	http://www.candidagenome.org/cgi-bin/locus.pl?locus=orf19.5025&organism=C_albicans_SC5314	ATP sulfurlyase of sulfate assimilation; repressed by Met or Cys, Sfu1p, or in fluconazole-resistant isolate; strongly induced on biofilm formation, even in presence of Met and Cys; Hog1p-, caspofungin-, white phase-induced
orf19.5033	orf19.5033	2.06521	2.06521		http://www.candidagenome.org/cgi-bin/locus.pl?locus=orf19.5033&organism=C_albicans_SC5314	Ortholog(s) have protein tag, Atg8 ligase activity and role in C-terminal protein lipidation, CVT pathway, autophagic vacuole assembly, mitochondrion degradation, piecemeal microautophagy of nucleus
orf19.5057	orf19.5057	2.72123	2.72123		http://www.candidagenome.org/cgi-bin/locus.pl?locus=orf19.5057&organism=C_albicans_SC5314	Ortholog of Candida albicans WO-1
orf19.5069	orf19.5069	0.342831	-2.91782		http://www.candidagenome.org/cgi-bin/locus.pl?locus=orf19.5069&organism=C_albicans_SC5314	Ortholog of S. cerevisiae Sae3; meiosis specific protein involved in DMC1-dependent meiotic recombination in S. cerevisiae; Spider biofilm induced
orf19.5079	orf19.5079	0.434807	-2.30053	CDR4	http://www.candidagenome.org/cgi-bin/locus.pl?locus=orf19.5079&organism=C_albicans_SC5314	Putative transporter of ATP-binding cassette (ABC) superfamily; biofilm, fluconazole, Sfu1p, Hog1p, core stress response induced; caspofungin repressed; fluconazole resistance is not affected by mutation or correlated with expression
orf19.5102	orf19.5102	2.509	2.509	PLB5	http://www.candidagenome.org/cgi-bin/locus.pl?locus=orf19.5102&organism=C_albicans_SC5314	Putative GPI-linked phospholipase B, fungal-specific (no mammalian homolog); null mutation eliminates cell-associated phospholipase A2 activity and attenuates virulence; fluconazole-repressed
orf19.5110	orf19.5110	2.30533	2.30533	OPY2	http://www.candidagenome.org/cgi-bin/locus.pl?locus=orf19.5110&organism=C_albicans_SC5314	Ortholog(s) have role in osmosensory signaling pathway, cell cycle arrest in response to pheromone and fungal-type vacuole, integral to membrane, plasma membrane localization
orf19.5118	orf19.5118	0.499248	-2.00428	SDS24	http://www.candidagenome.org/cgi-bin/locus.pl?locus=orf19.5118&organism=C_albicans_SC5314	Protein similar to S. cerevisiae Sds24p; transcription regulated by Mig1p and Tup1p; fluconazole-induced; late-stage biofilm-induced
orf19.5125	orf19.5125	0.418803	-2.38827		http://www.candidagenome.org/cgi-bin/locus.pl?locus=orf19.5125&organism=C_albicans_SC5314	Putative protein of unknown function; late-stage biofilm-induced gene; expression also regulated during planktonic growth; transcript induced by ketoconazole
orf19.5134	orf19.5134	0.369498	-2.70643		http://www.candidagenome.org/cgi-bin/locus.pl?locus=orf19.5134&organism=C_albicans_SC5314	Uncharacterized; Not in S.cerevisiae
orf19.5138	orf19.5138	2.87438	2.87438	IFA21	http://www.candidagenome.org/cgi-bin/locus.pl?locus=orf19.5138&organism=C_albicans_SC5314	Protein not essential for viability
orf19.5140	orf19.5140	3.02987	3.02987		http://www.candidagenome.org/cgi-bin/locus.pl?locus=orf19.5140&organism=C_albicans_SC5314	Uncharacterized, not in S. cerevisiae
orf19.5144	orf19.5144	2.32716	2.32716	PGA28	http://www.candidagenome.org/cgi-bin/locus.pl?locus=orf19.5144&organism=C_albicans_SC5314	Protein similar to S. cerevisiae Wsc2p, which has roles in stress- and cell-wall-related processes; predicted Kex2p substrate; putative GPI-anchored adhesin-like protein
orf19.5179	orf19.5179	0.504536	-2.03367	LIP5	http://www.candidagenome.org/cgi-bin/locus.pl?locus=orf19.5179&organism=C_albicans_SC5314	Cold?activated secreted lipase, differentially expressed lipase gene family member with possible roles in nutrition and acidic microenvironment; LIP5 and LIP8 expressed at all stages of mucosal and systemic infection; affects filamentation
orf19.5212	orf19.5212	0.482114	-2.11294		http://www.candidagenome.org/cgi-bin/locus.pl?locus=orf19.5212&organism=C_albicans_SC5314	Ortholog(s) have SUMO ligase activity, role in protein sumoylation, reciprocal meiotic recombination, synaptonemal complex assembly and condensed nuclear chromosome localization
orf19.5215	orf19.5215	0.316735	-3.15984	TES15	http://www.candidagenome.org/cgi-bin/locus.pl?locus=orf19.5215&organism=C_albicans_SC5314	Putative acyl-CoA thioesterase; Hap43p-repressed gene
orf19.5216	orf19.5216	0.466761	-2.14705		http://www.candidagenome.org/cgi-bin/locus.pl?locus=orf19.5216&organism=C_albicans_SC5314	Has domain(s) with predicted acyl-CoA hydrolase activity and role in acyl-CoA metabolic process
orf19.5217	orf19.5217	0.490922	-2.03712	TES1	http://www.candidagenome.org/cgi-bin/locus.pl?locus=orf19.5217&organism=C_albicans_SC5314	Putative acyl-CoA thioesterase
orf19.5220	orf19.5220	0.469116	-2.13839		http://www.candidagenome.org/cgi-bin/locus.pl?locus=orf19.5220&organism=C_albicans_SC5314	Putative RNA exonuclease; induced in a ssr1 null mutant
orf19.5242	orf19.5242	2.07977	2.07977	CDC6	http://www.candidagenome.org/cgi-bin/locus.pl?locus=orf19.5242&organism=C_albicans_SC5314	Putative ATP-binding protein with a predicted role in DNA replication; member of conserved Mcm1p regulon; periodic mRNA expression, peak at cell-cycle M/G1 phase
orf19.5264	orf19.5264	3.03324	3.03324		http://www.candidagenome.org/cgi-bin/locus.pl?locus=orf19.5264&organism=C_albicans_SC5314	Uncharacterized, not in S. cerevisiae
orf19.5265	orf19.5265	2.99491	2.99491	KIP4	http://www.candidagenome.org/cgi-bin/locus.pl?locus=orf19.5265&organism=C_albicans_SC5314	Transposon mutation affects filamentous growth; filament induced; shows Mob2p-dependent hyphal regulation; regulated by Nrg1p, Tup1p
orf19.5266	orf19.5266	2.1595	2.1595		http://www.candidagenome.org/cgi-bin/locus.pl?locus=orf19.5266&organism=C_albicans_SC5314	Planktonic growth-induced gene
orf19.5271	orf19.5271	2.19822	2.19822		http://www.candidagenome.org/cgi-bin/locus.pl?locus=orf19.5271&organism=C_albicans_SC5314	Hap43p-induced gene
orf19.5282	orf19.5282	0.304802	-3.28236		http://www.candidagenome.org/cgi-bin/locus.pl?locus=orf19.5282&organism=C_albicans_SC5314	Hap43p-repressed gene; mRNA binds to She3p; decreased expression in hyphae compared to yeast-form cells; regulated by Efg1p and Efh1p; intron in 5'-UTR; transcriptionally activated by Mnl1p under weak acid stress
orf19.5288	orf19.5288	0.249154	-4.01621	IFE2	http://www.candidagenome.org/cgi-bin/locus.pl?locus=orf19.5288&organism=C_albicans_SC5314	Putative alcohol dehydrogenase; decreased expression in hyphae compared to yeast-form cells; Efg1p-regulated; fluconazole-induced; Hog1p-induced; increased expression in response to prostaglandins
orf19.5289	orf19.5289	2.21145	2.21145		http://www.candidagenome.org/cgi-bin/locus.pl?locus=orf19.5289&organism=C_albicans_SC5314	Uncharacterized, not in S. cerevisiae
orf19.5290	orf19.5290	4.83531	4.83531		http://www.candidagenome.org/cgi-bin/locus.pl?locus=orf19.5290&organism=C_albicans_SC5314	Hap43p-induced gene; transcription is negatively regulated by Sfu1p
orf19.5302	orf19.5302	2.58446	2.58446	PGA31	http://www.candidagenome.org/cgi-bin/locus.pl?locus=orf19.5302&organism=C_albicans_SC5314	Cell wall protein; putative GPI anchor; expression is regulated upon white-opaque switching; induced by Congo Red and by cell wall regeneration
orf19.5305	orf19.5305	0.492726	-2.03113	RHD3	http://www.candidagenome.org/cgi-bin/locus.pl?locus=orf19.5305&organism=C_albicans_SC5314	GPI-anchored cell wall protein; yeast-associated protein; transcriptionally regulated by iron; expression greater in high iron; clade-associated gene expression; not essential for cell wall integrity; fluconazole-repressed
orf19.5306	orf19.5306	4.23567	4.23567		http://www.candidagenome.org/cgi-bin/locus.pl?locus=orf19.5306&organism=C_albicans_SC5314	Ortholog of Candida albicans WO-1
orf19.5307	orf19.5307	0.140983	-7.09714	JEN2	http://www.candidagenome.org/cgi-bin/locus.pl?locus=orf19.5307&organism=C_albicans_SC5314	Dicarboxylic acid transporter; regulated by glucose repression; induced by Rgt1; disruptants not obtained by UAU1 method; rat catheter and Spider biofilm induced
orf19.5308	orf19.5308	0.34915	-3.02667		http://www.candidagenome.org/cgi-bin/locus.pl?locus=orf19.5308&organism=C_albicans_SC5314	Protein of unknown function; induced by Rgt1
orf19.535	orf19.535	4.73623	4.73623	RBR1	http://www.candidagenome.org/cgi-bin/locus.pl?locus=orf19.535&organism=C_albicans_SC5314	Glycosylphosphatidylinositol (GPI)-anchored cell wall protein; required for filamentous growth at acidic pH; expression repressed by Rim101 and activated by Nrg1; Hap43-induced
orf19.541	orf19.541	0.308407	-3.24487		http://www.candidagenome.org/cgi-bin/locus.pl?locus=orf19.541&organism=C_albicans_SC5314	Has domain(s) with predicted oxidoreductase activity, acting on paired donors, with incorporation or reduction of molecular oxygen, 2-oxoglutarate as one donor, and incorporation of one atom each of oxygen into both donors activity
orf19.5431	orf19.5431	2.34588	2.34588		http://www.candidagenome.org/cgi-bin/locus.pl?locus=orf19.5431&organism=C_albicans_SC5314	Hap43p-repressed gene
orf19.5446	orf19.5446	0.489669	-2.053		http://www.candidagenome.org/cgi-bin/locus.pl?locus=orf19.5446&organism=C_albicans_SC5314	Putative protein of unknown function, transcription is upregulated in clinical isolates from HIV+ patients with oral candidiasis; regulated by Ssn6p
orf19.5447	orf19.5447	0.334623	-2.98845	HGT19	http://www.candidagenome.org/cgi-bin/locus.pl?locus=orf19.5447&organism=C_albicans_SC5314	Putative glucose/myo-inositol transporter of major facilitator superfamily; 12 transmembrane segments, extended N terminus; expressed in rich medium; Hap43p-, phagocytosis-, biofilm; induced; 20 member C. albicans glucose transporter family
orf19.5451	orf19.5451	0.435061	-2.29854		http://www.candidagenome.org/cgi-bin/locus.pl?locus=orf19.5451&organism=C_albicans_SC5314	Ortholog of Candida albicans WO-1
orf19.5498	orf19.5498	2.21289	2.21289	EFH1	http://www.candidagenome.org/cgi-bin/locus.pl?locus=orf19.5498&organism=C_albicans_SC5314	APSES transcription factor; homodimer; minor role in transcriptional regulation vs Efg1; regulates filamentous growth, phenotypic switch; EFG1 and EFH1 genetically interact; expression interferes with mouse intestinal tract colonization
orf19.5505	orf19.5505	0.489565	-2.0431	HIS7	http://www.candidagenome.org/cgi-bin/locus.pl?locus=orf19.5505&organism=C_albicans_SC5314	Putative imidazole glycerol phosphate synthase; histidine biosynthesis; no human/murine homolog; transcription induced by histidine starvation; regulated by Gcn2p and Gcn4p; higher protein level in stationary phase
orf19.551	orf19.551	0.482874	-2.07168		http://www.candidagenome.org/cgi-bin/locus.pl?locus=orf19.551&organism=C_albicans_SC5314	Uncharacterized; Not in S.cerevisiae
orf19.5518	orf19.5518	2.21452	2.21452		http://www.candidagenome.org/cgi-bin/locus.pl?locus=orf19.5518&organism=C_albicans_SC5314	Uncharacterized, not in S. cerevisiae
orf19.5519	orf19.5519	0.423701	-2.36057	GCV1	http://www.candidagenome.org/cgi-bin/locus.pl?locus=orf19.5519&organism=C_albicans_SC5314	Putative T subunit of glycine decarboxylase; transcription is negatively regulated by Sfu1p
orf19.5525	orf19.5525	0.458927	-2.17907		http://www.candidagenome.org/cgi-bin/locus.pl?locus=orf19.5525&organism=C_albicans_SC5314	Protein abundance is affected by URA3 expression in the CAI-4 strain background; regulated by Efg1p and Efh1p; repressed by Rgt1p; protein present in exponential and stationary growth phase yeast cultures
orf19.553	orf19.553	2.07448	2.07448		http://www.candidagenome.org/cgi-bin/locus.pl?locus=orf19.553&organism=C_albicans_SC5314	Predicted membrane transporter, member of the drug:proton antiporter (12 spanner) (DHA1) family, major facilitator superfamily (MFS)
orf19.5542	orf19.5542	11.4622	11.4622	SAP6	http://www.candidagenome.org/cgi-bin/locus.pl?locus=orf19.5542&organism=C_albicans_SC5314	Secreted aspartyl protease; expressed during hyphal growth, oral carriage, infection; sap4 sap5 sap6 triple mutant is defective in protein utilization as N source; assessment of virulence role complicated by URA3 effects; N-glycosylated
orf19.5565	orf19.5565	0.217224	-4.61132		http://www.candidagenome.org/cgi-bin/locus.pl?locus=orf19.5565&organism=C_albicans_SC5314	Putative 3-hydroxyisobutyrate dehydrogenase
orf19.557	orf19.557	0.488399	-2.0477		http://www.candidagenome.org/cgi-bin/locus.pl?locus=orf19.557&organism=C_albicans_SC5314	Hap43p-repressed gene; planktonic growth-induced gene
orf19.5585	orf19.5585	3.57277	3.57277	SAP5	http://www.candidagenome.org/cgi-bin/locus.pl?locus=orf19.5585&organism=C_albicans_SC5314	Secreted aspartyl proteinase; sap4 sap5 sap6 triple mutant is defective in utilization of protein as N source; assessment of virulence role complicated by URA3 effects; expressed during infection; mRNA is localized to hyphal tip via She3p
orf19.5592	orf19.5592	3.25201	3.25201		http://www.candidagenome.org/cgi-bin/locus.pl?locus=orf19.5592&organism=C_albicans_SC5314	Uncharacterized, not in S. cerevisiae
orf19.5596	orf19.5596	0.489574	-2.04331		http://www.candidagenome.org/cgi-bin/locus.pl?locus=orf19.5596&organism=C_albicans_SC5314	Ortholog(s) have ASTRA complex localization
orf19.5599	orf19.5599	0.49403	-2.02498	MDL2	http://www.candidagenome.org/cgi-bin/locus.pl?locus=orf19.5599&organism=C_albicans_SC5314	Putative mitochondrial, half-size MDR-subfamily ABC transporter
orf19.5606	orf19.5606	0.468905	-2.13854		http://www.candidagenome.org/cgi-bin/locus.pl?locus=orf19.5606&organism=C_albicans_SC5314	Ortholog of Candida albicans WO-1
orf19.5616	orf19.5616	0.460068	-2.46463		http://www.candidagenome.org/cgi-bin/locus.pl?locus=orf19.5616&organism=C_albicans_SC5314	Uncharacterized; Not in S.cerevisiae
orf19.5619	orf19.5619	2.96078	2.96078		http://www.candidagenome.org/cgi-bin/locus.pl?locus=orf19.5619&organism=C_albicans_SC5314	Predicted ORF in Assemblies 19, 20 and 21; transcription is induced in response to alpha pheromone in SpiderM medium
orf19.5620	orf19.5620	0.416273	-2.41221		http://www.candidagenome.org/cgi-bin/locus.pl?locus=orf19.5620&organism=C_albicans_SC5314	Stationary phase enriched protein; membrane regulation metabolic pathway;Gcn4p-regulated; induced by amino acid starvation (3-AT); increased transcription by benomyl treatment or in an azole-resistant strain that overexpresses MDR1; biofilm-induced; overlaps orf19.5621
orf19.5621	orf19.5621	2.11012	2.11012		http://www.candidagenome.org/cgi-bin/locus.pl?locus=orf19.5621&organism=C_albicans_SC5314	Putative protein of unknown function; mutation confers hypersensitivity to amphotericin B; overlaps orf19.5621
orf19.5634	orf19.5634	9.19913	9.19913	FRP1	http://www.candidagenome.org/cgi-bin/locus.pl?locus=orf19.5634&organism=C_albicans_SC5314	Ferric reductase; alkaline-induced by Rim101p; iron-chelation-induced by CCAAT-binding factor; fluconazole-downregulated; ciclopirox-, biofilm-, hypoxia-, Hap43p-induced; colony morphology-related regulation by Ssn6p; 2 CCAAT box motifs
orf19.5635	orf19.5635	3.48019	3.48019	PGA7	http://www.candidagenome.org/cgi-bin/locus.pl?locus=orf19.5635&organism=C_albicans_SC5314	Hyphal surface antigen precursor; possible GPI-anchor; induced by ciclopirox olamine, ketoconazole, or by Rim101p at pH 8; regulated during biofilm and planktonic growth; cell wall regeneration-induced; Hap43p-, fluconazole, biofilm-induced
orf19.5636	orf19.5636	18.2584	18.2584	RBT5	http://www.candidagenome.org/cgi-bin/locus.pl?locus=orf19.5636&organism=C_albicans_SC5314	GPI-anchored cell wall protein involved in hemoglobin utilization; transcript regulated by Rfg1p, Rim101p, Tbf1p, iron; repressed by Sfu1p, Hog1p, Tup1p; induced by serum, alkaline pH, ketoconazole, ciclopirox olamine, Hap43p, biofilm
orf19.5645	orf19.5645	0.363476	-2.75149	MET15	http://www.candidagenome.org/cgi-bin/locus.pl?locus=orf19.5645&organism=C_albicans_SC5314	O-acetylhomoserine O-acetylserine sulfhydrylase; involved in sulfur amino acid biosynthesis; immunogenic; Hog1p, biofilm, possibly adherence-induced; brown colony color of homozygous mutant in Pb(2+) medium is visual selection marker
orf19.5672	orf19.5672	2.13764	2.13764	MEP2	http://www.candidagenome.org/cgi-bin/locus.pl?locus=orf19.5672&organism=C_albicans_SC5314	Ammonium permease and regulator of nitrogen starvation-induced filamentation; 11 predicted transmembrane regions; in low nitrogen cytoplasmic C-terminus activates Ras/cAMP and MAPK signal transduction pathways to induce filamentation
orf19.5673	orf19.5673	0.242242	-4.12814	OPT7	http://www.candidagenome.org/cgi-bin/locus.pl?locus=orf19.5673&organism=C_albicans_SC5314	Putative oligopeptide transporter; possibly transports GSH or related compounds; induced by biofilm formation; Hog1p-induced; expression of OPT6, -7, or -8 does not suppress defect of mutant lacking OPT1-3; fungal-specific; Hap43p-repressed
orf19.5674	orf19.5674	2.55767	2.55767	PGA10	http://www.candidagenome.org/cgi-bin/locus.pl?locus=orf19.5674&organism=C_albicans_SC5314	Plasma membrane protein of heme-iron utilization; allows utilization of hemin and hemoglobin as iron sources in host tissues; predicted GPI anchor; biofilm, hypoxia, ketoconazole, ciclopirox, or hyphal-induced; upregulated by Rim101p at pH8
orf19.5678	orf19.5678	0.498727	-2.00511		http://www.candidagenome.org/cgi-bin/locus.pl?locus=orf19.5678&organism=C_albicans_SC5314	Ortholog(s) have role in peptidyl-diphthamide biosynthetic process from peptidyl-histidine and cytoplasm localization
orf19.568	orf19.568	2.13405	2.13405	SPE2	http://www.candidagenome.org/cgi-bin/locus.pl?locus=orf19.568&organism=C_albicans_SC5314	Putative S-adenosylmethionine decarboxylase; Hap43p-induced gene; possibly adherence-induced
orf19.5683	orf19.5683	3.86058	3.86058		http://www.candidagenome.org/cgi-bin/locus.pl?locus=orf19.5683&organism=C_albicans_SC5314	Predicted ORF in Assemblies 19, 20 and 21; clade-associated gene expression
orf19.5686	orf19.5686	2.95226	2.95226		http://www.candidagenome.org/cgi-bin/locus.pl?locus=orf19.5686&organism=C_albicans_SC5314	Uncharacterized, not in S. cerevisiae
orf19.5691	orf19.5691	2.03026	2.03026	CDC11	http://www.candidagenome.org/cgi-bin/locus.pl?locus=orf19.5691&organism=C_albicans_SC5314	Septin; required for wild-type cell and hyphal morphology, agar-invasive growth, full virulence and kidney tissue invasion in mouse, but not for kidney colonization, immunogenicity; phosphorylation is hyphal- and cell-cycle-regulated
orf19.5716	orf19.5716	17.8231	17.8231	SAP4	http://www.candidagenome.org/cgi-bin/locus.pl?locus=orf19.5716&organism=C_albicans_SC5314	Secreted aspartyl proteinase; sap4,5,6 mutant defective in protein utilization for nitrogen; virulence role complicated by URA3 effects; expressed during mucosal and systemic infections; N-glycosylated; rat catheter, Spider biofilm induced
orf19.5722	orf19.5722	0.469944	-2.12941		http://www.candidagenome.org/cgi-bin/locus.pl?locus=orf19.5722&organism=C_albicans_SC5314	Has domain(s) with predicted DNA binding activity and role in regulation of transcription, DNA-dependent
orf19.5724	orf19.5724	0.461801	-2.16548		http://www.candidagenome.org/cgi-bin/locus.pl?locus=orf19.5724&organism=C_albicans_SC5314	Uncharacterized; Not in S.cerevisiae
orf19.5732	orf19.5732	0.493447	-2.02713	NOG2	http://www.candidagenome.org/cgi-bin/locus.pl?locus=orf19.5732&organism=C_albicans_SC5314	Putative nucleolar GTPase; Hap43p-induced gene; decreased expression in response to prostaglandins
orf19.5735.3	orf19.5735.3	0.351719	-2.86894		http://www.candidagenome.org/cgi-bin/locus.pl?locus=orf19.5735.3&organism=C_albicans_SC5314	Uncharacterized; Not in S.cerevisiae
orf19.5741	orf19.5741	4.81718	4.81718	ALS1	http://www.candidagenome.org/cgi-bin/locus.pl?locus=orf19.5741&organism=C_albicans_SC5314	Adhesin; ALS family of cell-surface glycoproteins; adhesion, virulence roles; immunoprotective; band at hyphal base; amyloid domain; biofilm-induced; Rfg1p, Ssk1p; strain background affects expression; N-term binds fucose-containing glycans
orf19.5760	orf19.5760	4.40347	4.40347	IHD1	http://www.candidagenome.org/cgi-bin/locus.pl?locus=orf19.5760&organism=C_albicans_SC5314	Putative GPI-anchored protein; alkaline upregulated; greater transcription in hyphal form than yeast form; regulated by Nrg1p, Rfg1p, Tup1p; regulated by Tsa1p, Tsa1Bp in minimal media at 37; not essential for viability
orf19.5770	orf19.5770	0.482992	-2.07139	OPT8	http://www.candidagenome.org/cgi-bin/locus.pl?locus=orf19.5770&organism=C_albicans_SC5314	Possible oligopeptide transporter; similar to Opt1p and to S. cerevisiae Ygl114wp, but not other OPTs; induced by nitric oxide, amphotericin B; expression of OPT6, -7, or -8 does not complement mutants lacking Opt1p, Opt2p, and Opt3p
orf19.5805	orf19.5805	0.448389	-2.23062	DLD1	http://www.candidagenome.org/cgi-bin/locus.pl?locus=orf19.5805&organism=C_albicans_SC5314	Putative D-lactate dehydrogenase to oxidizes D-lactate to pyruvate ; mitochondrial inner membrane; transcription is specific to white cell type; shows colony morphology-related gene regulation by Ssn6p; transcription is upregulated in both intermediate and mature biofilms; Hap43p-repressed gene
orf19.5842	orf19.5842	0.312283	-3.20233		http://www.candidagenome.org/cgi-bin/locus.pl?locus=orf19.5842&organism=C_albicans_SC5314	Hap43p-repressed gene
orf19.5844	orf19.5844	2.29222	2.29222		http://www.candidagenome.org/cgi-bin/locus.pl?locus=orf19.5844&organism=C_albicans_SC5314	Ortholog(s) have role in meiotic DNA recombinase assembly, reciprocal meiotic recombination and condensed nuclear chromosome localization
orf19.5845	orf19.5845	2.34805	2.34805	RNR3	http://www.candidagenome.org/cgi-bin/locus.pl?locus=orf19.5845&organism=C_albicans_SC5314	Putative ribonucleotide reductase large subunit; transcriptionally regulated by iron; expression greater in low iron
orf19.5864	orf19.5864	0.498035	-2.00856	URK1	http://www.candidagenome.org/cgi-bin/locus.pl?locus=orf19.5864&organism=C_albicans_SC5314	Protein similar to uridine kinase; transcription is downregulated in response to treatment with ciclopirox olamine
orf19.5865	orf19.5865	0.497333	-2.0116		http://www.candidagenome.org/cgi-bin/locus.pl?locus=orf19.5865&organism=C_albicans_SC5314	Ortholog(s) have RNA-dependent ATPase activity, role in generation of catalytic spliceosome for first transesterification step and U2-type catalytic step 1 spliceosome localization
orf19.5867	orf19.5867	2.00342	2.00342	WSC1	http://www.candidagenome.org/cgi-bin/locus.pl?locus=orf19.5867&organism=C_albicans_SC5314	Putative cell wall component; mRNA abundance increased in cyr1 mutant (yeast-form or hyphal cells); late-stage biofilm-induced
orf19.5908	orf19.5908	2.3444	2.3444	TEC1	http://www.candidagenome.org/cgi-bin/locus.pl?locus=orf19.5908&organism=C_albicans_SC5314	TEA/ATTS transcription factor involved in pheromone response in white cells, regulates hypha-specific genes, wild-type biofilm formation; regulates BCR1; transcription regulated by Cph2p in some conditions; alkaline-, and biofilm-induced
orf19.5933	orf19.5933	4.84049	4.84049		http://www.candidagenome.org/cgi-bin/locus.pl?locus=orf19.5933&organism=C_albicans_SC5314	Uncharacterized, not in S. cerevisiae
orf19.5952	orf19.5952	2.71256	2.71256		http://www.candidagenome.org/cgi-bin/locus.pl?locus=orf19.5952&organism=C_albicans_SC5314	Sef1p-, Sfu1p-, and Hap43p-induced protein of unknown function; induced by nitric oxide independent of Yhb1p
orf19.5953	orf19.5953	0.492949	-2.03103		http://www.candidagenome.org/cgi-bin/locus.pl?locus=orf19.5953&organism=C_albicans_SC5314	Putative transcription factor; possibly an essential gene, disruptants not obtained by UAU1 method
orf19.5958	orf19.5958	0.481222	-2.07851	CDR2	http://www.candidagenome.org/cgi-bin/locus.pl?locus=orf19.5958&organism=C_albicans_SC5314	Multidrug transporter, ATP-binding cassette (ABC) superfamily; transports phospholipids, in-to-out direction; overexpressed in azole-resistant isolates; repressed in young biofilms
orf19.5962	orf19.5962	0.497199	-2.0123	HGT4	http://www.candidagenome.org/cgi-bin/locus.pl?locus=orf19.5962&organism=C_albicans_SC5314	Glucose and galactose sensor; fermentation, filamentation, virulence roles; in 20-member C. albicans glucose transporter family, extended C terminus; high-glucose repressed; induced in macrophage, repressed in biofilm
orf19.5975	orf19.5975	0.236343	-4.43015	TRY4	http://www.candidagenome.org/cgi-bin/locus.pl?locus=orf19.5975&organism=C_albicans_SC5314	Putative zinc finger DNA-binding transcription factor; fluconazole-downregulated; expression regulated during planktonic growth; expression upregulated in an ssr1 null mutant
orf19.5977	orf19.5977	0.482635	-2.07714	CEM1	http://www.candidagenome.org/cgi-bin/locus.pl?locus=orf19.5977&organism=C_albicans_SC5314	Protein similar to S. cerevisiae Cem1p, an acyl carrier protein involved in fatty acid biosynthesis; likely to be essential for growth, based on an insertional mutagenesis strategy
orf19.5978	orf19.5978	0.489413	-2.05916		http://www.candidagenome.org/cgi-bin/locus.pl?locus=orf19.5978&organism=C_albicans_SC5314	Has domain(s) with predicted zinc ion binding, oxidoreductase activity, nucleotide binding activity and role in oxidation-reduction process
orf19.5984	orf19.5984	2.21613	2.21613		http://www.candidagenome.org/cgi-bin/locus.pl?locus=orf19.5984&organism=C_albicans_SC5314	Putative protein of unknown function; homozygous transposon insertion causes decreased colony wrinkling under filamentous growth-inducing conditions, but does not block true hyphal formation in liquid media
orf19.5986	orf19.5986	0.356591	-2.80635	THI4	http://www.candidagenome.org/cgi-bin/locus.pl?locus=orf19.5986&organism=C_albicans_SC5314	Thiamine biosynthetic enzyme precursor; repressed during the mating process; fungal-specific (no human or murine homolog); stationary phase enriched protein; planktonic growth-induced gene
orf19.6001	orf19.6001	2.81831	2.81831	SAP3	http://www.candidagenome.org/cgi-bin/locus.pl?locus=orf19.6001&organism=C_albicans_SC5314	Secreted aspartyl proteinase, acts in utilization of protein as nitrogen source; assessment of virulence role complicated by URA3 effects; regulated by growth phase; produced by opaque phase cells; alpha-pheromone repressed
orf19.6021	orf19.6021	6.77426	6.77426	IHD2	http://www.candidagenome.org/cgi-bin/locus.pl?locus=orf19.6021&organism=C_albicans_SC5314	Transcriptionally regulated by iron and by yeast-hyphal switching; expression greater in low iron
orf19.6028	orf19.6028	14.0264	14.0264	HGC1	http://www.candidagenome.org/cgi-bin/locus.pl?locus=orf19.6028&organism=C_albicans_SC5314	Hypha-specific G1 cyclin-related protein involved in regulation of hyphal morphogenesis; Cdc28p-Hgc1p maintains Cdc11p S394 phosphorylation during hyphal growth; required for virulence in mouse model; regulated by Nrg1p, Tup1p, farnesol
orf19.6048	orf19.6048	2.38779	2.38779		http://www.candidagenome.org/cgi-bin/locus.pl?locus=orf19.6048&organism=C_albicans_SC5314	Uncharacterized, not in S. cerevisiae
orf19.605	orf19.605	0.472201	-2.11776		http://www.candidagenome.org/cgi-bin/locus.pl?locus=orf19.605&organism=C_albicans_SC5314	Ortholog of Candida albicans WO-1
orf19.6059	orf19.6059	2.77761	2.77761	TTR1	http://www.candidagenome.org/cgi-bin/locus.pl?locus=orf19.6059&organism=C_albicans_SC5314	Putative glutaredoxin; described as a glutathione reductase; upregulated in the presence of human neutrophils, and upon benomyl treatment; alkaline downregulated; regulated by Gcn2p and Gcn4p; required for virulence in mouse model
orf19.6073	orf19.6073	3.3383	3.3383	HMX1	http://www.candidagenome.org/cgi-bin/locus.pl?locus=orf19.6073&organism=C_albicans_SC5314	Heme oxygenase; acts in utilization of hemin iron; transcriptionally activated by heat, low iron, or hemin; negatively regulated by Efg1p; expression greater in low iron; upregulated by Rim101p at pH 8; Hap43p-induced; biofilm-induced
orf19.6078	orf19.6078	6.14819	6.14819	POL93	http://www.candidagenome.org/cgi-bin/locus.pl?locus=orf19.6078&organism=C_albicans_SC5314	Predicted ORF in retrotransposon Tca8 with similarity to the Pol region of retrotransposons encoding reverse transcriptase, protease and integrase; downregulated in response to ciclopirox olamine; induced upon biofilm formation
orf19.6079	orf19.6079	3.56611	3.56611		http://www.candidagenome.org/cgi-bin/locus.pl?locus=orf19.6079&organism=C_albicans_SC5314	Predicted ORF in retrotransposon Tca8 with similarity to the Gag region encoding nucleocapsid-like protein; transcription is downregulated in response to ciclopirox olamine; filament induced; regulated by Rfg1p, Tup1p; overlaps orf19.6078.1
orf19.6081	orf19.6081	2.06196	2.06196	PHR2	http://www.candidagenome.org/cgi-bin/locus.pl?locus=orf19.6081&organism=C_albicans_SC5314	Glycosidase; role in cell wall structure; may act on beta-1,3-glucan prior to beta-1,6-glucan linkage; role in vaginal not systemic virulence (low pH not neutral); low pH, high iron, fluconazole, Hap43p-induced; Rim101p-downregulated at pH8
orf19.6083	orf19.6083	2.17394	2.17394		http://www.candidagenome.org/cgi-bin/locus.pl?locus=orf19.6083&organism=C_albicans_SC5314	Has domain(s) with predicted nucleic acid binding, nucleotide binding activity
orf19.6084	orf19.6084	0.455537	-2.19704		http://www.candidagenome.org/cgi-bin/locus.pl?locus=orf19.6084&organism=C_albicans_SC5314	Biofilm-induced gene
orf19.6115	orf19.6115	2.37901	2.37901		http://www.candidagenome.org/cgi-bin/locus.pl?locus=orf19.6115&organism=C_albicans_SC5314	Uncharacterized, not in S. cerevisiae
orf19.6142	orf19.6142	2.53093	2.53093		http://www.candidagenome.org/cgi-bin/locus.pl?locus=orf19.6142&organism=C_albicans_SC5314	Ortholog(s) have double-stranded DNA binding activity, role in reciprocal meiotic recombination and condensed nuclear chromosome localization
orf19.6148	orf19.6148	2.36956	2.36956		http://www.candidagenome.org/cgi-bin/locus.pl?locus=orf19.6148&organism=C_albicans_SC5314	Has domain(s) with predicted ATP binding activity
orf19.6169	orf19.6169	0.26178	-3.98112	ATO1	http://www.candidagenome.org/cgi-bin/locus.pl?locus=orf19.6169&organism=C_albicans_SC5314	Putative fungal-specific transmembrane protein; induced by Rgt1p
orf19.6173	orf19.6173	0.48816	-2.04899	STD1	http://www.candidagenome.org/cgi-bin/locus.pl?locus=orf19.6173&organism=C_albicans_SC5314	Putative transcription factor involved in control of glucose-regulated gene expression; repressed by Rgt1p
orf19.6181	orf19.6181	0.430097	-2.33206		http://www.candidagenome.org/cgi-bin/locus.pl?locus=orf19.6181&organism=C_albicans_SC5314	Ortholog of Candida albicans WO-1
orf19.6192	orf19.6192	0.489133	-2.09081		http://www.candidagenome.org/cgi-bin/locus.pl?locus=orf19.6192&organism=C_albicans_SC5314	Predicted ORF in Assemblies 19, 20 and 21; Plc1p-regulated; transcription detected in high-resolution tiling array experiments
orf19.6196	orf19.6196	2.05262	2.05262		http://www.candidagenome.org/cgi-bin/locus.pl?locus=orf19.6196&organism=C_albicans_SC5314	Component of the SWI/SNF and RSC chromatin remodeling complexes; suggested role in chromosome maintenance; Spider biofilm induced
orf19.6202	orf19.6202	4.16816	4.16816	RBT4	http://www.candidagenome.org/cgi-bin/locus.pl?locus=orf19.6202&organism=C_albicans_SC5314	Protein similar to plant pathogenesis-related proteins; required for virulence in mouse systemic and rabbit corneal infections; not required for filamentation; mRNA binds to She3p and is localized to hyphal tips; Hap43p-induced gene
orf19.6205	orf19.6205	2.09226	2.09226		http://www.candidagenome.org/cgi-bin/locus.pl?locus=orf19.6205&organism=C_albicans_SC5314	Uncharacterized, not in S. cerevisiae
orf19.6219	orf19.6219	2.12425	2.12425		http://www.candidagenome.org/cgi-bin/locus.pl?locus=orf19.6219&organism=C_albicans_SC5314	Uncharacterized, not in S. cerevisiae
orf19.6224	orf19.6224	0.432127	-2.5321		http://www.candidagenome.org/cgi-bin/locus.pl?locus=orf19.6224&organism=C_albicans_SC5314	RTA domain protein; predicted role in response to stress; Spider biofilm induced
orf19.6235	orf19.6235	2.13748	2.13748		http://www.candidagenome.org/cgi-bin/locus.pl?locus=orf19.6235&organism=C_albicans_SC5314	Uncharacterized, not in S. cerevisiae
orf19.6267	orf19.6267	2.94401	2.94401		http://www.candidagenome.org/cgi-bin/locus.pl?locus=orf19.6267&organism=C_albicans_SC5314	Uncharacterized, not in S. cerevisiae
orf19.6274	orf19.6274	4.38024	4.38024	PBR1	http://www.candidagenome.org/cgi-bin/locus.pl?locus=orf19.6274&organism=C_albicans_SC5314	Protein of unknown function; required for cohesion, adhesion, and RPMI biofilm formation; induced by alpha pheromone in white cells; fluconazole-induced; Spider biofilm induced
orf19.6282	orf19.6282	3.4427	3.4427		http://www.candidagenome.org/cgi-bin/locus.pl?locus=orf19.6282&organism=C_albicans_SC5314	Has domain(s) with predicted nucleic acid binding, nucleotide binding activity
orf19.6302	orf19.6302	3.54451	3.54451	PGA39	http://www.candidagenome.org/cgi-bin/locus.pl?locus=orf19.6302&organism=C_albicans_SC5314	Putative GPI-anchored protein
orf19.6315	orf19.6315	2.21028	2.21028		http://www.candidagenome.org/cgi-bin/locus.pl?locus=orf19.6315&organism=C_albicans_SC5314	Uncharacterized, not in S. cerevisiae
orf19.633	orf19.633	0.492722	-2.0297		http://www.candidagenome.org/cgi-bin/locus.pl?locus=orf19.633&organism=C_albicans_SC5314	Putative methyltransferase; decreased expression in hyphae compared to yeast-form cells; expression regulated during planktonic growth; late-stage biofilm-induced gene; Hap43p-repressed gene
orf19.6366	orf19.6366	0.397389	-2.53986		http://www.candidagenome.org/cgi-bin/locus.pl?locus=orf19.6366&organism=C_albicans_SC5314	Has domain(s) with predicted RNA binding activity
orf19.6420	orf19.6420	4.60036	4.60036	PGA13	http://www.candidagenome.org/cgi-bin/locus.pl?locus=orf19.6420&organism=C_albicans_SC5314	Putative adhesin-like GPI-anchored protein; similar to mucins; induced during cell wall regeneration and during core caspofungin response; regulated by Tsa1p, Tsa1Bp in minimal media at 37 deg and by Cyr1p, Nrg1p, Tup1p, Rlm1p, Hap43p
orf19.644	orf19.644	0.467996	-2.13684	HGT9	http://www.candidagenome.org/cgi-bin/locus.pl?locus=orf19.644&organism=C_albicans_SC5314	Putative glucose transporter of the major facilitator superfamily; the C. albicans glucose transporter family comprises 20 members; 12 probable membrane-spanning segments; induced at low (0.2%, compared to 2%) glucose in rich media; intron
orf19.6445	orf19.6445	0.357141	-2.80016	ECI1	http://www.candidagenome.org/cgi-bin/locus.pl?locus=orf19.6445&organism=C_albicans_SC5314	Protein similar to S. cerevisiae Eci1p, which is involved in fatty acid oxidation; transposon mutation affects filamentous growth; expression is regulated upon white-opaque switching
orf19.6460	orf19.6460	0.405547	-2.46744	PEX1	http://www.candidagenome.org/cgi-bin/locus.pl?locus=orf19.6460&organism=C_albicans_SC5314	Ortholog(s) have protein heterodimerization activity, ATPase activity, role in protein import into peroxisome matrix, receptor recycling and membrane fraction, peroxisome, soluble fraction localization
orf19.6484	orf19.6484	4.26649	4.26649		http://www.candidagenome.org/cgi-bin/locus.pl?locus=orf19.6484&organism=C_albicans_SC5314	Ortholog of Candida albicans WO-1
orf19.6486	orf19.6486	3.16125	3.16125	LDG3	http://www.candidagenome.org/cgi-bin/locus.pl?locus=orf19.6486&organism=C_albicans_SC5314	Putative LDG family protein; F-12/CO2 early biofilm induced
orf19.6487	orf19.6487	2.32238	2.32238		http://www.candidagenome.org/cgi-bin/locus.pl?locus=orf19.6487&organism=C_albicans_SC5314	Ortholog of Candida albicans WO-1
orf19.6489	orf19.6489	2.59182	2.59182	FMP45	http://www.candidagenome.org/cgi-bin/locus.pl?locus=orf19.6489&organism=C_albicans_SC5314	Protein induced during the mating process; mutation confers hypersensitivity to toxic ergosterol analog and to amphotericin B; alkaline downregulated; repressed by alpha pheromone in SpiderM medium; possibly essential gene (by UAU1 method)
orf19.6492	orf19.6492	0.477687	-2.09573		http://www.candidagenome.org/cgi-bin/locus.pl?locus=orf19.6492&organism=C_albicans_SC5314	Predicted protein serine/threonine kinase and/or protein tyrosine kinase; Spider biofilm induced
orf19.651	orf19.651	0.500078	-2.00141	LYP1	http://www.candidagenome.org/cgi-bin/locus.pl?locus=orf19.651&organism=C_albicans_SC5314	Putative permease; amphotericin B induced; flucytosine repressed; possibly an essential gene, disruptants not obtained by UAU1 method
orf19.6510	orf19.6510	0.346058	-2.89424	GRX1	http://www.candidagenome.org/cgi-bin/locus.pl?locus=orf19.6510&organism=C_albicans_SC5314	Putative glutaredoxin; transcriptionally regulated by iron; expression greater in low iron
orf19.6514	orf19.6514	0.467726	-2.13991	CUP9	http://www.candidagenome.org/cgi-bin/locus.pl?locus=orf19.6514&organism=C_albicans_SC5314	Gene regulated in clinical isolates from HIV+ patients with oral candidiasis; transcription reduced upon yeast-hyphal switch; ketoconazole-induced; Plc1p-regulated; shows colony morphology-related Ssn6p regulation; biofilm-induced gene
orf19.6518	orf19.6518	0.467726	-2.13991		http://www.candidagenome.org/cgi-bin/locus.pl?locus=orf19.6518&organism=C_albicans_SC5314	Has domain(s) with predicted aldehyde dehydrogenase [NAD(P)+] activity and role in cellular aldehyde metabolic process, oxidation-reduction process
orf19.653	orf19.653	0.30806	-3.30152		http://www.candidagenome.org/cgi-bin/locus.pl?locus=orf19.653&organism=C_albicans_SC5314	Uncharacterized; Not in S.cerevisiae
orf19.6530	orf19.6530	0.4193	-2.40227		http://www.candidagenome.org/cgi-bin/locus.pl?locus=orf19.6530&organism=C_albicans_SC5314	Similar to bacterial DnaJ; transcript upregulated in low iron; flow model biofilm induced; Spider biofilm induced
orf19.6532	orf19.6532	0.360975	-2.78209		http://www.candidagenome.org/cgi-bin/locus.pl?locus=orf19.6532&organism=C_albicans_SC5314	Ortholog(s) have FAD transmembrane transporter activity, role in FAD transport and mitochondrion localization
orf19.6555	orf19.6555	0.503558	-2.00103		http://www.candidagenome.org/cgi-bin/locus.pl?locus=orf19.6555&organism=C_albicans_SC5314	Ortholog(s) have zinc ion binding activity, role in protein import into mitochondrial intermembrane space and mitochondrial intermembrane space localization
orf19.6569	orf19.6569	0.319993	-3.12707		http://www.candidagenome.org/cgi-bin/locus.pl?locus=orf19.6569&organism=C_albicans_SC5314	Has domain(s) with predicted role in transmembrane transport
orf19.6575	orf19.6575	3.19413	3.19413		http://www.candidagenome.org/cgi-bin/locus.pl?locus=orf19.6575&organism=C_albicans_SC5314	Uncharacterized, not in S. cerevisiae
orf19.6577	orf19.6577	0.451821	-2.21368	FLU1	http://www.candidagenome.org/cgi-bin/locus.pl?locus=orf19.6577&organism=C_albicans_SC5314	Multidrug efflux pump of the plasma membrane; MDR family member of the MFS (major facilitator superfamily) of transporters; preferred substrate may be mycophenolic acid; fungal-specific (no human/murine homolog); Hap43p-induced gene
orf19.6586	orf19.6586	0.341556	-2.92991		http://www.candidagenome.org/cgi-bin/locus.pl?locus=orf19.6586&organism=C_albicans_SC5314	Late-stage biofilm-induced gene; increased transcription observed upon benomyl treatment or in an azole-resistant strain that overexpresses MDR1; shows colony morphology-related regulation by Ssn6p; induced by nitric oxide; Hap43p-repressed
orf19.6592	orf19.6592	2.50429	2.50429		http://www.candidagenome.org/cgi-bin/locus.pl?locus=orf19.6592&organism=C_albicans_SC5314	Predicted membrane transporter, member of the aromatic acid:proton symporter (AAHS) family, major facilitator superfamily (MFS)
orf19.6601.1	orf19.6601.1	2.14026	2.14026	YKE2	http://www.candidagenome.org/cgi-bin/locus.pl?locus=orf19.6601.1&organism=C_albicans_SC5314	Possible cytoskeletal modulator; transcription induced upon yeast-to-hyphal switch; regulated by Nrg1p, Tup1p; late-stage biofilm-induced gene
orf19.6608	orf19.6608	4.01445	4.01445		http://www.candidagenome.org/cgi-bin/locus.pl?locus=orf19.6608&organism=C_albicans_SC5314	Predicted ORF in Assemblies 19, 20 and 21; downregulation correlates with clinical development of fluconazole resistance
orf19.6632	orf19.6632	0.477731	-2.09663	ACO2	http://www.candidagenome.org/cgi-bin/locus.pl?locus=orf19.6632&organism=C_albicans_SC5314	Putative aconitate hydratase 2; Catalyzes the isomerization of citrate to isocitrate via cis-aconitate;transcriptionally regulated by iron; expression greater in high iron; regulated by Gcn4p; repressed by amino acid starvation (3-aminotriazole treatment); protein levels decrease in stationary phase yeast
orf19.6662	orf19.6662	2.29324	2.29324		http://www.candidagenome.org/cgi-bin/locus.pl?locus=orf19.6662&organism=C_albicans_SC5314	Putative coenzyme Q (ubiquinone) binding protein; transcription is upregulated in clinical isolates from HIV+ patients with oral candidiasis
orf19.6688	orf19.6688	0.492046	-2.03322		http://www.candidagenome.org/cgi-bin/locus.pl?locus=orf19.6688&organism=C_albicans_SC5314	Decreased transcription is observed upon benomyl treatment or in an azole-resistant strain that overexpresses MDR1
orf19.6690	orf19.6690	0.483468	-2.21617		http://www.candidagenome.org/cgi-bin/locus.pl?locus=orf19.6690&organism=C_albicans_SC5314	Hap43p-repressed gene
orf19.670.2	orf19.670.2	0.265927	-3.76048		http://www.candidagenome.org/cgi-bin/locus.pl?locus=orf19.670.2&organism=C_albicans_SC5314	Hap43p-repressed gene; hypoxia downregulated, ketoconazole induced; late-stage biofilm-induced
orf19.6705	orf19.6705	3.45898	3.45898		http://www.candidagenome.org/cgi-bin/locus.pl?locus=orf19.6705&organism=C_albicans_SC5314	Putative guanyl nucleotide exchange factor with Sec7 domain, required for normal filamentous growth; transcriptionally regulated upon yeast-hyphal switch; filament induced; regulated by Nrg1p, Tup1p, Mob2p, Hap43p; mRNA binds to She3p
orf19.6715	orf19.6715	0.435454	-2.3082		http://www.candidagenome.org/cgi-bin/locus.pl?locus=orf19.6715&organism=C_albicans_SC5314	Ortholog of Candida albicans WO-1
orf19.6724	orf19.6724	0.410361	-2.44464	FUM12	http://www.candidagenome.org/cgi-bin/locus.pl?locus=orf19.6724&organism=C_albicans_SC5314	Putative fumarate hydratase, enzyme of citric acid cycle; fluconazole-downregulated; downregulated by Efg1p; transcriptionally regulated by iron; expression greater in high iron; protein present in exponential and stationary growth phase
orf19.6736	orf19.6736	0.441705	-2.2695		http://www.candidagenome.org/cgi-bin/locus.pl?locus=orf19.6736&organism=C_albicans_SC5314	Ortholog(s) have mitochondrion localization
orf19.6741	orf19.6741	2.06937	2.06937		http://www.candidagenome.org/cgi-bin/locus.pl?locus=orf19.6741&organism=C_albicans_SC5314	Putative plasma membrane protein; predicted role in cell wall integrity; regulated by Nrg1, Tup1; induced during chlamydospore formation in both C. albicans and C. dubliniensis
orf19.6755	orf19.6755	0.372991	-2.68571	DLD2	http://www.candidagenome.org/cgi-bin/locus.pl?locus=orf19.6755&organism=C_albicans_SC5314	Ortholog(s) have D-lactate dehydrogenase (cytochrome) activity, role in cellular carbohydrate metabolic process, aerobic respiration and mitochondrial inner membrane localization
orf19.676	orf19.676	2.02517	2.02517		http://www.candidagenome.org/cgi-bin/locus.pl?locus=orf19.676&organism=C_albicans_SC5314	Ortholog(s) have microtubule plus-end binding, structural constituent of cytoskeleton, protein homodimerization activity
orf19.6769	orf19.6769	0.440197	-2.27222		http://www.candidagenome.org/cgi-bin/locus.pl?locus=orf19.6769&organism=C_albicans_SC5314	Ortholog(s) have cytoplasm localization
orf19.6770	orf19.6770	0.351769	-2.84374		http://www.candidagenome.org/cgi-bin/locus.pl?locus=orf19.6770&organism=C_albicans_SC5314	Ortholog of C. glabrata CBS138 : CAGL0E03806g
orf19.6786	orf19.6786	2.00923	2.00923		http://www.candidagenome.org/cgi-bin/locus.pl?locus=orf19.6786&organism=C_albicans_SC5314	Late-stage biofilm-induced gene
orf19.6807	orf19.6807	2.13494	2.13494		http://www.candidagenome.org/cgi-bin/locus.pl?locus=orf19.6807&organism=C_albicans_SC5314	Predicted ORF in retrotransposon Tca17 with similarity to parts of the Gag-Pol region of retrotransposons; clade-associated gene expression
orf19.6817	orf19.6817	0.30028	-3.33136	FCR1	http://www.candidagenome.org/cgi-bin/locus.pl?locus=orf19.6817&organism=C_albicans_SC5314	Zinc cluster transcription factor; negative regulator of fluconazole, ketoconazole, brefeldin A resistance; transposon mutation increases filamentous growth; partially suppresses S. cerevisiae pdr1 pdr3 mutant fluconazole sensitivity
orf19.6840	orf19.6840	2.63678	2.63678		http://www.candidagenome.org/cgi-bin/locus.pl?locus=orf19.6840&organism=C_albicans_SC5314	Early-stage biofilm-induced gene; transcription is induced in response to alpha pheromone in SpiderM medium; transcription detected in high-resolution tiling array experiments
orf19.6855	orf19.6855	2.43146	2.43146		http://www.candidagenome.org/cgi-bin/locus.pl?locus=orf19.6855&organism=C_albicans_SC5314	Uncharacterized, not in S. cerevisiae
orf19.6864	orf19.6864	7.48232	7.48232		http://www.candidagenome.org/cgi-bin/locus.pl?locus=orf19.6864&organism=C_albicans_SC5314	Putative ubiquitin-protein ligase; role in protein ubiquitination; Spider biofilm induced
orf19.6873.1	orf19.6873.1	2.69271	2.69271	KTI11	http://www.candidagenome.org/cgi-bin/locus.pl?locus=orf19.6873.1&organism=C_albicans_SC5314	Zn-ribbon protein; required for synthesis of diphthamide on translation factor eEF2; involved in modification of wobble nucleosides in tRNAs; rat catheter and Spider biofilm induced
orf19.69	orf19.69	2.16933	2.16933		http://www.candidagenome.org/cgi-bin/locus.pl?locus=orf19.69&organism=C_albicans_SC5314	Protein of unknown function; induced by Mnl1 under weak acid stress
orf19.69.2	orf19.69.2	2.22731	2.22731		http://www.candidagenome.org/cgi-bin/locus.pl?locus=orf19.69.2&organism=C_albicans_SC5314	Uncharacterized, not in S. cerevisiae
orf19.690	orf19.690	2.01441	2.01441	PLB2	http://www.candidagenome.org/cgi-bin/locus.pl?locus=orf19.690&organism=C_albicans_SC5314	Putative phospholipase B; conserved catalytic region; 6 putative N-glycosylation motifs; predicted secretion signal; no GPI anchor predicted; fungal-specific (no human or murine homolog)
orf19.692	orf19.692	0.465977	-2.14811		http://www.candidagenome.org/cgi-bin/locus.pl?locus=orf19.692&organism=C_albicans_SC5314	Hap43p-repressed gene
orf19.695	orf19.695	0.274911	-3.66394	RGS2	http://www.candidagenome.org/cgi-bin/locus.pl?locus=orf19.695&organism=C_albicans_SC5314	Protein of RGS superfamily; not essential for viability
orf19.6957	orf19.6957	2.26148	2.26148		http://www.candidagenome.org/cgi-bin/locus.pl?locus=orf19.6957&organism=C_albicans_SC5314	Uncharacterized, not in S. cerevisiae
orf19.696	orf19.696	2.49946	2.49946	STE2	http://www.candidagenome.org/cgi-bin/locus.pl?locus=orf19.696&organism=C_albicans_SC5314	Receptor for alpha factor mating pheromone, MFalpha; required for a-type cells to respond to alpha factor, for opaque a-form mating and white a-form response; possible Kex2p substrate; a-specific, alpha-factor induced, A1p-Alpha2p repressed
orf19.6994	orf19.6994	0.451879	-2.21309	BAT22	http://www.candidagenome.org/cgi-bin/locus.pl?locus=orf19.6994&organism=C_albicans_SC5314	Putative branched chain amino acid aminotransferase; regulated by Gcn4p; induced by farnesol treatment, amino acid starvation (3-aminotriazole treatment); present in exponential and stationary growth phase yeast cultures
orf19.6999	orf19.6999	3.90898	3.90898		http://www.candidagenome.org/cgi-bin/locus.pl?locus=orf19.6999&organism=C_albicans_SC5314	Predicted oxidoreductase; rat catheter biofilm repressed
orf19.700	orf19.700	0.28214	-3.54536	SEO1	http://www.candidagenome.org/cgi-bin/locus.pl?locus=orf19.700&organism=C_albicans_SC5314	Protein with similarity to permeases; transcription is negatively regulated by Sfu1p; flucytosine induced; transcriptionally activated by Mnl1p under weak acid stress
orf19.701	orf19.701	2.43454	2.43454	CFL11	http://www.candidagenome.org/cgi-bin/locus.pl?locus=orf19.701&organism=C_albicans_SC5314	Protein similar to ferric reductase Fre10p; flucytosine repressed; possibly adherence-induced; possibly an essential gene, disruptants not obtained by UAU1 method; rat catheter biofilm repressed
orf19.7013	orf19.7013	0.481007	-2.11359		http://www.candidagenome.org/cgi-bin/locus.pl?locus=orf19.7013&organism=C_albicans_SC5314	Uncharacterized; Not in S.cerevisiae
orf19.7017	orf19.7017	3.4037	3.4037	YOX1	http://www.candidagenome.org/cgi-bin/locus.pl?locus=orf19.7017&organism=C_albicans_SC5314	Putative homeodomain-containing transcriptional repressor; periodic mRNA expression, peak at cell-cycle G1/S phase
orf19.7042	orf19.7042	0.361622	-2.77354		http://www.candidagenome.org/cgi-bin/locus.pl?locus=orf19.7042&organism=C_albicans_SC5314	Increased transcription is observed upon benomyl treatment or in an azole-resistant strain that overexpresses MDR1; induced by nitric oxide
orf19.7053	orf19.7053	3.85572	3.85572	GAC1	http://www.candidagenome.org/cgi-bin/locus.pl?locus=orf19.7053&organism=C_albicans_SC5314	Putative regulatory subunit of serine/threonine phosphoprotein phosphatase 1; fluconazole-induced; biofilm-induced; caspofungin repressed; transcriptionally activated by Mnl1p under weak acid stress; regulated by Nrg1p, Tup1p
orf19.7054	orf19.7054	2.17986	2.17986		http://www.candidagenome.org/cgi-bin/locus.pl?locus=orf19.7054&organism=C_albicans_SC5314	Uncharacterized, not in S. cerevisiae
orf19.7055	orf19.7055	2.00555	2.00555		http://www.candidagenome.org/cgi-bin/locus.pl?locus=orf19.7055&organism=C_albicans_SC5314	Uncharacterized, not in S. cerevisiae
orf19.7056	orf19.7056	2.57072	2.57072		http://www.candidagenome.org/cgi-bin/locus.pl?locus=orf19.7056&organism=C_albicans_SC5314	Putative protein of unknown function; transcript is upregulated in clinical isolates from HIV+ patients with oral candidiasis; regulated by Sef1, Sfu1, and Hap43
orf19.7071	orf19.7071	0.490168	-2.12086	FGR2	http://www.candidagenome.org/cgi-bin/locus.pl?locus=orf19.7071&organism=C_albicans_SC5314	Protein similar to phosphate transporters; transposon mutation affects filamentous growth; expression is regulated upon white-opaque switching
orf19.7077	orf19.7077	2.11111	2.11111		http://www.candidagenome.org/cgi-bin/locus.pl?locus=orf19.7077&organism=C_albicans_SC5314	Putative ferric reductase; transcription is activated by Mac1p under copper starvation; Plc1p-regulated; transcription is negatively regulated by Rim101p
orf19.7085	orf19.7085	0.421417	-2.38671		http://www.candidagenome.org/cgi-bin/locus.pl?locus=orf19.7085&organism=C_albicans_SC5314	Predicted ORF in Assemblies 19, 20 and 21; induced in core stress response; induced by heavy metal (cadmium) stress via Hog1p; oxidative stress-induced via Cap1p; induced by Mnl1p under weak acid stress; macrophage-downregulated
orf19.7093	orf19.7093	0.311572	-3.22132	HGT13	http://www.candidagenome.org/cgi-bin/locus.pl?locus=orf19.7093&organism=C_albicans_SC5314	Predicted sugar transporter, involved in glycerol utilization; member of the major facilitator superfamily; 12 transmembrane; gene has intron; oxidative stress-induced via Cap1p; expressed in rich medium, 2% glucose
orf19.7094	orf19.7094	0.264903	-3.77504	HGT12	http://www.candidagenome.org/cgi-bin/locus.pl?locus=orf19.7094&organism=C_albicans_SC5314	Glucose, fructose, mannose transporter; major facilitator superfamily; role in macrophage-induced hyphal growth; detected at germ tube plasma membrane by mass spectrometry; Snf3p-induced; 12 probable transmembrane segments
orf19.7105	orf19.7105	2.11238	2.11238	FAR1	http://www.candidagenome.org/cgi-bin/locus.pl?locus=orf19.7105&organism=C_albicans_SC5314	Protein involved in regulation of pheromone-mediated mating; repressed by A1p and Alpha2p in white-phase cells; null mutant shows no pheromone response in opaque cells; overexpression causes enhanced pheromone response and cell cycle arrest
orf19.715	orf19.715	4.28836	4.28836		http://www.candidagenome.org/cgi-bin/locus.pl?locus=orf19.715&organism=C_albicans_SC5314	Uncharacterized, not in S. cerevisiae
orf19.7151	orf19.7151	0.457481	-2.19774		http://www.candidagenome.org/cgi-bin/locus.pl?locus=orf19.7151&organism=C_albicans_SC5314	Ortholog of Candida albicans WO-1
orf19.7156	orf19.7156	0.343886	-2.91135	FAA2-3	http://www.candidagenome.org/cgi-bin/locus.pl?locus=orf19.7156&organism=C_albicans_SC5314	Predicted acyl CoA synthetase
orf19.7158	orf19.7158	0.495869	-2.02731		http://www.candidagenome.org/cgi-bin/locus.pl?locus=orf19.7158&organism=C_albicans_SC5314	Protein of allantoate permease family; fungal-specific (no human or murine homolog); Hap43p-repressed gene
orf19.716	orf19.716	3.48366	3.48366		http://www.candidagenome.org/cgi-bin/locus.pl?locus=orf19.716&organism=C_albicans_SC5314	Hap43p-induced gene; regulated by Nrg1p, Tup1p; transcription is repressed in response to alpha pheromone in SpiderM medium
orf19.7210	orf19.7210	2.14979	2.14979		http://www.candidagenome.org/cgi-bin/locus.pl?locus=orf19.7210&organism=C_albicans_SC5314	Ortholog(s) have nucleus, cytoplasm localization
orf19.7214	orf19.7214	3.67736	3.67736		http://www.candidagenome.org/cgi-bin/locus.pl?locus=orf19.7214&organism=C_albicans_SC5314	Putative glucan 1,3-beta-glucosidase; regulated by Nrg1p, Tup1p and possibly Tac1p; induced upon biofilm formation, nitric oxide and during cell wall regeneration; stationary phase enriched protein; possibly an essential gene
orf19.7218	orf19.7218	0.488109	-2.04953	RBE1	http://www.candidagenome.org/cgi-bin/locus.pl?locus=orf19.7218&organism=C_albicans_SC5314	Cell wall protein; transcript negatively regulated by Rim101p, Efg1p, Ssn6p, alkaline conditions; signal sequence, O-glycosylation; no GPI anchor predicted; ketoconazol upregulated; biofilm-induced, regulated by Sef1p, Sfu1p, Hap43p
orf19.7225	orf19.7225	2.04145	2.04145		http://www.candidagenome.org/cgi-bin/locus.pl?locus=orf19.7225&organism=C_albicans_SC5314	Uncharacterized, not in S. cerevisiae
orf19.7281	orf19.7281	0.470939	-2.13077	PDK2	http://www.candidagenome.org/cgi-bin/locus.pl?locus=orf19.7281&organism=C_albicans_SC5314	Putative pyruvate dehydrogenase kinase (inhibition of PDH to convert pyruvate into acetyl CoA); mutation confers hypersensitivity to amphotericin B
orf19.7283	orf19.7283	6.88556	6.88556		http://www.candidagenome.org/cgi-bin/locus.pl?locus=orf19.7283&organism=C_albicans_SC5314	Unknown, not in S. cerevisiae
orf19.7284	orf19.7284	2.15429	2.15429	ASR2	http://www.candidagenome.org/cgi-bin/locus.pl?locus=orf19.7284&organism=C_albicans_SC5314	Gene regulated by cAMP and by osmotic stress; greater mRNA abundance observed in a cyr1 or ras1 homozygous null mutant than in wild type; stationary phase enriched protein
orf19.7301	orf19.7301	0.335348	-2.98252		http://www.candidagenome.org/cgi-bin/locus.pl?locus=orf19.7301&organism=C_albicans_SC5314	Has domain(s) with predicted DNA binding activity
orf19.7303	orf19.7303	4.0081	3.00806		http://www.candidagenome.org/cgi-bin/locus.pl?locus=orf19.7303&organism=C_albicans_SC5314	Uncharacterized, not in S. cerevisiae
orf19.7310	orf19.7310	7.41596	7.41596		http://www.candidagenome.org/cgi-bin/locus.pl?locus=orf19.7310&organism=C_albicans_SC5314	Protein similar to S. cerevisiae Gin3p; transcription is upregulated in response to treatment with ciclopirox olamine; positively regulated by Sfu1p; Hog1p, fluconazole-downregulated; Hap43p-induced
orf19.7314	orf19.7314	2.01615	2.01615	CDG1	http://www.candidagenome.org/cgi-bin/locus.pl?locus=orf19.7314&organism=C_albicans_SC5314	Putative cysteine dioxygenases (L-cysteine catabolic process to pyruvate), using cysteine dioxygenase ; expression is regulated upon white-opaque switching; transcription is upregulated in both intermediate and mature biofilms
orf19.7336	orf19.7336	0.413858	-2.62085		http://www.candidagenome.org/cgi-bin/locus.pl?locus=orf19.7336&organism=C_albicans_SC5314	Predicted membrane transporter; member of the drug:proton antiporter (14 spanner) (DHA2) family, major facilitator superfamily (MFS); Spider biofilm induced
orf19.7356	orf19.7356	0.341555	-3.61174		http://www.candidagenome.org/cgi-bin/locus.pl?locus=orf19.7356&organism=C_albicans_SC5314	Uncharacterized; Not in S.cerevisiae
orf19.7361	orf19.7361	0.490666	-2.04128		http://www.candidagenome.org/cgi-bin/locus.pl?locus=orf19.7361&organism=C_albicans_SC5314	Ortholog of C. glabrata CBS138 : CAGL0H05555g
orf19.7364	orf19.7364	2.48109	2.48109		http://www.candidagenome.org/cgi-bin/locus.pl?locus=orf19.7364&organism=C_albicans_SC5314	Has domain(s) with predicted N,N-dimethylaniline monooxygenase activity, NADP binding, flavin adenine dinucleotide binding activity and role in oxidation-reduction process
orf19.7379	orf19.7379	0.440914	-2.27528	FAA2	http://www.candidagenome.org/cgi-bin/locus.pl?locus=orf19.7379&organism=C_albicans_SC5314	Putative acyl CoA synthetase; expression is regulated upon white-opaque switching; transcription is upregulated in both intermediate and mature biofilms
orf19.7385	orf19.7385	2.55089	2.55089		http://www.candidagenome.org/cgi-bin/locus.pl?locus=orf19.7385&organism=C_albicans_SC5314	Has domain(s) with predicted nucleic acid binding, zinc ion binding activity
orf19.741	orf19.741	2.38751	2.38751		http://www.candidagenome.org/cgi-bin/locus.pl?locus=orf19.741&organism=C_albicans_SC5314	Uncharacterized, not in S. cerevisiae
orf19.742	orf19.742	0.270516	-3.69775	ALD6	http://www.candidagenome.org/cgi-bin/locus.pl?locus=orf19.742&organism=C_albicans_SC5314	Putative aldehyde dehydrogenase;required for growth on ethanol and conversion of acetaldehyde to acetate; stationary phase enriched protein; expression regulated upon white-opaque switch; transcription is upregulated in both intermediate and mature biofilms
orf19.7434	orf19.7434	4.10853	4.10853	GLG2	http://www.candidagenome.org/cgi-bin/locus.pl?locus=orf19.7434&organism=C_albicans_SC5314	Putative self-glucosylating initiator of glycogen synthesis; expression regulated upon white-opaque switch; hypha-induced; Spider biofilm induced
orf19.744	orf19.744	2.40665	2.40665	GDB1	http://www.candidagenome.org/cgi-bin/locus.pl?locus=orf19.744&organism=C_albicans_SC5314	Putative glycogen debranching enzyme; expression is regulated upon white-opaque switching; regulated by Nrg1p, Tup1p
orf19.7441	orf19.7441	0.473055	-2.11872		http://www.candidagenome.org/cgi-bin/locus.pl?locus=orf19.7441&organism=C_albicans_SC5314	Ortholog(s) have role in mRNA export from nucleus, cellular lipid metabolic process, protein export from nucleus, nuclear envelope organization and nuclear envelope localization
orf19.7442	orf19.7442	0.40133	-2.49172		http://www.candidagenome.org/cgi-bin/locus.pl?locus=orf19.7442&organism=C_albicans_SC5314	Uncharacterized; Not in S.cerevisiae
orf19.7447	orf19.7447	0.156527	-6.39057	JEN1	http://www.candidagenome.org/cgi-bin/locus.pl?locus=orf19.7447&organism=C_albicans_SC5314	Lactate transporter; induced by lactic acid, activated by Cat8; alkaline repressed by Rim101; localizes to plasma membrane; Spider biofilm induced
orf19.7455	orf19.7455	10.8626	10.8626		http://www.candidagenome.org/cgi-bin/locus.pl?locus=orf19.7455&organism=C_albicans_SC5314	Unknown, not in S. cerevisiae
orf19.7472	orf19.7472	0.413058	-2.421	IFF4	http://www.candidagenome.org/cgi-bin/locus.pl?locus=orf19.7472&organism=C_albicans_SC5314	Adhesin-like cell surface protein; putative GPI-anchor; null mutant germ tubes show decreased adhesion to plastic substrate; not essential for viability; Hap43p-repressed gene
orf19.7500	orf19.7500	0.421876	-2.37038	PXA1	http://www.candidagenome.org/cgi-bin/locus.pl?locus=orf19.7500&organism=C_albicans_SC5314	Putative peroxisomal, half-size adrenoleukodystrophy protein (ALD or ALDp) subfamily ABC family transporter
orf19.7503	orf19.7503	0.25351	-3.95924	CDA2	http://www.candidagenome.org/cgi-bin/locus.pl?locus=orf19.7503&organism=C_albicans_SC5314	Putative chitin deacetylase; transcription is positively regulated by Tbf1p
orf19.7520	orf19.7520	0.461689	-2.16611	POT1	http://www.candidagenome.org/cgi-bin/locus.pl?locus=orf19.7520&organism=C_albicans_SC5314	Putative peroxisomal 3-oxoacyl CoA thiolase; transcription is regulated by Nrg1p and Mig1p; farnesol regulated; Hap43p-repressed gene
orf19.753	orf19.753	2.40068	2.40068		http://www.candidagenome.org/cgi-bin/locus.pl?locus=orf19.753&organism=C_albicans_SC5314	Ortholog(s) have alpha-1,3-mannosyltransferase activity and role in protein O-linked glycosylation
orf19.7531	orf19.7531	2.17382	2.17382		http://www.candidagenome.org/cgi-bin/locus.pl?locus=orf19.7531&organism=C_albicans_SC5314	Putative protein of unknown function; stationary phase enriched protein; transcription is induced upon yeast-hyphal transition; benomyl or caspofungin induced; Hap43p-repressed gene
orf19.7555	orf19.7555	0.494266	-2.02321		http://www.candidagenome.org/cgi-bin/locus.pl?locus=orf19.7555&organism=C_albicans_SC5314	Ortholog of Candida albicans WO-1
orf19.7597	orf19.7597	2.19458	2.19458	PGA12	http://www.candidagenome.org/cgi-bin/locus.pl?locus=orf19.7597&organism=C_albicans_SC5314	Putative GPI-anchored protein
orf19.7602	orf19.7602	0.499873	-2.00337		http://www.candidagenome.org/cgi-bin/locus.pl?locus=orf19.7602&organism=C_albicans_SC5314	Putative Hsp90p co-chaperone; Hap43p-repressed gene; heavy metal (cadmium) stress-induced; oxidative stress-induced via Cap1p
orf19.7610	orf19.7610	2.05804	2.05804	PTP3	http://www.candidagenome.org/cgi-bin/locus.pl?locus=orf19.7610&organism=C_albicans_SC5314	Protein not essential for viability; similar to S. cerevisiae Ptp3p, which is a protein tyrosine phosphatase; hyphal induced; alkaline upregulated; regulated by Efg1p, Ras1p, cAMP pathways
orf19.7615	orf19.7615	2.0039	2.0039		http://www.candidagenome.org/cgi-bin/locus.pl?locus=orf19.7615&organism=C_albicans_SC5314	Protein involved in endoplasmic reticulum (ER) to Golgi vesicle-mediated transport; putative subunit of the transport protein particle (TRAPP) complex of the cis-Golgi
orf19.7668	orf19.7668	2.60011	2.60011	MAL2	http://www.candidagenome.org/cgi-bin/locus.pl?locus=orf19.7668&organism=C_albicans_SC5314	Alpha-glucosidase that hydrolyzes sucrose; required for sucrose utilization; transcriptionally regulated by Suc1p; expression induced by maltose, repressed by glucose; transposon mutation affects filamentous growth; upregulated in RHE model
orf19.767	orf19.767	2.01354	2.01354	ERG3	http://www.candidagenome.org/cgi-bin/locus.pl?locus=orf19.767&organism=C_albicans_SC5314	C-5 sterol desaturase; introduces C-5(6) double bond into episterol in ergosterol biosynthesis; clinically-isolated homozygous null mutants show azole resistance, defects in hyphal growth and virulence; Efg1p-repressed; fluconazole-induced
orf19.769	orf19.769	0.459601	-2.19689	IFE1	http://www.candidagenome.org/cgi-bin/locus.pl?locus=orf19.769&organism=C_albicans_SC5314	Putative medium-chain alcohol dehydrogenase; rat catheter and Spider biofilm repressed
orf19.781	orf19.781	2.90393	2.90393	DUR31	http://www.candidagenome.org/cgi-bin/locus.pl?locus=orf19.781&organism=C_albicans_SC5314	High affinity spermidine transporter; expression is induced by urea; fungal-specific (no human or murine homolog); not required for virulence in a mouse intravenous model
orf19.789	orf19.789	0.484918	-2.06405	PYC2	http://www.candidagenome.org/cgi-bin/locus.pl?locus=orf19.789&organism=C_albicans_SC5314	Putative pyruvate carboxylase, binds to biotin cofactor; up-regulated in mutant lacking the Ssk1p response regulator protein, upon benomyl treatment, or in an azole-resistant strain overexpressing MDR1; stationary phase enriched protein
orf19.799	orf19.799	2.4471	2.4471	STE4	http://www.candidagenome.org/cgi-bin/locus.pl?locus=orf19.799&organism=C_albicans_SC5314	Beta subunit of heterotrimeric G protein of mating signal transduction pathway; required for mating; transcription is specific to cells homozygous at MTL and is induced by alpha pheromone; similar to S. cerevisiae Ste4p
orf19.815	orf19.815	2.61726	2.61726	DCK1	http://www.candidagenome.org/cgi-bin/locus.pl?locus=orf19.815&organism=C_albicans_SC5314	Putative guanine nucleotide exchange factor required for embedded filamentous growth; activates Rac1p; contains a DOCKER domain; similar to adjacent DCK2 and to S. cerevisiae Ylr422wp; regulated by Nrg1p
orf19.822	orf19.822	2.30761	2.30761		http://www.candidagenome.org/cgi-bin/locus.pl?locus=orf19.822&organism=C_albicans_SC5314	Similar to heat-shock protease protein; protein detected in some, not all, biofilm extracts; fluconazole-downregulated; transcription induced in cyr1 or ras1 homozygous null mutant; stationary phase enriched protein; Hap43p-repressed gene
orf19.823	orf19.823	0.472909	-2.22508		http://www.candidagenome.org/cgi-bin/locus.pl?locus=orf19.823&organism=C_albicans_SC5314	Uncharacterized; Not in S.cerevisiae
orf19.842	orf19.842	2.47767	2.47767	ASR3	http://www.candidagenome.org/cgi-bin/locus.pl?locus=orf19.842&organism=C_albicans_SC5314	Gene regulated by cAMP and by osmotic stress; greater mRNA abundance observed in a cyr1 or ras1 homozygous null mutant than in wild type
orf19.85	orf19.85	2.52268	2.52268	GPX2	http://www.candidagenome.org/cgi-bin/locus.pl?locus=orf19.85&organism=C_albicans_SC5314	Similar to glutathione peroxidase; expression greater in high iron; alkaline upregulated by Rim101p; transcriptionally induced by alpha factor or interaction with macrophage; regulated by Efg1p; caspofungin repressed
orf19.855	orf19.855	0.494204	-2.0964		http://www.candidagenome.org/cgi-bin/locus.pl?locus=orf19.855&organism=C_albicans_SC5314	Uncharacterized; Not in S.cerevisiae
orf19.857	orf19.857	0.430152	-2.33535	FMO2	http://www.candidagenome.org/cgi-bin/locus.pl?locus=orf19.857&organism=C_albicans_SC5314	Predicted ORF in Assemblies 19, 20 and 21; expression regulated during planktonic growth
orf19.866	orf19.866	0.487163	-2.07291	RAD32	http://www.candidagenome.org/cgi-bin/locus.pl?locus=orf19.866&organism=C_albicans_SC5314	Protein similar to S. cerevisiae protein with role in nucleotide excision repair;protection against mitochondrial mutagenesis down-regulation associated with azole resistance; Hap43p-repressed gene
orf19.87	orf19.87	2.49495	2.49495	GPX1	http://www.candidagenome.org/cgi-bin/locus.pl?locus=orf19.87&organism=C_albicans_SC5314	Putative thiol peroxidase; rat catheter and Spider biofilm induced
orf19.873	orf19.873	0.480209	-2.09445		http://www.candidagenome.org/cgi-bin/locus.pl?locus=orf19.873&organism=C_albicans_SC5314
orf19.896	orf19.896	4.87271	4.87271	CHK1	http://www.candidagenome.org/cgi-bin/locus.pl?locus=orf19.896&organism=C_albicans_SC5314	Histidine kinase involved in two-component signaling pathway, regulates cell wall biosynthesis; disruption impairs hyphal growth, decreases virulence in mouse intravenous (but not rat vaginal) infection and increases rate of phagocytosis
orf19.90	orf19.90	0.452091	-2.21414		http://www.candidagenome.org/cgi-bin/locus.pl?locus=orf19.90&organism=C_albicans_SC5314	Ortholog of S. cerevisiae : YFL042C and C. glabrata CBS138 : CAGL0K12760g
orf19.909	orf19.909	0.373128	-2.6804	STP4	http://www.candidagenome.org/cgi-bin/locus.pl?locus=orf19.909&organism=C_albicans_SC5314	Putative C2H2transcription factor with zinc finger DNA-binding motif; induced in core caspofungin response; shows colony morphology-related gene regulation by Ssn6p; induced by 17-beta-estradiol, ethynyl estradiol
orf19.910	orf19.910	0.484337	-2.06648		http://www.candidagenome.org/cgi-bin/locus.pl?locus=orf19.910&organism=C_albicans_SC5314	Predicted splicing factor, component of the U4/U6-U5 snRNP complex; Hap43-induced gene; rat catheter biofilm induced
orf19.918	orf19.918	0.365204	-2.73855	CDR11	http://www.candidagenome.org/cgi-bin/locus.pl?locus=orf19.918&organism=C_albicans_SC5314	Putative transporter of PDR subfamily of ABC family; Gcn4p-regulated; upregulated by Rim101p at pH 8
orf19.937	orf19.937	2.19222	2.19222		http://www.candidagenome.org/cgi-bin/locus.pl?locus=orf19.937&organism=C_albicans_SC5314	Ortholog of Candida albicans WO-1
orf19.946	orf19.946	0.300575	-3.33307	MET14	http://www.candidagenome.org/cgi-bin/locus.pl?locus=orf19.946&organism=C_albicans_SC5314	Putative adenylylsulfate kinase; predicted role in sulfur metabolism; induced upon biofilm formation; possibly adherence-induced; protein present in exponential and stationary growth phase yeast cultures
orf19.948	orf19.948	2.07586	2.07586		http://www.candidagenome.org/cgi-bin/locus.pl?locus=orf19.948&organism=C_albicans_SC5314	Ortholog of Candida albicans WO-1
