# Supplementary material for: The Rbf1, Hfl1 and Dbp4 of Candida albicans regulate common as well as transcription factor-specific mitochondrial and other cell activities
Source: BMC Genomics. 2014 Jan 22;15:56. doi: 10.1186/1471-2164-15-56 (PMC3904162; doi:10.1186/1471-2164-15-56)
Supplement: Additional file 3: Table S2 — Up and down-regulated genes list in hfl1Δ mutant. [file 1471-2164-15-56-S3.xls]

## Sheet: Cadpb4_vs._WT_S1
	Supplement Table 3. Up and down-regulated genes in dpb4Δ (average of two probes)
	SystematicName	Ratio (dpb4Δ_vs.WT)	Fold change (dpb4Δ_vs. WT)	Fold-Change(DM2088 vs. WT3) (Description)	Name		Function
CaalfMp09	CaalfMp09	0.463743	-2.15869	DM2088 down vs WT3	NAD2	http://www.candidagenome.org/cgi-bin/locus.pl?locus=CaalfMp09&organism=C_albicans_SC5314	Subunit 2 of NADH:ubiquinone oxidoreductase (NADH:ubiquinone dehydrogenase), a multisubunit enzyme complex (complex I) of the mitochondrial inner membrane that catalyzes the first step in mitochondrial respiration
CaalfMp10	CaalfMp10	0.486373	-2.06431	DM2088 down vs WT3	NAD3	http://www.candidagenome.org/cgi-bin/locus.pl?locus=CaalfMp10&organism=C_albicans_SC5314	Subunit 3 of NADH:ubiquinone oxidoreductase (NADH:ubiquinone dehydrogenase), a multisubunit enzyme complex (complex I) of the mitochondrial inner membrane that catalyzes the first step in mitochondrial respiration
CaalfMp12	CaalfMp12	0.460878	-2.17408	DM2088 down vs WT3	NAD4L	http://www.candidagenome.org/cgi-bin/locus.pl?locus=CaalfMp12&organism=C_albicans_SC5314	Subunit 4L of NADH:ubiquinone oxidoreductase (NADH:ubiquinone dehydrogenase), a multisubunit enzyme complex (complex I) of the mitochondrial inner membrane that catalyzes the first step in mitochondrial respiration
CaalfMp13	CaalfMp13	0.493847	-2.02513	DM2088 down vs WT3	NAD5	http://www.candidagenome.org/cgi-bin/locus.pl?locus=CaalfMp13&organism=C_albicans_SC5314	Subunit 5 of NADH:ubiquinone oxidoreductase (NADH:ubiquinone dehydrogenase), a multisubunit enzyme complex (complex I) of the mitochondrial inner membrane that catalyzes the first step in mitochondrial respiration
CaalfMp14	CaalfMp14	0.457047	-2.19663	DM2088 down vs WT3	NAD4	http://www.candidagenome.org/cgi-bin/locus.pl?locus=CaalfMp14&organism=C_albicans_SC5314	Subunit 4 of NADH:ubiquinone oxidoreductase (NADH:ubiquinone dehydrogenase), a multisubunit enzyme complex (complex I) of the mitochondrial inner membrane that catalyzes the first step in mitochondrial respiration
orf19.1029	orf19.1029	0.418751	-2.38907	DM2088 down vs WT3	RPP1	http://www.candidagenome.org/cgi-bin/locus.pl?locus=orf19.1029&organism=C_albicans_SC5314	Putative ortholog of S. cerevisiae Rpp1; subunit of both RNase MRP and nuclear RNase P; rat catheter and Spider biofilm induced
orf19.1048	orf19.1048	3.76382	3.76382	DM2088 up vs WT3	IFD6	http://www.candidagenome.org/cgi-bin/locus.pl?locus=orf19.1048&organism=C_albicans_SC5314	Aldo-keto reductase family member; similar to aryl alcohol dehydrogenases; increased protein correlates with MDR1 overexpression (but not CDR1 or CDR2) in fluconazole-resistant clinical isolates; farnesol regulated; possibly essential gene
orf19.107	orf19.107	0.404756	-2.47083	DM2088 down vs WT3		http://www.candidagenome.org/cgi-bin/locus.pl?locus=orf19.107&organism=C_albicans_SC5314	Ortholog(s) have RNA helicase activity, role in maturation of SSU-rRNA from tricistronic rRNA transcript (SSU-rRNA, 5.8S rRNA, LSU-rRNA) and nucleolus localization
orf19.1091	orf19.1091	0.383678	-2.60635	DM2088 down vs WT3		http://www.candidagenome.org/cgi-bin/locus.pl?locus=orf19.1091&organism=C_albicans_SC5314	Ortholog(s) have role in ribosomal large subunit biogenesis and nucleolus localization
orf19.1097	orf19.1097	2.51022	2.51022	DM2088 up vs WT3	ALS2	http://www.candidagenome.org/cgi-bin/locus.pl?locus=orf19.1097&organism=C_albicans_SC5314	ALS family protein; role in adhesion, biofilm formation, germ tube induction; expressed at infection of human buccal epithelial cells; putative GPI-anchor; induced by ketoconazole, low iron and at cell wall regeneration; regulated by Sfu1p
orf19.1117	orf19.1117	0.443123	-2.46422	DM2088 down vs WT3		http://www.candidagenome.org/cgi-bin/locus.pl?locus=orf19.1117&organism=C_albicans_SC5314	Protein similar to Candida boidinii formate dehydrogenase; virulence-group-correlated expression; Hap43-repressed; Spider biofilm repressed
orf19.1120	orf19.1120	2.46871	2.46871	DM2088 up vs WT3	FAV2	http://www.candidagenome.org/cgi-bin/locus.pl?locus=orf19.1120&organism=C_albicans_SC5314	Adhesin-like protein; induced by mating factor in MTLa/a opaque cells, in cyr1 null, in filaments; regulated by Nrg1, Rfg1, Tup1, Tec1, Efg1, Ntd80, Rob1, Brg1; induced in oralpharyngeal candidasis; Spider biofilm induced
orf19.1149	orf19.1149	2.27177	2.27177	DM2088 up vs WT3	MRF1	http://www.candidagenome.org/cgi-bin/locus.pl?locus=orf19.1149&organism=C_albicans_SC5314	ScETR1,2-enoyl thioester reductase, involved in fatty acid biosynthesis in mitochondira; Putative mitochondrial respiratory protein; induced by farnesol, benomyl treatment, nitric oxide, core stress response; oxidative stress-induced via Cap1p; stationary-phase enriched protein
orf19.1152	orf19.1152	2.30435	2.30435	DM2088 up vs WT3		http://www.candidagenome.org/cgi-bin/locus.pl?locus=orf19.1152&organism=C_albicans_SC5314	Late-stage biofilm-induced gene; regulated by Gcn2p and Gcn4p; induced in core stress response
orf19.1156	orf19.1156	0.398944	-2.51952	DM2088 down vs WT3	FUS1	http://www.candidagenome.org/cgi-bin/locus.pl?locus=orf19.1156&organism=C_albicans_SC5314	Membrane protein required for mating; ortholog of S. cerevisiae Fus1; transcript induced by Cph1 in cells homozygous for the MTLa locus; alpha factor induced
orf19.1233	orf19.1233	0.490977	-2.03725	DM2088 down vs WT3	ADE4	http://www.candidagenome.org/cgi-bin/locus.pl?locus=orf19.1233&organism=C_albicans_SC5314	Putative phosphoribosylpyrophosphate amidotransferase; flucytosine induced
orf19.1234	orf19.1234	2.08221	2.08221	DM2088 up vs WT3	FGR6-10	http://www.candidagenome.org/cgi-bin/locus.pl?locus=orf19.1234&organism=C_albicans_SC5314	Protein lacking an ortholog in S. cerevisiae; member of a family encoded by FGR6-related genes in the RB2 repeat sequence; transposon mutation affects filamentous growth
orf19.124	orf19.124	0.388822	-2.57333	DM2088 down vs WT3	CIC1	http://www.candidagenome.org/cgi-bin/locus.pl?locus=orf19.124&organism=C_albicans_SC5314	Putative proteasome-interacting protein; transcription is upregulated in both intermediate and mature biofilms
orf19.1272	orf19.1272	0.421741	-2.37473	DM2088 down vs WT3		http://www.candidagenome.org/cgi-bin/locus.pl?locus=orf19.1272&organism=C_albicans_SC5314	Ortholog(s) have role in regulation of cell size and nucleus, cytoplasm localization
orf19.1304	orf19.1304	0.483377	-2.06879	DM2088 down vs WT3	RRP4	http://www.candidagenome.org/cgi-bin/locus.pl?locus=orf19.1304&organism=C_albicans_SC5314	Ortholog of S. cerevisiae : RRP4,Ortholog(s) have role in U4 snRNA 3'-end processing, exonucleolytic trimming to generate mature 3'-end of 5.8S rRNA from tricistronic rRNA transcript (SSU-rRNA, 5.8S rRNA and LSU-rRNA),
orf19.1305	orf19.1305	0.43855	-2.28065	DM2088 down vs WT3		http://www.candidagenome.org/cgi-bin/locus.pl?locus=orf19.1305&organism=C_albicans_SC5314	Ortholog(s) have tRNA (guanine) methyltransferase activity, role in tRNA methylation and mitochondrial matrix, nucleus localization
orf19.1306	orf19.1306	0.334157	-2.99491	DM2088 down vs WT3		http://www.candidagenome.org/cgi-bin/locus.pl?locus=orf19.1306&organism=C_albicans_SC5314	Has domain(s) with predicted oxidoreductase activity, acting on paired donors, with incorporation or reduction of molecular oxygen, 2-oxoglutarate as one donor, and incorporation of one atom each of oxygen into both donors activity
orf19.1308	orf19.1308	0.348006	-2.87645	DM2088 down vs WT3		http://www.candidagenome.org/cgi-bin/locus.pl?locus=orf19.1308&organism=C_albicans_SC5314	Predicted membrane transporter, member of the drug:proton antiporter (14 spanner) (DHA2) family, major facilitator superfamily (MFS)
orf19.1344	orf19.1344	2.24501	2.24501	DM2088 up vs WT3		http://www.candidagenome.org/cgi-bin/locus.pl?locus=orf19.1344&organism=C_albicans_SC5314	Predicted ORF in Assemblies 19, 20 and 21; fluconazole-induced
orf19.1349	orf19.1349	2.10437	2.10437	DM2088 up vs WT3		http://www.candidagenome.org/cgi-bin/locus.pl?locus=orf19.1349&organism=C_albicans_SC5314	In S.cerevisiae: Vacuolar protein; presumably functions within the endosomal-vacuolar trafficking pathway, affecting events that determine whether plasma membrane proteins are degraded or routed to the plasma membrane; RCR2 has a paralog, RCR1, that arose from the whole genome duplication
orf19.1350	orf19.1350	2.04856	2.04856	DM2088 up vs WT3		http://www.candidagenome.org/cgi-bin/locus.pl?locus=orf19.1350&organism=C_albicans_SC5314	Has domain(s) with predicted protein disulfide oxidoreductase activity, electron carrier activity and role in cell redox homeostasis
orf19.1351	orf19.1351	2.61702	2.61702	DM2088 up vs WT3		http://www.candidagenome.org/cgi-bin/locus.pl?locus=orf19.1351&organism=C_albicans_SC5314	uncharacteized, not in S.cerevisiae
orf19.1362	orf19.1362	0.401273	-2.49526	DM2088 down vs WT3	SMM1	http://www.candidagenome.org/cgi-bin/locus.pl?locus=orf19.1362&organism=C_albicans_SC5314	Putative dihydrouridine synthase; some enzyme may related into mitochondria. Hap43p-induced gene; transcription is upregulated in both intermediate and mature biofilms
orf19.1370	orf19.1370	0.403479	-2.74068	DM2088 down vs WT3		http://www.candidagenome.org/cgi-bin/locus.pl?locus=orf19.1370&organism=C_albicans_SC5314	Protein of unknown function; expression regulated by white-opaque switch; repressed by alpha pheromone in SpiderM medium
orf19.1388	orf19.1388	0.497104	-2.01179	DM2088 down vs WT3		http://www.candidagenome.org/cgi-bin/locus.pl?locus=orf19.1388&organism=C_albicans_SC5314	Putative 66S pre-ribosomal particle component; Hap43p-induced gene; induced upon biofilm formation
orf19.1404	orf19.1404	0.433728	-2.30855	DM2088 down vs WT3		http://www.candidagenome.org/cgi-bin/locus.pl?locus=orf19.1404&organism=C_albicans_SC5314	Ortholog(s) have tRNA dihydrouridine synthase activity, role in tRNA modification and nucleus localization
orf19.1430	orf19.1430	13.0457	13.0457	DM2088 up vs WT3		http://www.candidagenome.org/cgi-bin/locus.pl?locus=orf19.1430&organism=C_albicans_SC5314	Protein of unknown function; expression increased in fluconazole and voriconazole resistant strains in 7 candida spp only
orf19.1433	orf19.1433	2.16684	2.16684	DM2088 up vs WT3		http://www.candidagenome.org/cgi-bin/locus.pl?locus=orf19.1433&organism=C_albicans_SC5314	Hap43p-repressed gene; shows colony morphology-related gene regulation by Ssn6p; planktonic growth-induced gene
orf19.1449	orf19.1449	2.4062	2.4062	DM2088 up vs WT3		http://www.candidagenome.org/cgi-bin/locus.pl?locus=orf19.1449&organism=C_albicans_SC5314	Putative protein of unknown function; increased transcription is observed in an azole-resistant strain that overexpresses MDR1; protein present in exponential and stationary growth phase yeast cultures
orf19.1473	orf19.1473	2.98852	2.98852	DM2088 up vs WT3		http://www.candidagenome.org/cgi-bin/locus.pl?locus=orf19.1473&organism=C_albicans_SC5314	Hap43p-repressed gene; transcription is induced in response to alpha pheromone in SpiderM medium
orf19.1529	orf19.1529	2.99661	2.99661	DM2088 up vs WT3		http://www.candidagenome.org/cgi-bin/locus.pl?locus=orf19.1529&organism=C_albicans_SC5314	Protein of unknown function; macrophage-induced gene
orf19.154	orf19.154	0.423568	-2.36136	DM2088 down vs WT3		http://www.candidagenome.org/cgi-bin/locus.pl?locus=orf19.154&organism=C_albicans_SC5314	Putative ortholog of S. cerevisiae Utp30; a U3-containing 90S preribosome complex protein; Hap43-induced;
orf19.1551	orf19.1551	0.457449	-2.22782	DM2088 down vs WT3		http://www.candidagenome.org/cgi-bin/locus.pl?locus=orf19.1551&organism=C_albicans_SC5314	Predicted ORF in Assemblies 19, 20 and 21; overlaps CPR3/orf19.1552
orf19.1566	orf19.1566	0.352684	-2.83666	DM2088 down vs WT3	UTP21	http://www.candidagenome.org/cgi-bin/locus.pl?locus=orf19.1566&organism=C_albicans_SC5314	Putative U3 snoRNP protein; Hap43p-induced gene; physically interacts with TAP-tagged Nop1p
orf19.1571	orf19.1571	2.69593	2.69593	DM2088 up vs WT3	ATO7	http://www.candidagenome.org/cgi-bin/locus.pl?locus=orf19.1571&organism=C_albicans_SC5314	Putative fungal-specific transmembrane protein,orothlog in S.cerevisiae ADY2 ,Acetate transporter required for normal sporulation; phosphorylated in mitochondria;
orf19.1586	orf19.1586	2.07315	2.07315	DM2088 up vs WT3	FGR22	http://www.candidagenome.org/cgi-bin/locus.pl?locus=orf19.1586&organism=C_albicans_SC5314	Putative phosphatidylinositol-specific phospholipase C (PI-PLC); predicted type 2 membrane protein; no S. cerevisiae ortholog; role in, and regulated by, filamentation, Hap43p; almost identical to orf19.5797
orf19.1587	orf19.1587	0.238953	-4.18763	DM2088 down vs WT3	HGT20	http://www.candidagenome.org/cgi-bin/locus.pl?locus=orf19.1587&organism=C_albicans_SC5314	Putative glucose transporter of the major facilitator superfamily; the C. albicans glucose transporter family comprises 20 members; 12 probable membrane-spanning segments; regulated by Nrg1p
orf19.1618	orf19.1618	2.03832	2.03832	DM2088 up vs WT3	GFA1	http://www.candidagenome.org/cgi-bin/locus.pl?locus=orf19.1618&organism=C_albicans_SC5314	Glucosamine-6-phosphate synthase, homotetrameric enzyme of chitin/hexosamine biosynthesis; inhibited by UDP-GlcNAc, FMDP, N-acyl peptide, kanosamine-6-P; functional homolog of S. cerevisiae Gfa1p; Cagrowth-phase regulated; catalytic Cys
orf19.1620	orf19.1620	0.314751	-3.21782	DM2088 down vs WT3		http://www.candidagenome.org/cgi-bin/locus.pl?locus=orf19.1620&organism=C_albicans_SC5314	Uncharacterized, not in S. cerevisiae
orf19.1633	orf19.1633	0.408665	-2.44857	DM2088 down vs WT3	UTP4	http://www.candidagenome.org/cgi-bin/locus.pl?locus=orf19.1633&organism=C_albicans_SC5314	Putative U3 snoRNA-associated protein; Hap43p-induced gene; physically interacts with TAP-tagged Nop1p
orf19.1642	orf19.1642	0.39496	-2.53271	DM2088 down vs WT3		http://www.candidagenome.org/cgi-bin/locus.pl?locus=orf19.1642&organism=C_albicans_SC5314	Hap43p-induced gene; ortholog of S. cerevisiae LOC1, a nuclear protein involved in asymmetric localization of ASH1 mRNA in S. cerevisiae
orf19.1646	orf19.1646	0.461809	-2.16608	DM2088 down vs WT3		http://www.candidagenome.org/cgi-bin/locus.pl?locus=orf19.1646&organism=C_albicans_SC5314	Has domain(s) with predicted nucleic acid binding, nucleotide binding activity
orf19.1651	orf19.1651	0.471224	-2.20464	DM2088 down vs WT3		http://www.candidagenome.org/cgi-bin/locus.pl?locus=orf19.1651&organism=C_albicans_SC5314	Uncharacterized, not in S. cerevisiae
orf19.1671	orf19.1671	2.0043	2.0043	DM2088 up vs WT3	UTR2	http://www.candidagenome.org/cgi-bin/locus.pl?locus=orf19.1671&organism=C_albicans_SC5314	GPI anchored cell wall putative glycosidase; role in adhesion; required for hyphal growth on Spider (not serum) medium; chitin-binding, glycosyl hydrolase domains; induced during cell wall regeneration; mRNA detected in yeast-form cells
orf19.1687	orf19.1687	0.437023	-2.28823	DM2088 down vs WT3		http://www.candidagenome.org/cgi-bin/locus.pl?locus=orf19.1687&organism=C_albicans_SC5314	Hap43p-induced gene; ortholog of S. cerevisiae PRP43, an RNA helicase in the DEAH-box family that functions in both RNA polymerase I and polymerase II transcript metabolism
orf19.169	orf19.169	0.160733	-6.24886	DM2088 down vs WT3	CHO2	http://www.candidagenome.org/cgi-bin/locus.pl?locus=orf19.169&organism=C_albicans_SC5314	Putative phosphatidyl-ethanolamine N-methyltransferase; fungal-specific (no human or murine homolog); amphotericin B repressed; Hap43p-induced gene
orf19.1708	orf19.1708	0.440762	-2.26881	DM2088 down vs WT3		http://www.candidagenome.org/cgi-bin/locus.pl?locus=orf19.1708&organism=C_albicans_SC5314	In S. cerevisiae: Putative protein of unknown function; identified in a screen for mutants with decreased levels of rDNA transcription; green fluorescent protein (GFP)-fusion protein localizes to the nucleolus; predicted to be involved in ribosome biogenesis
orf19.171	orf19.171	0.493651	-2.03137	DM2088 down vs WT3	DBP2	http://www.candidagenome.org/cgi-bin/locus.pl?locus=orf19.171&organism=C_albicans_SC5314	Putative DEAD-box family ATP-dependent RNA helicase; flucytosine induced; downregulated in core stress response
orf19.172	orf19.172	0.456149	-2.19292	DM2088 down vs WT3	RPC19	http://www.candidagenome.org/cgi-bin/locus.pl?locus=orf19.172&organism=C_albicans_SC5314	Putative RNA polymerases I and III subunit AC19; Hap43-induced; rat catheter biofilm induced
orf19.1728	orf19.1728	2.72211	2.72211	DM2088 up vs WT3		http://www.candidagenome.org/cgi-bin/locus.pl?locus=orf19.1728&organism=C_albicans_SC5314	Not Characterized, not in S.cerevisiae
orf19.1765	orf19.1765	3.92877	3.92877	DM2088 up vs WT3		http://www.candidagenome.org/cgi-bin/locus.pl?locus=orf19.1765&organism=C_albicans_SC5314	Secreted protein; fluconazole-induced, glycosyltransferases?
orf19.1772	orf19.1772	0.461221	-2.16832	DM2088 down vs WT3		http://www.candidagenome.org/cgi-bin/locus.pl?locus=orf19.1772&organism=C_albicans_SC5314	Has domain(s) with predicted signal transducer activity
orf19.1774	orf19.1774	0.417775	-2.493	DM2088 down vs WT3		http://www.candidagenome.org/cgi-bin/locus.pl?locus=orf19.1774&organism=C_albicans_SC5314	Predicted NAD(+)-dependent formate dehydrogenase FDH1, may protect cells from exogenous formate dehydrogenase to intoxicate formadehyde; form NADPH. transcription is upregulated in an RHE model of oral candidiasis; virulence-group-correlated expression
orf19.1778	orf19.1778	0.431248	-2.35668	DM2088 down vs WT3		http://www.candidagenome.org/cgi-bin/locus.pl?locus=orf19.1778&organism=C_albicans_SC5314	Uncharacterized, not in S. cerevisiae
orf19.1780	orf19.1780	2.65136	2.65136	DM2088 up vs WT3		http://www.candidagenome.org/cgi-bin/locus.pl?locus=orf19.1780&organism=C_albicans_SC5314	Has domain(s) with predicted catalytic activity. alpha-1,6- mannanase in S.pombe MUG 191
orf19.1791	orf19.1791	0.435573	-2.29681	DM2088 down vs WT3		http://www.candidagenome.org/cgi-bin/locus.pl?locus=orf19.1791&organism=C_albicans_SC5314	Putative protein with a predicted role in 60S ribosomal subunit biogenesis; Hap43p-induced gene; ortholog of S. cerevisiae MAK11
orf19.1822	orf19.1822	2.32588	2.32588	DM2088 up vs WT3	UME6	http://www.candidagenome.org/cgi-bin/locus.pl?locus=orf19.1822&organism=C_albicans_SC5314	Zinc cluster DNA-binding transcription factor required for wild-type hyphal extension, virulence, adherence to plastic; filament induced; regulated by Nrg1p, Tup1p, Rfg1p, alkaline conditions; expression promotes highly filamentous biofilms
orf19.1827	orf19.1827	2.68492	2.68492	DM2088 up vs WT3		http://www.candidagenome.org/cgi-bin/locus.pl?locus=orf19.1827&organism=C_albicans_SC5314	Protein of unknown function; flow model biofilm induced; induced by alpha pheromone in SpiderM medium, not homolog in S.cerevisiae
orf19.1855	orf19.1855	0.369255	-3.03708	DM2088 down vs WT3		http://www.candidagenome.org/cgi-bin/locus.pl?locus=orf19.1855&organism=C_albicans_SC5314	Predicted membrane transporter, member of the anion:cation symporter (ACS) family, major facilitator superfamily (MFS); Gcn4p-regulated; flucytosine induced; ketoconazole-repressed; oxidative stress-induced via Cap1p
orf19.1862	orf19.1862	4.70169	4.70169	DM2088 up vs WT3		http://www.candidagenome.org/cgi-bin/locus.pl?locus=orf19.1862&organism=C_albicans_SC5314	Possible DNA-replication stress protein;ScRTC3 in RNA metabolism. increased transcription associated with CDR1 and CDR2 overexpression or fluphenazine treatment; transcription regulated by Sfu1p, Nrg1p, Tup1p; stationary phase enriched protein
orf19.1868	orf19.1868	2.89269	2.89269	DM2088 up vs WT3	RNR22	http://www.candidagenome.org/cgi-bin/locus.pl?locus=orf19.1868&organism=C_albicans_SC5314	Putative ribonucleoside diphosphate reductase; shows colony morphology-related gene regulation by Ssn6p; RNA abundance regulated by tyrosol and cell density; Hap43p-repressed gene; biofilm- and planktonic growth-induced
orf19.1886	orf19.1886	0.386726	-2.58704	DM2088 down vs WT3	RCL1	http://www.candidagenome.org/cgi-bin/locus.pl?locus=orf19.1886&organism=C_albicans_SC5314	Putative U3-containing 90S preribosome processome complex subunit; Hap43p-induced gene; essential; downregulated during core stress response; S. cerevisiae ortholog is essential
orf19.1902	orf19.1902	0.414748	-2.41277	DM2088 down vs WT3	NOC4	http://www.candidagenome.org/cgi-bin/locus.pl?locus=orf19.1902&organism=C_albicans_SC5314	Putative nucleolar protein; Hap43p-induced gene; mutation confers resistance to 5-fluorocytosine (5-FC), 5-fluorouracil (5-FU), and tubercidin (7-deazaadenosine)
orf19.1911	orf19.1911	2.4502	2.4502	DM2088 up vs WT3	PGA52	http://www.candidagenome.org/cgi-bin/locus.pl?locus=orf19.1911&organism=C_albicans_SC5314	GPI-anchored cell surface protein of unknown function; protein abundance increases in response to DNA replication stress in ScYJL17 Hap43p-repressed gene; fluconazole-induced; possibly an essential gene, disruptants not obtained by UAU1 method
orf19.1943	orf19.1943	2.07445	2.07445	DM2088 up vs WT3		http://www.candidagenome.org/cgi-bin/locus.pl?locus=orf19.1943&organism=C_albicans_SC5314	Uncharacterized, not in S. cerevisae
orf19.1966	orf19.1966	0.372625	-2.69719	DM2088 down vs WT3	BUD23	http://www.candidagenome.org/cgi-bin/locus.pl?locus=orf19.1966&organism=C_albicans_SC5314	Putative methyltransferase; Hap43p-induced gene; decreased expression in response to prostaglandins
orf19.1985	orf19.1985	2.29542	2.29542	DM2088 up vs WT3		http://www.candidagenome.org/cgi-bin/locus.pl?locus=orf19.1985&organism=C_albicans_SC5314	aminoglycoside phosphotransferase (antibiotic inactivation such as kanamycin) and protein kinase domains, Biofilm-induced gene
orf19.1996	orf19.1996	0.421971	-2.37199	DM2088 down vs WT3	CHA1	http://www.candidagenome.org/cgi-bin/locus.pl?locus=orf19.1996&organism=C_albicans_SC5314	Similar to catabolic serine/threonine dehydratases; negatively regulated by Rim101p; expression greater in low iron; regulated on white-opaque switching; filament induced; transposon mutation affects filamentous growth; biofilm-induced
orf19.2020	orf19.2020	2.40068	2.40068	DM2088 up vs WT3	HGT6	http://www.candidagenome.org/cgi-bin/locus.pl?locus=orf19.2020&organism=C_albicans_SC5314	Putative high-affinity glucose transporter of major facilitator superfamily; 20 members of C. albicans glucose transporter family; 12 probable membrane-spanning segments; core stress response, fluconazole-induced; biofilm-induced
orf19.2035	orf19.2035	2.78605	2.78605	DM2088 up vs WT3		http://www.candidagenome.org/cgi-bin/locus.pl?locus=orf19.2035&organism=C_albicans_SC5314	Uncharacterized, not in S. cerevisiae
orf19.2044	orf19.2044	0.497376	-2.02222	DM2088 down vs WT3	PGA27	http://www.candidagenome.org/cgi-bin/locus.pl?locus=orf19.2044&organism=C_albicans_SC5314	Putative GPI-anchored protein
orf19.2045	orf19.2045	0.429472	-2.32886	DM2088 down vs WT3		http://www.candidagenome.org/cgi-bin/locus.pl?locus=orf19.2045&organism=C_albicans_SC5314	Ortholog(s) have diacylglycerol kinase activity, role in phosphatidic acid biosynthetic process and integral to endoplasmic reticulum membrane localization
orf19.2048	orf19.2048	2.68363	2.68363	DM2088 up vs WT3		http://www.candidagenome.org/cgi-bin/locus.pl?locus=orf19.2048&organism=C_albicans_SC5314	Biofilm-induced gene; transcript positively regulated by Sfu1; Hap43 repressed;
orf19.2049	orf19.2049	2.12969	2.12969	DM2088 up vs WT3		http://www.candidagenome.org/cgi-bin/locus.pl?locus=orf19.2049&organism=C_albicans_SC5314	Plasma membrane-associated protein; heterozygous null mutant displays sensitivity to virgineone
orf19.2076	orf19.2076	3.34535	3.34535	DM2088 up vs WT3		http://www.candidagenome.org/cgi-bin/locus.pl?locus=orf19.2076&organism=C_albicans_SC5314	Putative protein of unknown function; Hap43p-repressed gene; ortholog of S. cerevisiae YMR130W, function unknown, but not essential, mutant is filementous growth increasing
orf19.2082	orf19.2082	2.36911	2.36911	DM2088 up vs WT3	SAP30	http://www.candidagenome.org/cgi-bin/locus.pl?locus=orf19.2082&organism=C_albicans_SC5314	Aspartic-type endopeptidase involved in degradation of alpha pheromone; functional equivalent of S. cerevisiae Bar1p; specific to a-cells; transcription is induced in response to alpha pheromone
orf19.2090	orf19.2090	0.469303	-2.13172	DM2088 down vs WT3		http://www.candidagenome.org/cgi-bin/locus.pl?locus=orf19.2090&organism=C_albicans_SC5314	an essential DEAH-box ATP-dependent RNA helicase specific to the U3 snoRNP required for 18S rRNA synthesis;Hap43p-induced gene
orf19.2103	orf19.2103	0.499987	-2.00643	DM2088 down vs WT3		http://www.candidagenome.org/cgi-bin/locus.pl?locus=orf19.2103&organism=C_albicans_SC5314	Ortholog of Candida albicans WO-1
orf19.2124	orf19.2124	2.50837	2.50837	DM2088 up vs WT3		http://www.candidagenome.org/cgi-bin/locus.pl?locus=orf19.2124&organism=C_albicans_SC5314	Predicted alcohol dehydrogenase; Spider biofilm inducedprotein abundance increases in response to DNA replication stress
orf19.2125	orf19.2125	3.92324	3.92324	DM2088 up vs WT3		http://www.candidagenome.org/cgi-bin/locus.pl?locus=orf19.2125&organism=C_albicans_SC5314	Uncharactezied, GlcNAc-induced protein; Spider biofilm induced; rat catheter biofilm repressed
orf19.2160	orf19.2160	2.26739	2.26739	DM2088 up vs WT3	NAG4	http://www.candidagenome.org/cgi-bin/locus.pl?locus=orf19.2160&organism=C_albicans_SC5314	Putative transporter; fungal-specific; Polyamine transporter of the major facilitator superfamily; member of the 12-spanner drug:H(+) antiporter DHA1 family; specific for spermine; localizes to the plasma membrane;similar to Nag3p and to S. cerevisiae TPO3; required for wild-type mouse virulence and wild-type cycloheximide resistance; gene cluster encodes enzymes of GlcNAc catabolism
orf19.2167	orf19.2167	0.451601	-2.21452	DM2088 down vs WT3		http://www.candidagenome.org/cgi-bin/locus.pl?locus=orf19.2167&organism=C_albicans_SC5314	Ortholog(s) have role in ribosomal small subunit biogenesis, ribosomal large subunit biogenesis and nucleolus, cytosolic large ribosomal subunit localization
orf19.2169	orf19.2169	2.11102	2.11102	DM2088 up vs WT3		http://www.candidagenome.org/cgi-bin/locus.pl?locus=orf19.2169&organism=C_albicans_SC5314	Uncharacterized, not in S. cerevisae
orf19.2185	orf19.2185	0.406458	-2.46049	DM2088 down vs WT3	NSA1	http://www.candidagenome.org/cgi-bin/locus.pl?locus=orf19.2185&organism=C_albicans_SC5314	Putative 66S pre-ribosomal particles conmponent; Hap43p-induced gene; decreased expression in response to prostaglandins
orf19.22	orf19.22	0.451317	-2.21575	DM2088 down vs WT3		http://www.candidagenome.org/cgi-bin/locus.pl?locus=orf19.22&organism=C_albicans_SC5314	In S. cerevisiae: Protein required for ethanol metabolism; induced by heat shock and localized to the inner mitochondrial membrane; homologous to mammalian peroxisomal membrane protein Mpv17. Protein with homology to peroxisomal membrane proteins; Sef1p-, Sfu1p-, and Hap43p-regulated gene.
orf19.2247	orf19.2247	0.490524	-2.04905	DM2088 down vs WT3		http://www.candidagenome.org/cgi-bin/locus.pl?locus=orf19.2247&organism=C_albicans_SC5314	Uncharacterized, not in S. cerevisiae
orf19.2251	orf19.2251	0.304199	-3.29122	DM2088 down vs WT3	AAH1	http://www.candidagenome.org/cgi-bin/locus.pl?locus=orf19.2251&organism=C_albicans_SC5314	Protein not essential for viability; similar to S. cerevisiae Aah1p, which is an adenine deaminase involved in purine salvage and nitrogen catabolism; shows colony morphology-related gene regulation by Ssn6p; Hog1p-, biofilm-, CO2-induced
orf19.2287	orf19.2287	0.416365	-2.40176	DM2088 down vs WT3	RPA12	http://www.candidagenome.org/cgi-bin/locus.pl?locus=orf19.2287&organism=C_albicans_SC5314	Putative DNA-directed RNA polymerase I; induced upon adherence to polystyrene
orf19.2296	orf19.2296	2.16708	2.16708	DM2088 up vs WT3		http://www.candidagenome.org/cgi-bin/locus.pl?locus=orf19.2296&organism=C_albicans_SC5314	Protein with similarity to mucins; ketoconazole-induced; fluconazole-downregulated; mRNA abundance increased in a cyr1 mutant than in wild type; colony morphology-related gene regulation by Ssn6p; late-stage biofilm-induced
orf19.2309	orf19.2309	0.467248	-2.1402	DM2088 down vs WT3		http://www.candidagenome.org/cgi-bin/locus.pl?locus=orf19.2309&organism=C_albicans_SC5314	Protein with a predicted role in 5'-end processing of mitochondrial RNAs. Hap43p-induced gene
orf19.2314	orf19.2314	0.375659	-2.6624	DM2088 down vs WT3		http://www.candidagenome.org/cgi-bin/locus.pl?locus=orf19.2314&organism=C_albicans_SC5314	Hap43p-induced gene;Protein with a role in nucleolar integrity and processing of pre-rRNA. mutation confers hypersensitivity to 5-fluorocytosine (5-FC), 5-fluorouracil (5-FU), and tubercidin (7-deazaadenosine)
orf19.2319	orf19.2319	0.400865	-2.49616	DM2088 down vs WT3		http://www.candidagenome.org/cgi-bin/locus.pl?locus=orf19.2319&organism=C_albicans_SC5314	Putative nucleolar protein with a predicted role in pre-rRNA processing; Hap43p-induced gene; downregulated in core stress response
orf19.2320	orf19.2320	0.405122	-2.46842	DM2088 down vs WT3		http://www.candidagenome.org/cgi-bin/locus.pl?locus=orf19.2320&organism=C_albicans_SC5314	Putative serine/threonine-protein kinase; involved in cell cycle progression and processing of the 20S pre-rRNA into mature 18S rRNA;possibly an essential gene, disruptants not obtained by UAU1 method
orf19.2330	orf19.2330	0.360151	-2.77666	DM2088 down vs WT3		http://www.candidagenome.org/cgi-bin/locus.pl?locus=orf19.2330&organism=C_albicans_SC5314	Putative U3 snoRNA-associated protein; Hap43p-induced gene; transposon mutation affects filamentous growth; decreased expression in response to prostaglandins
orf19.2344	orf19.2344	3.42761	3.42761	DM2088 up vs WT3	ASR1	http://www.candidagenome.org/cgi-bin/locus.pl?locus=orf19.2344&organism=C_albicans_SC5314	Putative heat shock protein; transcription regulated by cAMP, osmotic stress, ciclopirox olamine, ketoconazole; negatively regulated by Cyr1p, Ras1p; colony morphology-related regulation by Ssn6p; stationary phase enriched; Hap43p-induced
orf19.2362	orf19.2362	0.384574	-2.60133	DM2088 down vs WT3		http://www.candidagenome.org/cgi-bin/locus.pl?locus=orf19.2362&organism=C_albicans_SC5314	Putative 90S preribosome component; Hap43p-induced gene; possibly an essential gene, disruptants not obtained by UAU1 method
orf19.2384	orf19.2384	0.471869	-2.12618	DM2088 down vs WT3		http://www.candidagenome.org/cgi-bin/locus.pl?locus=orf19.2384&organism=C_albicans_SC5314	Putative mitochondrial GTPase; likely essential for respiratory competence and in large ribosomal subunit assembly; mitochondrial translation. Ortholog(s) have role in mitochondrial translation and mitochondrial inner membrane localization
orf19.2385	orf19.2385	0.470754	-2.12436	DM2088 down vs WT3	KTI12	http://www.candidagenome.org/cgi-bin/locus.pl?locus=orf19.2385&organism=C_albicans_SC5314	Protein similar to S. cerevisiae Kti12p, which associates with Elongator complex; has a role in resistance to killer toxin; predicted Kex2p substrate; Hap43p-induced gene
orf19.2397	orf19.2397	0.435426	-2.29747	DM2088 down vs WT3		http://www.candidagenome.org/cgi-bin/locus.pl?locus=orf19.2397&organism=C_albicans_SC5314	Predicted membrane transporter, member of the anion:cation symporter (ACS) family, major facilitator superfamily (MFS); amphotericin B, caspofungin repressed; Hap43p-repressed
orf19.2404	orf19.2404	0.499494	-2.00647	DM2088 down vs WT3		http://www.candidagenome.org/cgi-bin/locus.pl?locus=orf19.2404&organism=C_albicans_SC5314	Ortholog(s) have ribonuclease MRP activity, ribonuclease P activity, role in intronic box C/D snoRNA processing, mRNA cleavage, rRNA processing, tRNA processing and nucleolar ribonuclease P complex localization
orf19.243	orf19.243	2.05174	2.05174	DM2088 up vs WT3	OXR1	http://www.candidagenome.org/cgi-bin/locus.pl?locus=orf19.243&organism=C_albicans_SC5314	Ortholog(s) have role in cellular response to oxidative stress and mitochondrion localization
orf19.2457	orf19.2457	3.65587	3.65587	DM2088 up vs WT3		http://www.candidagenome.org/cgi-bin/locus.pl?locus=orf19.2457&organism=C_albicans_SC5314	Protein of unknown function; induced during chlamydospore formation in both C. albicans and C. dubliniensis; Spider biofilm induced
orf19.246	orf19.246	4.87433	4.87433	DM2088 up vs WT3		http://www.candidagenome.org/cgi-bin/locus.pl?locus=orf19.246&organism=C_albicans_SC5314	Putative metalloendopeptidase; forms cytoplasmic foci upon DNA replication stress. Ortholog(s) have cytoplasm localization
orf19.2488	orf19.2488	0.483613	-2.07132	DM2088 down vs WT3	FAL1	http://www.candidagenome.org/cgi-bin/locus.pl?locus=orf19.2488&organism=C_albicans_SC5314	Ortholog(s) have role in maturation of SSU-rRNA from tricistronic rRNA transcript (SSU-rRNA, 5.8S rRNA, LSU-rRNA) and nucleolus localization
orf19.251	orf19.251	3.0523	3.0523	DM2088 up vs WT3		http://www.candidagenome.org/cgi-bin/locus.pl?locus=orf19.251&organism=C_albicans_SC5314	ThiJ/PfpI protein;protein abundance increases in response to DNA replication stress, binds human immunoglobulin E; 2 N-glycosylation motifs; alkaline, fluconazole, Hog1p-downregulated; induced in core stress response or by oxidative stress (via Cap1p); induced by hypoxia, Hap43p; stationary-phase enriched
orf19.2515	orf19.2515	3.07597	3.07597	DM2088 up vs WT3		http://www.candidagenome.org/cgi-bin/locus.pl?locus=orf19.2515&organism=C_albicans_SC5314	Has domain(s) with predicted zinc ion binding activity,ZZ-type zinc finger protein; rat catheter and Spider biofilm induced;
orf19.2527	orf19.2527	0.442422	-2.2603	DM2088 down vs WT3		http://www.candidagenome.org/cgi-bin/locus.pl?locus=orf19.2527&organism=C_albicans_SC5314	Putative protein of unknown function; protein abundance increases in response to DNA replication stress,Hap43p-induced; required for normal biofilm growth; induced upon biofilm formation
orf19.2531	orf19.2531	2.52355	2.52355	DM2088 up vs WT3	CSP37	http://www.candidagenome.org/cgi-bin/locus.pl?locus=orf19.2531&organism=C_albicans_SC5314	Plasma membrane, hyphal cell wall protein; role in progression of murine systemic infection; predicted P-loop, divalent cation binding, N-glycosylation sites; expressed in yeast and hyphae; hyphal downregulated; stationary-phase enriched,ScOM45:Mitochondrial outer membrane protein of unknown function; major constituent of the outer membrane, located on the outer (cytosolic) face; protein abundanc…
orf19.2547	orf19.2547	0.49224	-2.03166	DM2088 down vs WT3		http://www.candidagenome.org/cgi-bin/locus.pl?locus=orf19.2547&organism=C_albicans_SC5314	Ortholog of S. cerevisiae : YFL034W and C. glabrata CBS138 : CAGL0K12584g
orf19.2551	orf19.2551	0.443506	-2.29949	DM2088 down vs WT3	MET6	http://www.candidagenome.org/cgi-bin/locus.pl?locus=orf19.2551&organism=C_albicans_SC5314	Essential 5-methyltetrahydropteroyltriglutamate-homocysteine methyltransferase (cobalamin-independent methionine synthase); antigenic during murine or human systemic infection; heat shock, estrogen, possibly biofilm, and GCN-induced
orf19.2564	orf19.2564	0.468586	-2.13664	DM2088 down vs WT3		http://www.candidagenome.org/cgi-bin/locus.pl?locus=orf19.2564&organism=C_albicans_SC5314	In S. cerevisiae: Nucleolar protein implicated in ribosome biogenesis; deletion extends chronological lifespan
orf19.2575	orf19.2575	0.496368	-2.02222	DM2088 down vs WT3		http://www.candidagenome.org/cgi-bin/locus.pl?locus=orf19.2575&organism=C_albicans_SC5314	Putative S-adenosylmethionine-dependent methyltransferase; Hap43p-induced gene
orf19.2591	orf19.2591	2.42177	2.42177	DM2088 up vs WT3		http://www.candidagenome.org/cgi-bin/locus.pl?locus=orf19.2591&organism=C_albicans_SC5314	Ortholog(s) have adenosylmethionine-8-amino-7-oxononanoate transaminase activity and role in biotin biosynthetic process
orf19.2604	orf19.2604	0.447101	-2.23664	DM2088 down vs WT3		http://www.candidagenome.org/cgi-bin/locus.pl?locus=orf19.2604&organism=C_albicans_SC5314	Putative cytosine 5-methyltransferase, predicted to be involved in ribosome biogenesis. Ortholog(s) have nucleus localization
orf19.2613	orf19.2613	2.17312	2.17312	DM2088 up vs WT3	ECM4	http://www.candidagenome.org/cgi-bin/locus.pl?locus=orf19.2613&organism=C_albicans_SC5314	Cytoplasmic glutathione S-transferase; transcription regulated by Nrg1p, Tup1p; induced in core stress response, in cyr1 or ras1 null mutant (yeast or hyphal cells); transposon mutation affects filamentous growth; stationary phase enriched
orf19.2618	orf19.2618	0.480151	-2.08391	DM2088 down vs WT3	MET2	http://www.candidagenome.org/cgi-bin/locus.pl?locus=orf19.2618&organism=C_albicans_SC5314	Homoserine acetyltransferase; Hap43p-, Gcn4p-regulated; macrophage/pseudohyphal-repressed; not highly biofilm induced, in contrast to many sulfur amino acid metabolic genes; no human or murine homolog; virulence-group-correlated expression
orf19.2619	orf19.2619	0.358096	-2.81394	DM2088 down vs WT3	PHO113	http://www.candidagenome.org/cgi-bin/locus.pl?locus=orf19.2619&organism=C_albicans_SC5314	Putative constitutive acid phosphatase; transcription is negatively regulated by Rim101p; DTT-extractable; N-glycosylated; possibly an essential gene, disruptants not obtained by UAU1 method
orf19.2688	orf19.2688	0.381725	-2.62859	DM2088 down vs WT3	NAN1	http://www.candidagenome.org/cgi-bin/locus.pl?locus=orf19.2688&organism=C_albicans_SC5314	Putative U3 snoRNP protein; Hap43p-induced gene; physically interacts with TAP-tagged Nop1p
orf19.2701	orf19.2701	2.68914	2.68914	DM2088 up vs WT3		http://www.candidagenome.org/cgi-bin/locus.pl?locus=orf19.2701&organism=C_albicans_SC5314	Predicted ORF in Assemblies 19, 20 and 21; greater mRNA abundance observed in a cyr1 or ras1 homozygous null mutant than in wild type
orf19.2706	orf19.2706	2.00282	2.00282	DM2088 up vs WT3	CRH11	http://www.candidagenome.org/cgi-bin/locus.pl?locus=orf19.2706&organism=C_albicans_SC5314	GPI-anchored cell wall transglycosylase, putative ortholog of S. cerevisiae Crh1p; Chitin transglycosylase that functions in the transfer of chitin to beta(1-6) and beta(1-3) glucans in the cell walpredicted glycosyl hydrolase domain; similar to Csf4p and to antigenic A. fumigatus Aspf9; predicted Kex2p substrate; caspofungin-induced
orf19.2712	orf19.2712	0.366877	-2.72574	DM2088 down vs WT3	HCA4	http://www.candidagenome.org/cgi-bin/locus.pl?locus=orf19.2712&organism=C_albicans_SC5314	Putative role in regulation of cell wall biogenesis; upregulated in biofilm; Hap43p-induced gene; possibly an essential gene, disruptants not obtained by UAU1 method
orf19.2713	orf19.2713	2.84406	2.84406	DM2088 up vs WT3	MSH5	http://www.candidagenome.org/cgi-bin/locus.pl?locus=orf19.2713&organism=C_albicans_SC5314	Ortholog(s) have role in reciprocal meiotic recombination and nucleus localization
orf19.2715	orf19.2715	0.42746	-2.34994	DM2088 down vs WT3	RPC53	http://www.candidagenome.org/cgi-bin/locus.pl?locus=orf19.2715&organism=C_albicans_SC5314	Ortholog(s) have DNA-directed RNA polymerase activity, role in tRNA transcription from RNA polymerase III promoter and DNA-directed RNA polymerase III complex localization
orf19.2717	orf19.2717	0.419785	-2.38319	DM2088 down vs WT3	SAS10	http://www.candidagenome.org/cgi-bin/locus.pl?locus=orf19.2717&organism=C_albicans_SC5314	Putative U3-containing small subunit processome complex subunit; Hap43p-induced gene; mutation confers resistance to 5-fluorocytosine (5-FC); repressed upon high-level peroxide stress
orf19.2724	orf19.2724	2.13234	2.13234	DM2088 up vs WT3		http://www.candidagenome.org/cgi-bin/locus.pl?locus=orf19.2724&organism=C_albicans_SC5314	Hap43p-repressed gene; late-stage biofilm-induced
orf19.2726	orf19.2726	2.64479	2.64479	DM2088 up vs WT3		http://www.candidagenome.org/cgi-bin/locus.pl?locus=orf19.2726&organism=C_albicans_SC5314	Putative plasma membrane protein; Plc1p-regulated
orf19.2737	orf19.2737	3.29207	3.29207	DM2088 up vs WT3		http://www.candidagenome.org/cgi-bin/locus.pl?locus=orf19.2737&organism=C_albicans_SC5314	Has domain(s) with predicted phosphotransferase activity, alcohol group as acceptor activity and role in carbohydrate metabolic process
orf19.2738	orf19.2738	0.311974	-3.22208	DM2088 down vs WT3	SUL2	http://www.candidagenome.org/cgi-bin/locus.pl?locus=orf19.2738&organism=C_albicans_SC5314	Putative sulfate transporter; transcription is negatively regulated by Sfu1p; induced upon biofilm formation; amphotericin B induced
orf19.275	orf19.275	0.45202	-2.22846	DM2088 down vs WT3		http://www.candidagenome.org/cgi-bin/locus.pl?locus=orf19.275&organism=C_albicans_SC5314	In S. cerevisiae: Subunit of both RNase MRP and nuclear RNase P; RNase MRP cleaves pre-rRNA, while nuclear RNase P cleaves tRNA precursors to generate mature 5' ends and facilitates turnover of nuclear RNAs
orf19.2768	orf19.2768	4.98751	4.98751	DM2088 up vs WT3	AMS1	http://www.candidagenome.org/cgi-bin/locus.pl?locus=orf19.2768&organism=C_albicans_SC5314	Putative alpha-mannosidase; transcription is regulated by Nrg1p; induced during cell wall regeneration; biofilm- and planktonic growth-induced gene
orf19.28	orf19.28	0.421253	-2.38078	DM2088 down vs WT3		http://www.candidagenome.org/cgi-bin/locus.pl?locus=orf19.28&organism=C_albicans_SC5314	Ortholog(s) have thiamine transmembrane transporter activity, role in thiamine pyrophosphate transport and integral to mitochondrial inner membrane localization, a coenzyme in the catabolism of sugars and amino acids. In yeast, TPP is also required in the first step of alcoholic fermentation.
orf19.2809	orf19.2809	2.2589	2.2589	DM2088 up vs WT3	CTN3	http://www.candidagenome.org/cgi-bin/locus.pl?locus=orf19.2809&organism=C_albicans_SC5314	Predicted peroxisomal carnitine acetyl transferase; Ura+ deletion strain has no obvious metabolic, hyphal, or virulence defects; transcription induced by macrophage engulfment, hyphal growth, starvation, or nonfermentable carbon sources
orf19.2812	orf19.2812	2.06815	2.06815	DM2088 up vs WT3		http://www.candidagenome.org/cgi-bin/locus.pl?locus=orf19.2812&organism=C_albicans_SC5314	Ortholog(s) have role in nucleobase-containing compound transport and plasma membrane localization
orf19.2830	orf19.2830	0.295401	-3.38553	DM2088 down vs WT3	RRP9	http://www.candidagenome.org/cgi-bin/locus.pl?locus=orf19.2830&organism=C_albicans_SC5314	Ribosomal protein; Hap43p-induced gene; mutation confers resistance to 5-fluorocytosine (5-FC), 5-fluorouracil (5-FU), and tubercidin (7-deazaadenosine); physically interacts with TAP-tagged Nop1p
orf19.2838	orf19.2838	2.04509	2.04509	DM2088 up vs WT3		http://www.candidagenome.org/cgi-bin/locus.pl?locus=orf19.2838&organism=C_albicans_SC5314	Late-stage biofilm-induced gene; mutation confers hypersensitivity to amphotericin B
orf19.2847	orf19.2847	0.470274	-2.12643	DM2088 down vs WT3		http://www.candidagenome.org/cgi-bin/locus.pl?locus=orf19.2847&organism=C_albicans_SC5314	Ortholog(s) have DNA-directed RNA polymerase activity, role in tRNA transcription from RNA polymerase III promoter and DNA-directed RNA polymerase III complex localization
orf19.2849	orf19.2849	2.1641	2.1641	DM2088 up vs WT3	AQY1	http://www.candidagenome.org/cgi-bin/locus.pl?locus=orf19.2849&organism=C_albicans_SC5314	Aquaporin water channel; mutant has increased resistance to osmotic shock; required for wild-type tolerance of freezing; not required for virulence in a mouse model of systemic infection; flucytosine repressed; biofilm-induced gene
orf19.2859	orf19.2859	0.371516	-2.70697	DM2088 down vs WT3	SRP40	http://www.candidagenome.org/cgi-bin/locus.pl?locus=orf19.2859&organism=C_albicans_SC5314	Putative chaperone of small nucleolar ribonucleoprotein particles; macrophage/pseudohyphal-induced
orf19.2863	orf19.2863	2.2542	2.2542	DM2088 up vs WT3		http://www.candidagenome.org/cgi-bin/locus.pl?locus=orf19.2863&organism=C_albicans_SC5314	Uncharacterized, not in S. cerevisae
orf19.2869	orf19.2869	0.410647	-2.88865	DM2088 down vs WT3		http://www.candidagenome.org/cgi-bin/locus.pl?locus=orf19.2869&organism=C_albicans_SC5314	Uncharacterized, not in S. cerevisiae
orf19.2876	orf19.2876	0.431368	-2.32271	DM2088 down vs WT3	CBF1	http://www.candidagenome.org/cgi-bin/locus.pl?locus=orf19.2876&organism=C_albicans_SC5314	Transcription factor that binds upstream of ribosomal protein genes and the rDNA locus, with Tbf1p; also regulates sulfur starvation-response, respiratory, and glycolytic genes; does not bind to centromeres as does S. cerevisiae Cbf1p
orf19.288	orf19.288	0.322375	-3.10539	DM2088 down vs WT3	MET13	http://www.candidagenome.org/cgi-bin/locus.pl?locus=orf19.288&organism=C_albicans_SC5314	Putative methionine biosynthesis protein; ketoconazole-induced; amphotericin B repressed
orf19.2886	orf19.2886	3.25969	3.25969	DM2088 up vs WT3	CEK1	http://www.candidagenome.org/cgi-bin/locus.pl?locus=orf19.2886&organism=C_albicans_SC5314	ERK-family protein kinase, required for wild-type yeast-hyphal switching, mating efficiency, and virulence in a mouse model; Cst20p-Hst7p-Cek1p-Cph1p MAPK pathway regulates mating, and invasive hyphal growth under some conditions
orf19.2896	orf19.2896	2.13206	2.13206	DM2088 up vs WT3	SOU1	http://www.candidagenome.org/cgi-bin/locus.pl?locus=orf19.2896&organism=C_albicans_SC5314	Enzyme involved in utilization of L-sorbose; has sorbitol dehydrogenase, fructose reductase, and sorbose reductase activities; NAD-binding site motif; transcriptional regulation affected by chromosome 5 copy number; Hap43p-induced gene
orf19.2917	orf19.2917	0.455799	-2.19784	DM2088 down vs WT3		http://www.candidagenome.org/cgi-bin/locus.pl?locus=orf19.2917&organism=C_albicans_SC5314	Putative GTPase; heterozygous null mutant exhibits resistance to parnafungin in the C. albicans fitness test; Hap43p-induced gene
orf19.2922	orf19.2922	3.29495	3.29495	DM2088 up vs WT3	HOP2	http://www.candidagenome.org/cgi-bin/locus.pl?locus=orf19.2922&organism=C_albicans_SC5314	Ortholog(s) have double-stranded DNA binding activity, role in reciprocal meiotic recombination, synapsis and condensed nuclear chromosome localization,complexes with Mnd1p to promote homolog pairing and meiotic double-strand break repair
orf19.2959.1	orf19.2959.1	3.08385	3.08385	DM2088 up vs WT3		http://www.candidagenome.org/cgi-bin/locus.pl?locus=orf19.2959.1&organism=C_albicans_SC5314	Gene induced by hypoxia and ketoconazole, cation transporter
orf19.3007.2	orf19.3007.2	2.48536	2.48536	DM2088 up vs WT3		http://www.candidagenome.org/cgi-bin/locus.pl?locus=orf19.3007.2&organism=C_albicans_SC5314	In S.cerevisiae: Putative protein of unknown function, predicted to be palmitoylated
orf19.3015	orf19.3015	0.471662	-2.12017	DM2088 down vs WT3	ARX1	http://www.candidagenome.org/cgi-bin/locus.pl?locus=orf19.3015&organism=C_albicans_SC5314	Putative ribosomal large subunit biogenesis protein; downregulated during core stress response; decreased expression in response to prostaglandins
orf19.3029	orf19.3029	2.18262	2.18262	DM2088 up vs WT3		http://www.candidagenome.org/cgi-bin/locus.pl?locus=orf19.3029&organism=C_albicans_SC5314	Ortholog(s) have 3-hydroxyisobutyryl-CoA hydrolase activity and mitochondrion localization
orf19.3088	orf19.3088	0.34063	-2.93581	DM2088 down vs WT3		http://www.candidagenome.org/cgi-bin/locus.pl?locus=orf19.3088&organism=C_albicans_SC5314	In S. cerevisiae: Nuclear protein; possibly involved in regulation of cation stress responses and/or in the establishment of bipolar budding pattern; relative distribution to the nucleus decreases upon DNA replication stress
orf19.3105	orf19.3105	0.482888	-2.08843	DM2088 down vs WT3		http://www.candidagenome.org/cgi-bin/locus.pl?locus=orf19.3105&organism=C_albicans_SC5314	Putative cytochrome P450 protein; possibly an essential gene, disruptants not obtained by UAU1 method
orf19.3107	orf19.3107	0.496542	-2.01778	DM2088 down vs WT3		http://www.candidagenome.org/cgi-bin/locus.pl?locus=orf19.3107&organism=C_albicans_SC5314	Uncharacterized, not in S. cerevisiae
orf19.3127	orf19.3127	2.37343	2.37343	DM2088 up vs WT3	CZF1	http://www.candidagenome.org/cgi-bin/locus.pl?locus=orf19.3127&organism=C_albicans_SC5314	Transcriptional regulator of white-opaque switching frequency; hyphal growth regulator; C-terminal zinc finger and central Glu-rich region; expression in S. cerevisiae causes dominant-negative inhibition of pheromone response
orf19.3159	orf19.3159	0.343971	-2.90965	DM2088 down vs WT3	UTP20	http://www.candidagenome.org/cgi-bin/locus.pl?locus=orf19.3159&organism=C_albicans_SC5314	Protein likely to be essential for growth; similar to S. cerevisiae Utp20p, which is a putative snoRNA-binding protein; downregulated in core stress response; mutation confers resistance to 5-fluorocytosine (5-FC) and parnafungin
orf19.3219	orf19.3219	2.03055	2.03055	DM2088 up vs WT3		http://www.candidagenome.org/cgi-bin/locus.pl?locus=orf19.3219&organism=C_albicans_SC5314	In S.cerevisiae: Protein of unassigned function involved in activation of the Pma1p plasma membrane H+-ATPase by glucose
orf19.3232	orf19.3232	2.10234	2.10234	DM2088 up vs WT3		http://www.candidagenome.org/cgi-bin/locus.pl?locus=orf19.3232&organism=C_albicans_SC5314	Putative transporter; nicotinamide mononucleotide transport; mutation confers hypersensitivity to toxic ergosterol analog; fungal-specific (no human or murine homolog)
orf19.3265	orf19.3265	0.305358	-3.28266	DM2088 down vs WT3	TRM1	http://www.candidagenome.org/cgi-bin/locus.pl?locus=orf19.3265&organism=C_albicans_SC5314	Putative N2,N2-dimethylguanine tRNA methyltransferase; for both cytoplasma and mitochondrial tRNA prpcessinginduced upon adherence to polystyrene
orf19.3275	orf19.3275	0.431353	-2.31885	DM2088 down vs WT3		http://www.candidagenome.org/cgi-bin/locus.pl?locus=orf19.3275&organism=C_albicans_SC5314	Uncharacterized, not in S. cerevisiae
orf19.3276	orf19.3276	0.469429	-2.13035	DM2088 down vs WT3	PWP2	http://www.candidagenome.org/cgi-bin/locus.pl?locus=orf19.3276&organism=C_albicans_SC5314	Putative 90S pre-ribosomal component; Hap43p-induced gene; downregulated during core stress response; decreased expression in response to prostaglandins; physically interacts with TAP-tagged Nop1p
orf19.3287	orf19.3287	0.381545	-2.62237	DM2088 down vs WT3	BUD22	http://www.candidagenome.org/cgi-bin/locus.pl?locus=orf19.3287&organism=C_albicans_SC5314	Putative protein with a predicted role in 18S rRNA maturation and small ribosomal subunit biogenesis; downregulated during core stress response; decreased expression in response to prostaglandins
orf19.3303	orf19.3303	0.421542	-2.37841	DM2088 down vs WT3		http://www.candidagenome.org/cgi-bin/locus.pl?locus=orf19.3303&organism=C_albicans_SC5314	Ortholog(s) have tRNA methyltransferase activity, role in tRNA methylation, wybutosine biosynthetic process and mitochondrion localization
orf19.3304	orf19.3304	0.488228	-2.04835	DM2088 down vs WT3		http://www.candidagenome.org/cgi-bin/locus.pl?locus=orf19.3304&organism=C_albicans_SC5314	Ortholog(s) have RNA binding, involved in 3'-5' RNA processing. manganese ion binding activity
orf19.3327	orf19.3327	0.497072	-2.01186	DM2088 down vs WT3	TRM2	http://www.candidagenome.org/cgi-bin/locus.pl?locus=orf19.3327&organism=C_albicans_SC5314	Putative tRNA methyltransferase; decreased expression in response to prostaglandins
orf19.3369	orf19.3369	2.62094	2.62094	DM2088 up vs WT3	MOH1	http://www.candidagenome.org/cgi-bin/locus.pl?locus=orf19.3369&organism=C_albicans_SC5314	Protein similar to S. cerevisiae Moh1p; transcription is induced in response to alpha pheromone in SpiderM medium; transcriptionally activated by Mnl1p under weak acid stress; possibly essential gene (UAU1 method); biofilm-induced
orf19.3393	orf19.3393	0.339625	-2.95652	DM2088 down vs WT3		http://www.candidagenome.org/cgi-bin/locus.pl?locus=orf19.3393&organism=C_albicans_SC5314	Putative DEAD-box helicase; Hap43p-induced gene
orf19.34	orf19.34	0.354832	-2.83299	DM2088 down vs WT3	GIT1 (conflict)	http://www.candidagenome.org/cgi-bin/locus.pl?locus=orf19.34&organism=C_albicans_SC5314	Glycerophosphoinositol permease; involved in utilization of glycerophosphoinositol as a phosphate source; Rim101-repressed; virulence-group-correlated expression
orf19.3406	orf19.3406	0.483435	-2.07065	DM2088 down vs WT3		http://www.candidagenome.org/cgi-bin/locus.pl?locus=orf19.3406&organism=C_albicans_SC5314	Predicted chloride transporter;Predicted ORF in Assemblies 19, 20 and 21; member of conserved Mcm1p regulon
orf19.342	orf19.342	3.31165	3.31165	DM2088 up vs WT3	BMT7	http://www.candidagenome.org/cgi-bin/locus.pl?locus=orf19.342&organism=C_albicans_SC5314	Beta-mannosyltransferase, member of a 9-gene family that includes characterized genes BMT1, BMT2, BMT3, and BMT4 with roles in beta-1,2-mannosylation of cell wall phosphopeptidomannan; downregulated in azole-resistant strain; Hap43p-induced
orf19.3463	orf19.3463	0.401029	-2.49378	DM2088 down vs WT3		http://www.candidagenome.org/cgi-bin/locus.pl?locus=orf19.3463&organism=C_albicans_SC5314	Ortholog(s) have role in conjugation with cellular fusion, ascospore formation, ribosomal subunit export from nucleus, ribosomal large subunit assembly and mating projection tip, cytoplasm localization
orf19.3470	orf19.3470	0.473905	-2.11324	DM2088 down vs WT3		http://www.candidagenome.org/cgi-bin/locus.pl?locus=orf19.3470&organism=C_albicans_SC5314	Putative flavodoxin; similar to S. cerevisiae Ypl207p; predicted Kex2p substrate
orf19.3477	orf19.3477	0.419696	-2.38271	DM2088 down vs WT3		http://www.candidagenome.org/cgi-bin/locus.pl?locus=orf19.3477&organism=C_albicans_SC5314	Ortholog(s) have pseudouridine synthase activity, role in snRNA pseudouridine synthesis, tRNA pseudouridine synthesis and nucleus localization
orf19.3478	orf19.3478	0.368876	-2.71103	DM2088 down vs WT3	NIP7	http://www.candidagenome.org/cgi-bin/locus.pl?locus=orf19.3478&organism=C_albicans_SC5314	Putative nucleolar protein with role in ribosomal assembly; hyphal-induced; Hap43p-induced
orf19.3479	orf19.3479	0.410578	-2.43671	DM2088 down vs WT3		http://www.candidagenome.org/cgi-bin/locus.pl?locus=orf19.3479&organism=C_albicans_SC5314	Uncharacterized, not in S. cerevisiae
orf19.348	orf19.348	2.16181	2.16181	DM2088 up vs WT3	SKN2	http://www.candidagenome.org/cgi-bin/locus.pl?locus=orf19.348&organism=C_albicans_SC5314	Protein with a potential role in beta-1,6 glucan biosynthesis; has similarity to Kre6p and Skn1p; possibly an essential gene, disruptants not obtained by UAU1 method; Hap43p-induced; late-stage biofilm-induced
orf19.3490	orf19.3490	2.06189	2.06189	DM2088 up vs WT3	FGR6-4	http://www.candidagenome.org/cgi-bin/locus.pl?locus=orf19.3490&organism=C_albicans_SC5314	Protein lacking an ortholog in S. cerevisiae; member of a family encoded by FGR6-related genes in the RB2 repeat sequence; transposon mutation affects filamentous growth
orf19.3499	orf19.3499	9.50232	9.50232	DM2088 up vs WT3		http://www.candidagenome.org/cgi-bin/locus.pl?locus=orf19.3499&organism=C_albicans_SC5314	Secreted potein; Hap43-repressed; fluconazole-induced; regulated by Tsa1, Tsa1B under H2O2 stress conditions; induced by Mnl1p under weak acid stress; Spider biofilm induced
orf19.3529	orf19.3529	0.498382	-2.01628	DM2088 down vs WT3	ABP2	http://www.candidagenome.org/cgi-bin/locus.pl?locus=orf19.3529&organism=C_albicans_SC5314	Putative alpha-actinin-like protein; induced in response to alpha pheromone in SpiderM medium
orf19.3540	orf19.3540	0.45184	-2.21317	DM2088 down vs WT3	MAK5	http://www.candidagenome.org/cgi-bin/locus.pl?locus=orf19.3540&organism=C_albicans_SC5314	Putative nucleolar DEAD-box RNA helicase; oxidative stress-repressed via Cap1p; decreased expression in response to prostaglandins
orf19.3543	orf19.3543	3.86203	3.86203	DM2088 up vs WT3		http://www.candidagenome.org/cgi-bin/locus.pl?locus=orf19.3543&organism=C_albicans_SC5314	Uncharactezied
orf19.3544	orf19.3544	3.27693	3.27693	DM2088 up vs WT3		http://www.candidagenome.org/cgi-bin/locus.pl?locus=orf19.3544&organism=C_albicans_SC5314	Putative protein of unknown function; Hap43p-repressed gene,rotein abundance increases in response to DNA replication stress
orf19.3548.1	orf19.3548.1	9.07122	9.07122	DM2088 up vs WT3	WH11	http://www.candidagenome.org/cgi-bin/locus.pl?locus=orf19.3548.1&organism=C_albicans_SC5314	Cytoplasmic protein expressed specifically in white phase yeast cells; expression in opaque cells increases virulence and frequency of opaque-to-white switching; null mutant has wild-type switching; Hap43p, hypoxia and ketoconazol induced,SaHSP12, Plasma membrane protein involved in maintaining membrane organization in stress conditions;induced by heat shock, oxidative stress, osmostress, station…
orf19.3553	orf19.3553	0.467213	-2.14086	DM2088 down vs WT3	RPF2	http://www.candidagenome.org/cgi-bin/locus.pl?locus=orf19.3553&organism=C_albicans_SC5314	Putative pre-rRNA processing protein; Hap43p-induced gene; mutation confers hypersensitivity to 5-fluorocytosine (5-FC), 5-fluorouracil (5-FU), and tubercidin (7-deazaadenosine)
orf19.3556	orf19.3556	0.440751	-2.27101	DM2088 down vs WT3		http://www.candidagenome.org/cgi-bin/locus.pl?locus=orf19.3556&organism=C_albicans_SC5314	Ortholog(s) have nuclear localization sequence binding activity, role in mRNA-binding (hnRNP) protein import into nucleus, cell cycle, transcription factor import into nucleus and cytosol, cellular bud tip, cellular bud neck localization
orf19.3609	orf19.3609	0.468026	-2.13667	DM2088 down vs WT3	UTP15	http://www.candidagenome.org/cgi-bin/locus.pl?locus=orf19.3609&organism=C_albicans_SC5314	Small subunit (SSU) processome component; mutation confers resistance to 5-fluorocytosine (5-FC); physically interacts with TAP-tagged Nop1p
orf19.3630	orf19.3630	0.446008	-2.25785	DM2088 down vs WT3	RRP8	http://www.candidagenome.org/cgi-bin/locus.pl?locus=orf19.3630&organism=C_albicans_SC5314	Ribosomal protein; Hap43p-induced gene; induced upon biofilm formation
orf19.3664	orf19.3664	0.268984	-3.72305	DM2088 down vs WT3	HSP31	http://www.candidagenome.org/cgi-bin/locus.pl?locus=orf19.3664&organism=C_albicans_SC5314	Hydrophobic plasma membrane localized, stress-responsive protein that negatively regulates the H(+)-ATPase Pma1p; induced by heat shock, ethanol treatment, weak organic acid, glucose limitationIn
orf19.3669	orf19.3669	0.436383	-2.29211	DM2088 down vs WT3	SHA3	http://www.candidagenome.org/cgi-bin/locus.pl?locus=orf19.3669&organism=C_albicans_SC5314	Putative serine/threonine kinase involved in glucose transport; transposon mutation affects filamentous growth; fluconazole-induced; ketoconazole-repressed; induced in by alpha pheromone; possibly essential (UAU1 method); biofilm-induced
orf19.3676	orf19.3676	0.378347	-2.6464	DM2088 down vs WT3	ABP140	http://www.candidagenome.org/cgi-bin/locus.pl?locus=orf19.3676&organism=C_albicans_SC5314	Protein similar to S. cerevisiae actin-binding protein Abp140p; induced upon biofilm formation; Hap43p-induced gene
orf19.3704	orf19.3704	0.498753	-2.00504	DM2088 down vs WT3		http://www.candidagenome.org/cgi-bin/locus.pl?locus=orf19.3704&organism=C_albicans_SC5314	Ortholog(s) have role in ribosomal large subunit assembly, rRNA processing and nucleolus, preribosome, large subunit precursor localization
orf19.3727	orf19.3727	0.371395	-2.71046	DM2088 down vs WT3	PHO112	http://www.candidagenome.org/cgi-bin/locus.pl?locus=orf19.3727&organism=C_albicans_SC5314	Putative constitutive acid phosphatase; transcription is negatively regulated by Rim101p; DTT-extractable; N-glycosylated; Hap43p-induced; possibly an essential gene, disruptants not obtained by UAU1 method
orf19.3740	orf19.3740	13.9918	13.9918	DM2088 up vs WT3	PGA23	http://www.candidagenome.org/cgi-bin/locus.pl?locus=orf19.3740&organism=C_albicans_SC5314	Putative GPI-anchored protein of unknown function; transcription is negatively regulated by Rim101p; regulated by Cyr1p; shows colony morphology-related gene regulation by Ssn6p, decrease to AmB, fluconazole
orf19.3756	orf19.3756	0.436868	-2.29372	DM2088 down vs WT3	CHR1	http://www.candidagenome.org/cgi-bin/locus.pl?locus=orf19.3756&organism=C_albicans_SC5314	Predicted DEAD-box ATP-dependent RNA helicase, functional homolog of S. cerevisiae Rok1p; Hap43p-induced gene
orf19.3759	orf19.3759	0.459106	-2.18025	DM2088 down vs WT3		http://www.candidagenome.org/cgi-bin/locus.pl?locus=orf19.3759&organism=C_albicans_SC5314	Ortholog(s) have role in tRNA wobble uridine modification, regulation of transcription from RNA polymerase II promoter and Elongator holoenzyme complex, cytoplasm localization
orf19.376	orf19.376	2.0544	2.0544	DM2088 up vs WT3		http://www.candidagenome.org/cgi-bin/locus.pl?locus=orf19.376&organism=C_albicans_SC5314	Hap43p-repressed gene
orf19.3778	orf19.3778	0.43108	-2.3211	DM2088 down vs WT3		http://www.candidagenome.org/cgi-bin/locus.pl?locus=orf19.3778&organism=C_albicans_SC5314	Hap43p-induced gene;Protein with a predicted role in ribosome biogenesis; mutation confers hypersensitivity to 5-fluorocytosine (5-FC), 5-fluorouracil (5-FU); downregulated in core stress response; decreased expression in response to prostaglandins
orf19.3782	orf19.3782	2.30346	2.30346	DM2088 up vs WT3		http://www.candidagenome.org/cgi-bin/locus.pl?locus=orf19.3782&organism=C_albicans_SC5314	Predicted membrane transporter, member of the peptide-acetyl-coA transporter (PAT) family, major facilitator superfamily (MFS); transcription is induced in response to alpha pheromone in Spider medium
orf19.3798	orf19.3798	0.457352	-2.18727	DM2088 down vs WT3		http://www.candidagenome.org/cgi-bin/locus.pl?locus=orf19.3798&organism=C_albicans_SC5314	Ortholog(s) have tRNA (guanine-N7-)-methyltransferase activity, role in tRNA methylation and nucleus localization
orf19.3809	orf19.3809	0.390812	-2.56103	DM2088 down vs WT3	BAS1	http://www.candidagenome.org/cgi-bin/locus.pl?locus=orf19.3809&organism=C_albicans_SC5314	Putative transcription factor with Myb-like DNA-binding motif; similar to S. cerevisiae Bas1p, which is a regulator of purine biosynthetic genes; null mutant exhibits adenine auxotrophy and abnormal colony morphology
orf19.3810	orf19.3810	0.383831	-2.60947	DM2088 down vs WT3		http://www.candidagenome.org/cgi-bin/locus.pl?locus=orf19.3810&organism=C_albicans_SC5314	Ortholog(s) have methylenetetrahydrofolate dehydrogenase (NAD+) activity, role in purine base biosynthetic process, one-carbon metabolic process, folic acid-containing compound biosynthetic process and cytosol localization
orf19.3829	orf19.3829	2.10178	2.10178	DM2088 up vs WT3	PHR1	http://www.candidagenome.org/cgi-bin/locus.pl?locus=orf19.3829&organism=C_albicans_SC5314	Glycosidase of cell surface; may act on cell-wall beta-1,3-glucan prior to beta-1,6-glucan linkage; E169 and E270 at active site; role in systemic but not vaginal virulence (neutral, not low pH); high pH or filamentation induced
orf19.3839	orf19.3839	2.86261	2.86261	DM2088 up vs WT3	SAP10	http://www.candidagenome.org/cgi-bin/locus.pl?locus=orf19.3839&organism=C_albicans_SC5314	Secreted aspartyl protease; roles in adhesion, virulence (RHE model), cell surface integrity; distinct specificity from Sap9p; at cell membrane and wall; GPI-anchored; N-glycosylated; expression greater in low iron; Tbf1p-activated
orf19.385	orf19.385	0.251964	-3.9691	DM2088 down vs WT3	GCV2	http://www.candidagenome.org/cgi-bin/locus.pl?locus=orf19.385&organism=C_albicans_SC5314	Glycine decarboxylase P subunit; protein of glycine catabolism; downregulated by Efg1p; Hog1p-induced; upregulated by Rim101p at acid pH; transcription activated in the presence of elevated CO2; stationary phase enriched protein
orf19.3867	orf19.3867	0.356514	-2.80571	DM2088 down vs WT3	RPL7	http://www.candidagenome.org/cgi-bin/locus.pl?locus=orf19.3867&organism=C_albicans_SC5314	Ribosomal protein L7; genes encoding cytoplasmic ribosomal subunits, translation factors, tRNA synthetases are downregulated upon phagocytosis by murine macrophages; Hap43p-induced gene
orf19.3895	orf19.3895	0.417496	-2.39595	DM2088 down vs WT3	CHT2	http://www.candidagenome.org/cgi-bin/locus.pl?locus=orf19.3895&organism=C_albicans_SC5314	GPI-linked chitinase required for normal filamentous growth; downregulated in core caspofungin response; induced in yeast cells; fluconazole, Cyr1p-, Efg1p-, pH-regulated; mRNA binds She3p, is localized to yeast-form buds and hyphal tips
orf19.3906	orf19.3906	4.26485	4.26485	DM2088 up vs WT3		http://www.candidagenome.org/cgi-bin/locus.pl?locus=orf19.3906&organism=C_albicans_SC5314	not characterized, only one Candida species
orf19.3908	orf19.3908	9.2766	9.2766	DM2088 up vs WT3		http://www.candidagenome.org/cgi-bin/locus.pl?locus=orf19.3908&organism=C_albicans_SC5314	Protein of unknown function; Spider biofilm induced
orf19.3919	orf19.3919	2.21849	2.21849	DM2088 up vs WT3		http://www.candidagenome.org/cgi-bin/locus.pl?locus=orf19.3919&organism=C_albicans_SC5314	RNI-like superfamily domain-containing protein,Early-stage biofilm-induced gene
orf19.3925	orf19.3925	4.42637	4.42637	DM2088 up vs WT3		http://www.candidagenome.org/cgi-bin/locus.pl?locus=orf19.3925&organism=C_albicans_SC5314	Putative protein of unknown function, transcription is activated in the presence of elevated CO2
orf19.3932	orf19.3932	4.29644	4.29644	DM2088 up vs WT3		http://www.candidagenome.org/cgi-bin/locus.pl?locus=orf19.3932&organism=C_albicans_SC5314	Predicted RNA binding protein,Stationary phase enriched protein; induced in core caspofungin response; induced by nitric oxide independent of Yhb1p; repressed in a ssr1 null mutant; induced by ketoconazole and by hypoxia
orf19.3935	orf19.3935	2.76058	2.76058	DM2088 up vs WT3		http://www.candidagenome.org/cgi-bin/locus.pl?locus=orf19.3935&organism=C_albicans_SC5314	Uncharacterized, not in S.cerevisiae
orf19.3957	orf19.3957	0.383657	-2.60661	DM2088 down vs WT3		http://www.candidagenome.org/cgi-bin/locus.pl?locus=orf19.3957&organism=C_albicans_SC5314	Ortholog(s) have GTP cyclohydrolase I activity, role in folic acid-containing compound biosynthetic process and nucleus, cytoplasm localization
orf19.3977	orf19.3977	0.477281	-2.09586	DM2088 down vs WT3		http://www.candidagenome.org/cgi-bin/locus.pl?locus=orf19.3977&organism=C_albicans_SC5314	Ortholog(s) have role in cytoplasmic translation and cytoplasm localization
orf19.3978	orf19.3978	0.349216	-2.86418	DM2088 down vs WT3		http://www.candidagenome.org/cgi-bin/locus.pl?locus=orf19.3978&organism=C_albicans_SC5314	In S. cerevisiae: Essential protein required for maturation of 18S rRNA; null mutant is sensitive to hydroxyurea and is delayed in recovering from alpha-factor arrest; green fluorescent protein (GFP)-fusion protein localizes to the nucleolus
orf19.398	orf19.398	2.59546	2.59546	DM2088 up vs WT3		http://www.candidagenome.org/cgi-bin/locus.pl?locus=orf19.398&organism=C_albicans_SC5314	uncharacteized, not in S.cerevisiae
orf19.403	orf19.403	3.25242	3.25242	DM2088 up vs WT3	PCL2	http://www.candidagenome.org/cgi-bin/locus.pl?locus=orf19.403&organism=C_albicans_SC5314	Cyclin homolog; reduced expression observed upon depletion of Cln3p; farnesol regulated; periodic mRNA expression, peak at cell-cycle G1/S phase; Hap43p-induced gene
orf19.4056	orf19.4056	3.99234	3.99234	DM2088 up vs WT3	BRG1	http://www.candidagenome.org/cgi-bin/locus.pl?locus=orf19.4056&organism=C_albicans_SC5314	Putative DNA-binding transcription factor; similar to S. cerevisiae Gat2p; transposon mutation affects filamentous growth; Hap43p-repressed gene; late-stage biofilm-induced
orf19.4063	orf19.4063	0.29899	-3.53586	DM2088 down vs WT3	GPT1	http://www.candidagenome.org/cgi-bin/locus.pl?locus=orf19.4063&organism=C_albicans_SC5314	GABA/polyamine transporter; 9 to 11 membrane spanning segments; complements GABA uptake defect of an S. cerevisiae uga4 put4 gap1 triple mutant; complements growth of an S. cerevisiae spe1 mutant under polyamine limitation
orf19.4081	orf19.4081	0.458708	-2.253	DM2088 down vs WT3		http://www.candidagenome.org/cgi-bin/locus.pl?locus=orf19.4081&organism=C_albicans_SC5314	Uncharacterized, not in S. cerevisiae
orf19.4082	orf19.4082	4.45125	4.45125	DM2088 up vs WT3	DDR48	http://www.candidagenome.org/cgi-bin/locus.pl?locus=orf19.4082&organism=C_albicans_SC5314	Immunogenic stress-associated protein; regulated by filamentous growth pathways; induced by benomyl, caspofungin, ketoconazole or in azole-resistant strain; Hog1p, farnesol, alkaline downregulated; stationary phase enriched; biofilm-induced
orf19.4114	orf19.4114	2.02585	2.02585	DM2088 up vs WT3	FAA2-1	http://www.candidagenome.org/cgi-bin/locus.pl?locus=orf19.4114&organism=C_albicans_SC5314	Predicted long chain fatty acid CoA ligase; upregulated upon phagocytosis; induced by nitric oxide independent of Yhb1
orf19.4135	orf19.4135	2.27056	2.27056	DM2088 up vs WT3	PRC2	http://www.candidagenome.org/cgi-bin/locus.pl?locus=orf19.4135&organism=C_albicans_SC5314	Putative carboxypeptidase; phytochelatin (oligomers of glutathione)biosynthetic process,metal detoxification in plants and fungi. upregulated in the presence of human neutrophils
orf19.414	orf19.414	0.393846	-2.53942	DM2088 down vs WT3		http://www.candidagenome.org/cgi-bin/locus.pl?locus=orf19.414&organism=C_albicans_SC5314	Ortholog(s) have structural constituent of ribosome activity and mitochondrial small ribosomal subunit localization
orf19.4143	orf19.4143	0.419243	-2.38631	DM2088 down vs WT3	FYV5	http://www.candidagenome.org/cgi-bin/locus.pl?locus=orf19.4143&organism=C_albicans_SC5314	Protein with a predicted role maturation of 18S rRNA; rat catheter biofilm induced
orf19.4160	orf19.4160	0.424916	-2.39529	DM2088 down vs WT3		http://www.candidagenome.org/cgi-bin/locus.pl?locus=orf19.4160&organism=C_albicans_SC5314	Ortholog(s) have role in mitochondrial tRNA threonylcarbamoyladenosine modification and mitochondrion localization
orf19.4191	orf19.4191	0.455461	-2.19698	DM2088 down vs WT3	RLP24	http://www.candidagenome.org/cgi-bin/locus.pl?locus=orf19.4191&organism=C_albicans_SC5314	Putative ribosomal protein; Hap43p-induced; essential gene; S. cerevisiae ortholog is essential; heterozygous mutation confers hypersensitivity to 5-fluorocytosine (5-FC), 5-fluorouracil (5-FU), and tubercidin (7-deazaadenosine)
orf19.4211	orf19.4211	0.222117	-4.87941	DM2088 down vs WT3	FET3	http://www.candidagenome.org/cgi-bin/locus.pl?locus=orf19.4211&organism=C_albicans_SC5314	Multicopper oxidase; required for growth in low-iron; required for prostaglandin E2 production; functional homolog of S. cerevisiae Fet3p; ketoconazole, caspofungin, amphotericin B repressed; regulated by Sef1p, Sfu1p, and Hap43p
orf19.4216	orf19.4216	5.09903	5.09903	DM2088 up vs WT3		http://www.candidagenome.org/cgi-bin/locus.pl?locus=orf19.4216&organism=C_albicans_SC5314	Putative Products heat shock protein; decreased expression in hyphae compared to yeast-form cells; transcription is increased in populations of cells exposed to fluconazole over multiple generations
orf19.4229	orf19.4229	2.28907	2.28907	DM2088 up vs WT3		http://www.candidagenome.org/cgi-bin/locus.pl?locus=orf19.4229&organism=C_albicans_SC5314	Ortholog(s) have endopolyphosphatase activity, bis(5'-adenosyl)-pentaphosphatase activity, diphosphoinositol-polyphosphate diphosphatase activity, bis(5'-adenosyl)-hexaphosphatase activity
orf19.4255	orf19.4255	4.30342	4.30342	DM2088 up vs WT3	ECM331	http://www.candidagenome.org/cgi-bin/locus.pl?locus=orf19.4255&organism=C_albicans_SC5314	GPI-anchored protein; mainly at plasma membrane, also at cell wall; caspofungin induced; Plc1p-regulated; repressed by Rim101p, Hog1p; colony morphology-related regulation by Ssn6p; induced by ketoconazole and by hypoxia; Hap43p-induced
orf19.4268	orf19.4268	0.439023	-2.28308	DM2088 down vs WT3	UTP13	http://www.candidagenome.org/cgi-bin/locus.pl?locus=orf19.4268&organism=C_albicans_SC5314	Putative U3 snoRNA-associated protein; Hap43p-induced gene; downregulated in core stress response; physically interacts with TAP-tagged Nop1p
orf19.4273	orf19.4273	0.392659	-2.54744	DM2088 down vs WT3		http://www.candidagenome.org/cgi-bin/locus.pl?locus=orf19.4273&organism=C_albicans_SC5314	Putative mitochondrial membrane protein; ortholog of S. cerevisiae Sls1; coordinates expression of mitochondrially-encoded genes,Hap43p-induced gene
orf19.4279	orf19.4279	2.22518	2.22518	DM2088 up vs WT3	MNN1	http://www.candidagenome.org/cgi-bin/locus.pl?locus=orf19.4279&organism=C_albicans_SC5314	Putative alpha-1,3-mannosyltransferase, a component of mannosyltransferase complex; transcription negatively regulated by Rim101p; transcription elevated in chk1 and nik1 null mutants, but not in sln1 null mutant; biofilm-induced gene
orf19.4309	orf19.4309	2.9931	2.9931	DM2088 up vs WT3	GRP2	http://www.candidagenome.org/cgi-bin/locus.pl?locus=orf19.4309&organism=C_albicans_SC5314	Methylglyoxal reductase; regulation associated with azole resistance; induced in core stress response or by oxidative stress (via Cap1p), fluphenazine, benomyl, or with long term fluconazole treatment; Hap43p-induced; antigenic in humans
orf19.4311	orf19.4311	0.489201	-2.0444	DM2088 down vs WT3	YNK1	http://www.candidagenome.org/cgi-bin/locus.pl?locus=orf19.4311&organism=C_albicans_SC5314	Nucleoside diphosphate kinase (NDP kinase); homo-hexameric; soluble protein in hyphae; flucytosine induced; biofilm induced; macrophage-induced protein; stationary phase enriched protein
orf19.4320	orf19.4320	0.45472	-2.24476	DM2088 down vs WT3		http://www.candidagenome.org/cgi-bin/locus.pl?locus=orf19.4320&organism=C_albicans_SC5314	Uncharacterized, not in S. cerevisiae
orf19.4335	orf19.4335	2.11555	2.11555	DM2088 up vs WT3	TNA1	http://www.candidagenome.org/cgi-bin/locus.pl?locus=orf19.4335&organism=C_albicans_SC5314	Putative nicotinic acid transporter; detected at germ tube plasma membrane by mass spectrometry; transcript induced upon phagocytosis by macrophage; rat catheter biofilm induced
orf19.4355	orf19.4355	0.385664	-2.59325	DM2088 down vs WT3		http://www.candidagenome.org/cgi-bin/locus.pl?locus=orf19.4355&organism=C_albicans_SC5314	Uncharacterized, not in S. cerevisiae
orf19.4363	orf19.4363	0.469809	-2.1367	DM2088 down vs WT3	SGD1	http://www.candidagenome.org/cgi-bin/locus.pl?locus=orf19.4363&organism=C_albicans_SC5314	Putative protein with a predicted role in small ribosomal subunit biogenesis; downregulated during core stress response; transcription is increased in populations of cells exposed to fluconazole over multiple generations
orf19.4365	orf19.4365	0.495545	-2.018	DM2088 down vs WT3		http://www.candidagenome.org/cgi-bin/locus.pl?locus=orf19.4365&organism=C_albicans_SC5314	Has domain(s) with predicted RNA methyltransferase activity and role in RNA processing
orf19.4377	orf19.4377	2.21697	2.21697	DM2088 up vs WT3	KRE1	http://www.candidagenome.org/cgi-bin/locus.pl?locus=orf19.4377&organism=C_albicans_SC5314	Cell wall glycoprotein; beta glucan synthesis; increases glucan content in S. cerevisiae kre1, complements killer toxin sensitivity; caspofungin induced; Spider/rat catheter/flow model biofilm induced; Bcr1-repressed in RPMI a/a biofilms
orf19.4384	orf19.4384	2.50062	2.50062	DM2088 up vs WT3	HXT5	http://www.candidagenome.org/cgi-bin/locus.pl?locus=orf19.4384&organism=C_albicans_SC5314	Putative sugar transporter; transcription upregulated in response to treatment with ciclopirox olamine; Snf3p-induced; alkaline downregulated; shows colony morphology-related gene regulation by Ssn6p; possibly essential gene
orf19.4399	orf19.4399	0.490429	-2.03904	DM2088 down vs WT3	NCS2	http://www.candidagenome.org/cgi-bin/locus.pl?locus=orf19.4399&organism=C_albicans_SC5314	Ortholog(s) have role in pseudohyphal growth, invasive growth in response to glucose limitation, protein urmylation, tRNA wobble position uridine thiolation and cytoplasm localization
orf19.4438	orf19.4438	0.219422	-4.57308	DM2088 down vs WT3	RME1	http://www.candidagenome.org/cgi-bin/locus.pl?locus=orf19.4438&organism=C_albicans_SC5314	Protein similar to S. cerevisiae meiotic regulator Rme1p;negative regulation of meiosis, positive regulation of transcription involved in G1/S phase of mitotic cell cyclewhite-specific transcription; upregulation correlates with clinical development of fluconazole resistance; biofilm and planktonic growth-induced gene; Upc2p-regulated in hypoxia
orf19.4475	orf19.4475	2.15817	2.15817	DM2088 up vs WT3	KTR4	http://www.candidagenome.org/cgi-bin/locus.pl?locus=orf19.4475&organism=C_albicans_SC5314	Mannosyltransferase; induced during cell wall regeneration; fungal-specific (no human or murine homolog)
orf19.4476	orf19.4476	5.42841	5.42841	DM2088 up vs WT3		http://www.candidagenome.org/cgi-bin/locus.pl?locus=orf19.4476&organism=C_albicans_SC5314	Protein with a NADP-dependent oxidoreductase domain; transcript induced by ketoconazole; rat catheter and Spider biofilm induced,Putative aryl alcohol dehydrogenase; transcription is activated by paralogous transcription factors Yrm1p and Yrr1p along with genes involved in multidrug resistance?
orf19.4477	orf19.4477	9.49552	9.49552	DM2088 up vs WT3	CSH1	http://www.candidagenome.org/cgi-bin/locus.pl?locus=orf19.4477&organism=C_albicans_SC5314	Aldo-keto reductase family member, similar to aryl alcohol dehydrogenases;cell-matrix adhesion, role in fibronectin adhesion, cell surface hydrophobicity; regulated by temperature, growth phase, benomyl, macrophage interaction; azole resistance associated
orf19.4479	orf19.4479	0.443639	-2.25831	DM2088 down vs WT3		http://www.candidagenome.org/cgi-bin/locus.pl?locus=orf19.4479&organism=C_albicans_SC5314	Putative U3-containing 90S preribosome subunit; Hap43p-induced gene; downregulated during core stress response
orf19.4492	orf19.4492	0.399154	-2.50563	DM2088 down vs WT3		http://www.candidagenome.org/cgi-bin/locus.pl?locus=orf19.4492&organism=C_albicans_SC5314	Ortholog(s) have role in nuclear division, rRNA processing and nuclear periphery, nucleolus, preribosome, large subunit precursor localization
orf19.4499	orf19.4499	0.4767	-2.09882	DM2088 down vs WT3	RIM2	http://www.candidagenome.org/cgi-bin/locus.pl?locus=orf19.4499&organism=C_albicans_SC5314	Putative mitochondrial carrier protein; mitochondrial genome maintenance, induced in response to alpha pheromone in SpiderM medium
orf19.4504	orf19.4504	2.11071	2.11071	DM2088 up vs WT3		http://www.candidagenome.org/cgi-bin/locus.pl?locus=orf19.4504&organism=C_albicans_SC5314	Has domain(s) with predicted zinc ion binding, oxidoreductase activity, nucleotide binding activity and role in oxidation-reduction process
orf19.4519	orf19.4519	0.380459	-2.63016	DM2088 down vs WT3	SUV3	http://www.candidagenome.org/cgi-bin/locus.pl?locus=orf19.4519&organism=C_albicans_SC5314	Protein required for chlamydospore formation, for embedded hyphal growth, and for wild-type respiratory growth; similar to S. cerevisiae Suv3p, which is an RNA helicase involved in mitochondrial RNA catabolism, ATP-dependent RNA helicase, component of the mitochondrial degradosome along with the RNase Dss1p;
orf19.4530.1	orf19.4530.1	2.85398	2.85398	DM2088 up vs WT3		http://www.candidagenome.org/cgi-bin/locus.pl?locus=orf19.4530.1&organism=C_albicans_SC5314	Biofilm- and planktonic growth-induced gene; regulated by Nrg1p, Tup1p, expression directly regulated by the metabolic and meiotic transcriptional regulator Ume6p
orf19.4543	orf19.4543	2.08058	2.08058	DM2088 up vs WT3	UGA2	http://www.candidagenome.org/cgi-bin/locus.pl?locus=orf19.4543&organism=C_albicans_SC5314	Protein not essential for viability; similar to S. cerevisiae Uga2p, which is succinate semialdehyde dehydrogenase with a role in glutamate catabolism; transcription regulated by Mig1p, Tup1p, Gcn4p
orf19.4555	orf19.4555	2.06351	2.06351	DM2088 up vs WT3	ALS4	http://www.candidagenome.org/cgi-bin/locus.pl?locus=orf19.4555&organism=C_albicans_SC5314	ALS family protein; role in adhesion and wild-type germ tube induction; growth and temperature regulated; expressed during infection of human buccal epithelial cells; down-regulated upon vaginal contact; putative GPI-anchored
orf19.4563	orf19.4563	0.451777	-2.2135	DM2088 down vs WT3		http://www.candidagenome.org/cgi-bin/locus.pl?locus=orf19.4563&organism=C_albicans_SC5314	Putative protein of unknown function; Sc orthlog YMR310C Putative methyltransferase; predicted to be involved in ribosome biogenesis;Hap43p-induced gene; decreased expression in response to prostaglandins
orf19.4573	orf19.4573	2.27677	2.27677	DM2088 up vs WT3	ZCF26	http://www.candidagenome.org/cgi-bin/locus.pl?locus=orf19.4573&organism=C_albicans_SC5314	Putative transcription factor with zinc cluster DNA-binding motif; transcription is induced in response to alpha pheromone in SpiderM medium
orf19.4607	orf19.4607	2.17685	2.17685	DM2088 up vs WT3		http://www.candidagenome.org/cgi-bin/locus.pl?locus=orf19.4607&organism=C_albicans_SC5314	Possible Golgi membrane protein;Hap43p-repressed gene; hyphal induced; biofilm-induced
orf19.4634	orf19.4634	0.474449	-2.10887	DM2088 down vs WT3		http://www.candidagenome.org/cgi-bin/locus.pl?locus=orf19.4634&organism=C_albicans_SC5314	Ortholog(s) have tRNA binding activity, role in protein urmylation, tRNA wobble position uridine thiolation and cytosol, mitochondrion localization
orf19.4652	orf19.4652	2.78212	2.78212	DM2088 up vs WT3		http://www.candidagenome.org/cgi-bin/locus.pl?locus=orf19.4652&organism=C_albicans_SC5314	Uncharacterized, not in S. cerevisae
orf19.4655	orf19.4655	2.78709	2.78709	DM2088 up vs WT3	OPT6	http://www.candidagenome.org/cgi-bin/locus.pl?locus=orf19.4655&organism=C_albicans_SC5314	Putative oligopeptide transporter; fungal-specific (no human or murine homolog); expression of OPT6, OPT7, or OPT8 does not suppress defect of mutant lacking Opt1p, Opt2p, and Opt3p; alleles are nonidentical
orf19.467	orf19.467	2.07861	2.07861	DM2088 up vs WT3	WOR3	http://www.candidagenome.org/cgi-bin/locus.pl?locus=orf19.467&organism=C_albicans_SC5314	Transcription factor; modulator of white-opaque switch; induced in opaque cells; promoter bound by Wor1; overexpression at 25 degr shifts cells to opaque state; deletion stabilizes opaque cells at higher temperatures; Spider biofilm induced
orf19.4679	orf19.4679	2.30387	2.30387	DM2088 up vs WT3	AGP2	http://www.candidagenome.org/cgi-bin/locus.pl?locus=orf19.4679&organism=C_albicans_SC5314	Amino acid permease; High affinity polyamine permease,hyphal downregulated; regulated upon white-opaque switching; induced in core caspofungin response, during cell wall regeneration, or by flucytosine; fungal-specific; regulated by Sef1p-, Sfu1p-, and Hap43p
orf19.4685	orf19.4685	0.481395	-2.10284	DM2088 down vs WT3		http://www.candidagenome.org/cgi-bin/locus.pl?locus=orf19.4685&organism=C_albicans_SC5314	Uncharacterized, not in S. cerevisiae
orf19.4688	orf19.4688	2.92241	2.92241	DM2088 up vs WT3	DAG7	http://www.candidagenome.org/cgi-bin/locus.pl?locus=orf19.4688&organism=C_albicans_SC5314	Secretory protein; alpha-factor induced gene; mutation confers hypersensitivity to toxic ergosterol analog; a-specific transcription; planktonic growth-induced; fluconazole-induced
orf19.4690	orf19.4690	2.76619	2.76619	DM2088 up vs WT3		http://www.candidagenome.org/cgi-bin/locus.pl?locus=orf19.4690&organism=C_albicans_SC5314	NRAMP metal ion transporter domain-containing protein, Biofilm-induced gene; induced by nitric oxide independent of Yhb1p
orf19.4698	orf19.4698	0.488482	-2.0545	DM2088 down vs WT3	PTC8	http://www.candidagenome.org/cgi-bin/locus.pl?locus=orf19.4698&organism=C_albicans_SC5314	Predicted type 2C protein phosphatase, serine/threonine-specific; required for hyphal growth; induced under stress; late-stage biofilm-induced gene
orf19.4712	orf19.4712	2.00212	2.00212	DM2088 up vs WT3	FGR6-3	http://www.candidagenome.org/cgi-bin/locus.pl?locus=orf19.4712&organism=C_albicans_SC5314	Protein lacking an ortholog in S. cerevisiae; member of a family encoded by FGR6-related genes in the RB2 repeat sequence; transposon mutation affects filamentous growth
orf19.4746	orf19.4746	0.427779	-2.33808	DM2088 down vs WT3	JIP5	http://www.candidagenome.org/cgi-bin/locus.pl?locus=orf19.4746&organism=C_albicans_SC5314	predicted role in biogenesis of the large ribosomal subunit,Protein not essential for viability; downregulated during core stress response; Hap43p-induced gene
orf19.475	orf19.475	0.466406	-2.14566	DM2088 down vs WT3		http://www.candidagenome.org/cgi-bin/locus.pl?locus=orf19.475&organism=C_albicans_SC5314	Putative rRNA processing protein; rat catheter biofilm induced
orf19.4760	orf19.4760	0.386862	-2.58665	DM2088 down vs WT3		http://www.candidagenome.org/cgi-bin/locus.pl?locus=orf19.4760&organism=C_albicans_SC5314	Ortholog(s) have protein-histidine N-methyltransferase activity, role in peptidyl-histidine methylation, to form tele-methylhistidine and nucleus, cytoplasm localization Manually curated, peptidyl-histidine methylation,
orf19.4765	orf19.4765	3.15067	3.15067	DM2088 up vs WT3	PGA6	http://www.candidagenome.org/cgi-bin/locus.pl?locus=orf19.4765&organism=C_albicans_SC5314	Putative GPI-anchored cell wall adhesin-like protein; transcriptionally induced under high iron conditions; upregulated upon Als2p depletion; mRNA binds to She3p and is localized to hyphal tips
orf19.4783	orf19.4783	0.406214	-2.46415	DM2088 down vs WT3		http://www.candidagenome.org/cgi-bin/locus.pl?locus=orf19.4783&organism=C_albicans_SC5314	Uncharacterized, not in S. cerevisiae
orf19.4792	orf19.4792	0.398335	-2.51095	DM2088 down vs WT3		http://www.candidagenome.org/cgi-bin/locus.pl?locus=orf19.4792&organism=C_albicans_SC5314	Predicted ORF in Assemblies 19, 20 and 21; Plc1p-regulated
orf19.4793	orf19.4793	0.327938	-3.0501	DM2088 down vs WT3		http://www.candidagenome.org/cgi-bin/locus.pl?locus=orf19.4793&organism=C_albicans_SC5314	Putative ribosome-associated protein; ortholog of S. cerevisiae Tma16; Hap43-induced gene; Spider biofilm induced
orf19.4802	orf19.4802	2.43798	2.43798	DM2088 up vs WT3	FTH1	http://www.candidagenome.org/cgi-bin/locus.pl?locus=orf19.4802&organism=C_albicans_SC5314	Protein similar to S. cerevisiae Fth1p, a high affinity iron transporter for intravacuolar stores of iron; repressed by Sfu1p, amphotericin B, caspofungin; induced by alkaline pH, ciclopirox olamine; regulated by Sef1p, Sfu1p, and Hap43p
orf19.4814	orf19.4814	0.329595	-3.0587	DM2088 down vs WT3		http://www.candidagenome.org/cgi-bin/locus.pl?locus=orf19.4814&organism=C_albicans_SC5314	Uncharacterized, not in S. cerevisiae
orf19.4815	orf19.4815	0.348347	-2.87098	DM2088 down vs WT3	YTM1	http://www.candidagenome.org/cgi-bin/locus.pl?locus=orf19.4815&organism=C_albicans_SC5314	Protein similar to S. cerevisiae Ytm1p, which is involved in biogenesis of the large ribosomal subunit; transposon mutation affects filamentous growth; protein level decreases in stationary phase cultures; Hap43p-induced gene
orf19.4835	orf19.4835	0.392611	-2.55349	DM2088 down vs WT3		http://www.candidagenome.org/cgi-bin/locus.pl?locus=orf19.4835&organism=C_albicans_SC5314	Ortholog(s) have role in endonucleolytic cleavage in 5'-ETS of tricistronic rRNA transcript
orf19.4842	orf19.4842	2.2584	2.2584	DM2088 up vs WT3		http://www.candidagenome.org/cgi-bin/locus.pl?locus=orf19.4842&organism=C_albicans_SC5314	Protein of unknown function; Spider biofilm induced
orf19.4870	orf19.4870	0.440359	-2.27088	DM2088 down vs WT3	DBP3	http://www.candidagenome.org/cgi-bin/locus.pl?locus=orf19.4870&organism=C_albicans_SC5314	Putative ATP-dependent DEAD-box RNA helicase; Hap43p-induced gene; decreased expression in response to prostaglandins
orf19.4883	orf19.4883	2.0487	2.0487	DM2088 up vs WT3		http://www.candidagenome.org/cgi-bin/locus.pl?locus=orf19.4883&organism=C_albicans_SC5314	Predicted ORF in Assemblies 19, 20 and 21; constitutive expression independent of MTL or white-opaque status
orf19.4884	orf19.4884	2.02211	2.02211	DM2088 up vs WT3	WOR1	http://www.candidagenome.org/cgi-bin/locus.pl?locus=orf19.4884&organism=C_albicans_SC5314	Transcription factor ("master switch") of white-opaque phenotypic switching; required to establish and maintain the opaque state; opaque-specific, nuclear; regulates its own expression; suggested role in regulation of adhesion factors
orf19.4894	orf19.4894	2.52815	2.52815	DM2088 up vs WT3		http://www.candidagenome.org/cgi-bin/locus.pl?locus=orf19.4894&organism=C_albicans_SC5314	Protein with similarity to S. cerevisiae Yer010cp, a protein of unknown function belonging to the prokaryotic RraA family; possibly involved in a phosphotransfer reaction,decreased transcription is observed upon benomyl treatment; Hap43p-induced gene
orf19.4896	orf19.4896	0.397118	-2.51867	DM2088 down vs WT3	RPA34	http://www.candidagenome.org/cgi-bin/locus.pl?locus=orf19.4896&organism=C_albicans_SC5314	Ortholog(s) have role in transcription elongation from RNA polymerase I promoter, transcription of nuclear large rRNA transcript from RNA polymerase I promoter and DNA-directed RNA polymerase I complex localization
orf19.4933	orf19.4933	0.443939	-2.2539	DM2088 down vs WT3	FAD3	http://www.candidagenome.org/cgi-bin/locus.pl?locus=orf19.4933&organism=C_albicans_SC5314	Omega-3 fatty acid desaturase, involved in production of alpha-linolenic acid, which is a major component of membranes; caspofungin induced; Plc1p-regulated; shows colony morphology-related gene regulation by Ssn6p
orf19.494	orf19.494	0.425573	-2.35288	DM2088 down vs WT3		http://www.candidagenome.org/cgi-bin/locus.pl?locus=orf19.494&organism=C_albicans_SC5314	Has domain(s) with predicted snoRNA binding activity and role in snRNA pseudouridine synthesis, ribosome biogenesis
orf19.4940	orf19.4940	0.47104	-2.12782	DM2088 down vs WT3		http://www.candidagenome.org/cgi-bin/locus.pl?locus=orf19.4940&organism=C_albicans_SC5314	Putative histidine permease; fungal-specific (no human or murine homolog); Hap43p-induced gene
orf19.4941	orf19.4941	0.339703	-2.94603	DM2088 down vs WT3	TYE7	http://www.candidagenome.org/cgi-bin/locus.pl?locus=orf19.4941&organism=C_albicans_SC5314	bHLH transcription factor involved in control of glycolysis; required for biofilm formation; hyphally regulated by Cph1p, Cyr1p; flucytosine, Hog1p induced; amphotericin B, caspofungin repressed; induced in biofilm and planktonic growth
orf19.4942	orf19.4942	0.415286	-2.7428	DM2088 down vs WT3		http://www.candidagenome.org/cgi-bin/locus.pl?locus=orf19.4942&organism=C_albicans_SC5314	Ortholog of Candida albicans WO-1
orf19.4943	orf19.4943	2.20831	2.20831	DM2088 up vs WT3	PSA2	http://www.candidagenome.org/cgi-bin/locus.pl?locus=orf19.4943&organism=C_albicans_SC5314	Mannose-1-phosphate guanyltransferas; macrophage-downregulated gene; stationary phase enriched protein; Hap43p-repressed gene
orf19.4950	orf19.4950	2.12484	2.12484	DM2088 up vs WT3	AKR1	http://www.candidagenome.org/cgi-bin/locus.pl?locus=orf19.4950&organism=C_albicans_SC5314	Ankyrin-repeat protein; increased transcription is observed upon fluphenazine treatment
orf19.4962	orf19.4962	0.477807	-2.09386	DM2088 down vs WT3	RMP1	http://www.candidagenome.org/cgi-bin/locus.pl?locus=orf19.4962&organism=C_albicans_SC5314	Ortholog of Rmp1; subunit of RNase MRP subunit that processes pre-rRNA and has a role in cell cycle-regulated degradation of daughter cell-specific mRNAs; rat catheter and Spider biofilm induced
orf19.4963	orf19.4963	0.433698	-2.30586	DM2088 down vs WT3		http://www.candidagenome.org/cgi-bin/locus.pl?locus=orf19.4963&organism=C_albicans_SC5314	Ortholog(s) have role in ER-associated protein catabolic process and nucleus, cytoplasm localization
orf19.4976	orf19.4976	2.68185	2.68185	DM2088 up vs WT3		http://www.candidagenome.org/cgi-bin/locus.pl?locus=orf19.4976&organism=C_albicans_SC5314	uncharacteized, not in S.cerevisiae
orf19.4979	orf19.4979	3.34708	3.34708	DM2088 up vs WT3	KNS1	http://www.candidagenome.org/cgi-bin/locus.pl?locus=orf19.4979&organism=C_albicans_SC5314	Ortholog(s) have protein tyrosine kinase activity, protein serine/threonine kinase activity and role in protein autophosphorylation, phosphorylates Rpc53p to regulate ribosome and tRNA biosynthesis
orf19.4980	orf19.4980	2.50332	2.50332	DM2088 up vs WT3	HSP70	http://www.candidagenome.org/cgi-bin/locus.pl?locus=orf19.4980&organism=C_albicans_SC5314	Putative hsp70 chaperone; role in entry into host cells; heat-shock, amphotericin B, cadmium, ketoconazole-induced; farnesol-downregulated in biofilm; surface localized in yeast-form and hyphal cells; antigenic in host
orf19.500	orf19.500	0.485304	-2.06091	DM2088 down vs WT3		http://www.candidagenome.org/cgi-bin/locus.pl?locus=orf19.500&organism=C_albicans_SC5314	Ortholog(s) have tRNA binding, tRNA (adenine-N1-)-methyltransferase activity, role in tRNA methylation and nucleus, tRNA (m1A) methyltransferase complex localization
orf19.5010	orf19.5010	0.336263	-2.97743	DM2088 down vs WT3		http://www.candidagenome.org/cgi-bin/locus.pl?locus=orf19.5010&organism=C_albicans_SC5314	Putative 18S rRNA dimethylase; predicted role in rRNA modification and processing; Hap43-induced; likely to be essential for growth based on insertional mutagenesis strategy; F-12/CO2 early biofilm induced
orf19.5020	orf19.5020	0.416242	-2.40386	DM2088 down vs WT3		http://www.candidagenome.org/cgi-bin/locus.pl?locus=orf19.5020&organism=C_albicans_SC5314	Hap43p-induced gene
orf19.5025	orf19.5025	0.422442	-2.37396	DM2088 down vs WT3	MET3	http://www.candidagenome.org/cgi-bin/locus.pl?locus=orf19.5025&organism=C_albicans_SC5314	ATP sulfurlyase of sulfate assimilation; repressed by Met or Cys, Sfu1p, or in fluconazole-resistant isolate; strongly induced on biofilm formation, even in presence of Met and Cys; Hog1p-, caspofungin-, white phase-induced
orf19.5049	orf19.5049	0.359928	-2.7804	DM2088 down vs WT3		http://www.candidagenome.org/cgi-bin/locus.pl?locus=orf19.5049&organism=C_albicans_SC5314	Putative U3-containing 90S preribosome processome complex subunit; Hap43p-induced gene; induced upon biofilm formation
orf19.5066	orf19.5066	0.403517	-2.47943	DM2088 down vs WT3		http://www.candidagenome.org/cgi-bin/locus.pl?locus=orf19.5066&organism=C_albicans_SC5314	Putative pre-60S pre-ribosomal particle subunit; essential gene; S. cerevisiae ortholog RRP17 is essential; Hap43p-induced
orf19.5067	orf19.5067	0.445936	-2.24253	DM2088 down vs WT3		http://www.candidagenome.org/cgi-bin/locus.pl?locus=orf19.5067&organism=C_albicans_SC5314	Ortholog(s) have double-stranded RNA binding, double-stranded DNA binding activity
orf19.5070	orf19.5070	2.26953	2.26953	DM2088 up vs WT3		http://www.candidagenome.org/cgi-bin/locus.pl?locus=orf19.5070&organism=C_albicans_SC5314	Similar to cell-wall mannoproteins; transcriptionally regulated by iron; expression greater in low iron; greater mRNA abundance observed in cyr1 homozygous null mutant than in wild type; regulated by osmotic and oxidative stress via Hog1p
orf19.5106	orf19.5106	0.420115	-2.38364	DM2088 down vs WT3	DIP2	http://www.candidagenome.org/cgi-bin/locus.pl?locus=orf19.5106&organism=C_albicans_SC5314	Putative small ribonucleoprotein complex; transposon mutation affects filamentous growth; physically interacts with TAP-tagged Nop1p; heterozygous null mutant exhibits resistance to parnafungin; Hap43p-induced gene
orf19.5125	orf19.5125	2.04396	2.04396	DM2088 up vs WT3		http://www.candidagenome.org/cgi-bin/locus.pl?locus=orf19.5125&organism=C_albicans_SC5314	Putative protein of unknown function; late-stage biofilm-induced gene; expression also regulated during planktonic growth; transcript induced by ketoconazole
orf19.5134	orf19.5134	0.476112	-2.10247	DM2088 down vs WT3		http://www.candidagenome.org/cgi-bin/locus.pl?locus=orf19.5134&organism=C_albicans_SC5314	Uncharacterized, not in S. cerevisiae
orf19.5179	orf19.5179	0.452562	-2.28469	DM2088 down vs WT3	LIP5	http://www.candidagenome.org/cgi-bin/locus.pl?locus=orf19.5179&organism=C_albicans_SC5314	Cold?activated secreted lipase, differentially expressed lipase gene family member with possible roles in nutrition and acidic microenvironment; LIP5 and LIP8 expressed at all stages of mucosal and systemic infection; affects filamentation
orf19.5191	orf19.5191	2.17051	2.17051	DM2088 up vs WT3	FGR6-1	http://www.candidagenome.org/cgi-bin/locus.pl?locus=orf19.5191&organism=C_albicans_SC5314	Protein lacking an ortholog in S. cerevisiae; member of a family encoded by FGR6-related genes in the RB2 repeat sequence; transposon mutation affects filamentous growth
orf19.5198	orf19.5198	0.447855	-2.23463	DM2088 down vs WT3	NOP4	http://www.candidagenome.org/cgi-bin/locus.pl?locus=orf19.5198&organism=C_albicans_SC5314	Putative nucleolar protein; Hap43p-induced gene; mutation confers hypersensitivity to 5-fluorocytosine (5-FC), 5-fluorouracil (5-FU), and tubercidin (7-deazaadenosine); downregulated in core stress response
orf19.5207	orf19.5207	0.362555	-2.75929	DM2088 down vs WT3		http://www.candidagenome.org/cgi-bin/locus.pl?locus=orf19.5207&organism=C_albicans_SC5314	In S. cerevisiae: Protein required, along with Dph2p, Kti11p, Jjj3p, and Dph5p, for synthesis of diphthamide, which is a modified histidine residue of translation elongation factor 2 (Eft1p or Eft2p); may act in a complex with Dph2p and Kti11p
orf19.5215	orf19.5215	2.33073	2.33073	DM2088 up vs WT3	TES15	http://www.candidagenome.org/cgi-bin/locus.pl?locus=orf19.5215&organism=C_albicans_SC5314	Putative acyl-CoA thioesterase; Hap43p-repressed gene
orf19.5216	orf19.5216	0.310157	-3.22425	DM2088 down vs WT3		http://www.candidagenome.org/cgi-bin/locus.pl?locus=orf19.5216&organism=C_albicans_SC5314	Has domain(s) with predicted acyl-CoA hydrolase activity and role in acyl-CoA metabolic process
orf19.5220	orf19.5220	0.310183	-3.22459	DM2088 down vs WT3		http://www.candidagenome.org/cgi-bin/locus.pl?locus=orf19.5220&organism=C_albicans_SC5314	Putative RNA exonuclease; induced in a ssr1 null mutant
orf19.5231.2	orf19.5231.2	0.474949	-2.10958	DM2088 down vs WT3	ATP19	http://www.candidagenome.org/cgi-bin/locus.pl?locus=orf19.5231.2&organism=C_albicans_SC5314	Protein localized to the mitochondrial membrane; Subunit k of the mitochondrial F1F0 ATP synthas
orf19.5232	orf19.5232	0.442421	-2.26294	DM2088 down vs WT3	CSI2	http://www.candidagenome.org/cgi-bin/locus.pl?locus=orf19.5232&organism=C_albicans_SC5314	Putative 66S pre-ribosomal particle component; Hap43p-induced gene; essential for growth; transposon mutation affects filamentous growth
orf19.5290	orf19.5290	12.2156	12.2156	DM2088 up vs WT3		http://www.candidagenome.org/cgi-bin/locus.pl?locus=orf19.5290&organism=C_albicans_SC5314	Hap43p-induced gene; transcription is negatively regulated by Sfu1p
orf19.5295	orf19.5295	2.74492	2.74492	DM2088 up vs WT3		http://www.candidagenome.org/cgi-bin/locus.pl?locus=orf19.5295&organism=C_albicans_SC5314	Protein with a predicted endonuclease/exonuclease/phosphatase family domain and a carbon catabolite repressor protein 4 domain; transcription is induced in response to alpha pheromone in SpiderM medium
orf19.5299	orf19.5299	0.377977	-2.64596	DM2088 down vs WT3	ECM1	http://www.candidagenome.org/cgi-bin/locus.pl?locus=orf19.5299&organism=C_albicans_SC5314	Putative pre-ribosomal factor; decreased mRNA abundance observed in cyr1 homozygous mutant hyphae; induced by heavy metal (cadmium) stress; Hog1p regulated
orf19.5305	orf19.5305	0.427355	-2.34068	DM2088 down vs WT3	RHD3	http://www.candidagenome.org/cgi-bin/locus.pl?locus=orf19.5305&organism=C_albicans_SC5314	GPI-anchored cell wall protein; yeast-associated protein; transcriptionally regulated by iron; expression greater in high iron; clade-associated gene expression; not essential for cell wall integrity; fluconazole-repressed
orf19.5326	orf19.5326	2.04644	2.04644	DM2088 up vs WT3		http://www.candidagenome.org/cgi-bin/locus.pl?locus=orf19.5326&organism=C_albicans_SC5314	Putative transcription factor with zinc finger DNA-binding motif; possible ortholog of S. cerevisiae Mig2p
orf19.5334	orf19.5334	0.454337	-2.2013	DM2088 down vs WT3		http://www.candidagenome.org/cgi-bin/locus.pl?locus=orf19.5334&organism=C_albicans_SC5314	mRNA-binding protein expressed during iron starvation; binds to a sequence element in the 3'-untranslated regions of specific mRNAs to mediate their degradation; involved in iron homeostasis; protein increases in abundance and relative distribution to the nucleus increases upon DNA replication stress;Biofilm- and planktonic growth-induced gene; transcription regulated upon yeast-hyphal switch
orf19.535	orf19.535	8.19768	8.19768	DM2088 up vs WT3	RBR1	http://www.candidagenome.org/cgi-bin/locus.pl?locus=orf19.535&organism=C_albicans_SC5314	Glycosylphosphatidylinositol (GPI)-anchored cell wall protein; required for filamentous growth at acidic pH; expression repressed by Rim101 and activated by Nrg1; Hap43-induced
orf19.5353	orf19.5353	9.5841	9.5841	DM2088 up vs WT3		http://www.candidagenome.org/cgi-bin/locus.pl?locus=orf19.5353&organism=C_albicans_SC5314	Protein of unknown function; in 6 candida spp only
orf19.539	orf19.539	2.25944	2.25944	DM2088 up vs WT3	LAP3	http://www.candidagenome.org/cgi-bin/locus.pl?locus=orf19.539&organism=C_albicans_SC5314	Putative aminopeptidase; transcription positively regulated by Sfu1p; transcription repressed by alpha pheromone in SpiderM medium; clade-associated gene expression; virulence-group-correlated expression; Hap43p-induced; biofilm-induced
orf19.5407	orf19.5407	0.500474	-1.99815	DM2088 down vs WT3	SOF1	http://www.candidagenome.org/cgi-bin/locus.pl?locus=orf19.5407&organism=C_albicans_SC5314	Putative protein with a predicted role in 40S ribosomal subunit biogenesis; transcription is upregulated in both intermediate and mature biofilms
orf19.5417	orf19.5417	2.04894	2.04894	DM2088 up vs WT3	DOT5	http://www.candidagenome.org/cgi-bin/locus.pl?locus=orf19.5417&organism=C_albicans_SC5314	Putative nuclear thiol peroxidase; alkaline downregulated; biofilm- and planktonic growth-induced gene; sumoylation target
orf19.5431	orf19.5431	2.29512	2.29512	DM2088 up vs WT3		http://www.candidagenome.org/cgi-bin/locus.pl?locus=orf19.5431&organism=C_albicans_SC5314	Hap43p-repressed gene
orf19.5436	orf19.5436	0.390791	-2.56498	DM2088 down vs WT3	UTP8	http://www.candidagenome.org/cgi-bin/locus.pl?locus=orf19.5436&organism=C_albicans_SC5314	Essential protein involved in tRNA export from the nucleus and ribosomal small subunit biogenesis; physically interacts with TAP-tagged Nop1p
orf19.5447	orf19.5447	4.04723	4.04723	DM2088 up vs WT3	HGT19	http://www.candidagenome.org/cgi-bin/locus.pl?locus=orf19.5447&organism=C_albicans_SC5314	Putative glucose/myo-inositol transporter of major facilitator superfamily; 12 transmembrane segments, extended N terminus; expressed in rich medium; Hap43p-, phagocytosis-, biofilm; induced; 20 member C. albicans glucose transporter family
orf19.5498	orf19.5498	2.21509	2.21509	DM2088 up vs WT3	EFH1	http://www.candidagenome.org/cgi-bin/locus.pl?locus=orf19.5498&organism=C_albicans_SC5314	APSES transcription factor; homodimer; minor role in transcriptional regulation vs Efg1; regulates filamentous growth, phenotypic switch; EFG1 and EFH1 genetically interact; expression interferes with mouse intestinal tract colonization
orf19.5500	orf19.5500	0.319117	-3.14366	DM2088 down vs WT3	MAK16	http://www.candidagenome.org/cgi-bin/locus.pl?locus=orf19.5500&organism=C_albicans_SC5314	Putative constituent of 66S pre-ribosomal particles; Hap43p-induced gene; decreased expression in response to prostaglandins
orf19.5507	orf19.5507	0.298174	-3.35445	DM2088 down vs WT3	ENP1	http://www.candidagenome.org/cgi-bin/locus.pl?locus=orf19.5507&organism=C_albicans_SC5314	Protein similar to S. cerevisiae Enp1p; Protein required for pre-rRNA processing and 40S ribosomal subunit synthesis.transposon mutation affects filamentous growth; decreased expression in response to prostaglandins
orf19.551	orf19.551	0.363094	-2.75624	DM2088 down vs WT3		http://www.candidagenome.org/cgi-bin/locus.pl?locus=orf19.551&organism=C_albicans_SC5314	Uncharacterized, not in S. cerevisiae
orf19.5519	orf19.5519	0.376526	-2.66006	DM2088 down vs WT3	GCV1	http://www.candidagenome.org/cgi-bin/locus.pl?locus=orf19.5519&organism=C_albicans_SC5314	Putative T subunit of glycine decarboxylase; transcription is negatively regulated by Sfu1p
orf19.5537	orf19.5537	2.14485	2.14485	DM2088 up vs WT3	WSC2	http://www.candidagenome.org/cgi-bin/locus.pl?locus=orf19.5537&organism=C_albicans_SC5314	Putative cell wall integrity and stress response protein; mRNA binds to She3p
orf19.5557	orf19.5557	3.84536	3.84536	DM2088 up vs WT3	MNN4-4	http://www.candidagenome.org/cgi-bin/locus.pl?locus=orf19.5557&organism=C_albicans_SC5314	Mannosyltransferase; transcription is upregulated in a mutant lacking the Ssk1p response regulator proteinor in a nik1 homozygous null mutant, but not in chk1 or sln1 null mutants; pheromone induced; planktonic growth-induced
orf19.5565	orf19.5565	2.08171	2.08171	DM2088 up vs WT3		http://www.candidagenome.org/cgi-bin/locus.pl?locus=orf19.5565&organism=C_albicans_SC5314	Putative 3-hydroxyisobutyrate dehydrogenase
orf19.5585	orf19.5585	2.0815	2.0815	DM2088 up vs WT3	SAP5	http://www.candidagenome.org/cgi-bin/locus.pl?locus=orf19.5585&organism=C_albicans_SC5314	Secreted aspartyl proteinase; sap4 sap5 sap6 triple mutant is defective in utilization of protein as N source; assessment of virulence role complicated by URA3 effects; expressed during infection; mRNA is localized to hyphal tip via She3p
orf19.5591	orf19.5591	0.404958	-2.46943	DM2088 down vs WT3	ADO1	http://www.candidagenome.org/cgi-bin/locus.pl?locus=orf19.5591&organism=C_albicans_SC5314	Adenosine kinase; heterozygous null mutant exhibits resistance to cordycepin in the C. albicans fitness test; ketoconazole-induced; protein level decreased in stationary phase cultures; sumoylation target
orf19.5596	orf19.5596	0.496457	-2.02128	DM2088 down vs WT3		http://www.candidagenome.org/cgi-bin/locus.pl?locus=orf19.5596&organism=C_albicans_SC5314	In S. cerevisiae: Subunit of the ASTRA complex, involved in chromatin remodeling; telomere length regulator involved in the stability or biogenesis of PIKKs such as TORC1
orf19.5608	orf19.5608	0.402883	-2.48259	DM2088 down vs WT3		http://www.candidagenome.org/cgi-bin/locus.pl?locus=orf19.5608&organism=C_albicans_SC5314	Ortholog(s) have DNA-directed RNA polymerase activity, role in tRNA transcription from RNA polymerase III promoter and DNA-directed RNA polymerase III complex, mitochondrion localization
orf19.5611	orf19.5611	3.04013	3.04013	DM2088 up vs WT3		http://www.candidagenome.org/cgi-bin/locus.pl?locus=orf19.5611&organism=C_albicans_SC5314	Predicted 3-methylbutanol:NAD(P) oxidoreductase and methylglyoxal reductase (NADPH-dependent); role in ergosterol metabolic process; early stage flow model biofilm induced; Spider biofilm induced
orf19.5628	orf19.5628	0.484146	-2.06573	DM2088 down vs WT3		http://www.candidagenome.org/cgi-bin/locus.pl?locus=orf19.5628&organism=C_albicans_SC5314	Mitochondrial dicarboxylate transporter; possibly an essential gene, disruptants not obtained by UAU1 method
orf19.563	orf19.563	0.462395	-2.16279	DM2088 down vs WT3	RRP15	http://www.candidagenome.org/cgi-bin/locus.pl?locus=orf19.563&organism=C_albicans_SC5314	Putative nucleolar protein, constituent of pre-60S ribosomal particles; Hap43p-induced gene; decreased expression in response to prostaglandins
orf19.5634	orf19.5634	2.83067	2.83067	DM2088 up vs WT3	FRP1	http://www.candidagenome.org/cgi-bin/locus.pl?locus=orf19.5634&organism=C_albicans_SC5314	Ferric reductase; alkaline-induced by Rim101p; iron-chelation-induced by CCAAT-binding factor; fluconazole-downregulated; ciclopirox-, biofilm-, hypoxia-, Hap43p-induced; colony morphology-related regulation by Ssn6p; 2 CCAAT box motifs
orf19.5635	orf19.5635	2.01344	2.01344	DM2088 up vs WT3	PGA7	http://www.candidagenome.org/cgi-bin/locus.pl?locus=orf19.5635&organism=C_albicans_SC5314	Hyphal surface antigen precursor; possible GPI-anchor; induced by ciclopirox olamine, ketoconazole, or by Rim101p at pH 8; regulated during biofilm and planktonic growth; cell wall regeneration-induced; Hap43p-, fluconazole, biofilm-induced
orf19.5673	orf19.5673	0.217251	-4.61139	DM2088 down vs WT3	OPT7	http://www.candidagenome.org/cgi-bin/locus.pl?locus=orf19.5673&organism=C_albicans_SC5314	Putative oligopeptide transporter; possibly transports GSH or related compounds; induced by biofilm formation; Hog1p-induced; expression of OPT6, -7, or -8 does not suppress defect of mutant lacking OPT1-3; fungal-specific; Hap43p-repressed
orf19.5732	orf19.5732	0.350725	-2.85147	DM2088 down vs WT3	NOG2	http://www.candidagenome.org/cgi-bin/locus.pl?locus=orf19.5732&organism=C_albicans_SC5314	Putative nucleolar GTPase; Hap43p-induced gene; decreased expression in response to prostaglandins
orf19.5741	orf19.5741	7.56616	7.56616	DM2088 up vs WT3	ALS1	http://www.candidagenome.org/cgi-bin/locus.pl?locus=orf19.5741&organism=C_albicans_SC5314	Adhesin; ALS family of cell-surface glycoproteins; adhesion, virulence roles; immunoprotective; band at hyphal base; amyloid domain; biofilm-induced; Rfg1p, Ssk1p; strain background affects expression; N-term binds fucose-containing glycans
orf19.5759	orf19.5759	0.399599	-2.50615	DM2088 down vs WT3	SNQ2	http://www.candidagenome.org/cgi-bin/locus.pl?locus=orf19.5759&organism=C_albicans_SC5314	Protein similar to S. cerevisiae Snq2p transporter; member of PDR subfamily of ABC family; transposon mutation affects filamentation; benomyl-induced transcription; detected at yeast-form cell plasma membrane by mass spec
orf19.5789	orf19.5789	0.459114	-2.18614	DM2088 down vs WT3	ADE8	http://www.candidagenome.org/cgi-bin/locus.pl?locus=orf19.5789&organism=C_albicans_SC5314	Putative phosphoribosylglycinamide formyl-transferase, enzyme of amino acid biosynthesis pathway; upregulated in biofilm; S. cerevisiae ortholog is Gcn4p regulated; protein enriched in stationary phase yeast-form cultures
orf19.5791	orf19.5791	0.439612	-2.27624	DM2088 down vs WT3	IDH2	http://www.candidagenome.org/cgi-bin/locus.pl?locus=orf19.5791&organism=C_albicans_SC5314	Putative mitochondrial NAD-isocitrate dehydrogenase subunit; transcription upregulated by treatment with ciclopirox; transcriptionally regulated by iron; expression greater in high iron; present in exponential and stationary growth phases
orf19.58	orf19.58	0.450617	-2.22037	DM2088 down vs WT3	RRP6	http://www.candidagenome.org/cgi-bin/locus.pl?locus=orf19.58&organism=C_albicans_SC5314	Putative nuclear exosome exonuclease component; Hap43p-induced gene; mutation confers hypersensitivity to 5-fluorocytosine (5-FC), 5-fluorouracil (5-FU), and tubercidin (7-deazaadenosine)
orf19.5802	orf19.5802	0.471487	-2.12095	DM2088 down vs WT3		http://www.candidagenome.org/cgi-bin/locus.pl?locus=orf19.5802&organism=C_albicans_SC5314	Ortholog(s) have role in maturation of SSU-rRNA and nucleus, cytoplasm localization
orf19.5838	orf19.5838	0.452712	-2.20896	DM2088 down vs WT3		http://www.candidagenome.org/cgi-bin/locus.pl?locus=orf19.5838&organism=C_albicans_SC5314	Ortholog(s) have phosphoserine phosphatase activity, role in L-serine biosynthetic process and nucleus, cytoplasm localization
orf19.5842	orf19.5842	0.404303	-2.47423	DM2088 down vs WT3		http://www.candidagenome.org/cgi-bin/locus.pl?locus=orf19.5842&organism=C_albicans_SC5314	Hap43p-repressed gene
orf19.5850	orf19.5850	0.490565	-2.03847	DM2088 down vs WT3	NOC2	http://www.candidagenome.org/cgi-bin/locus.pl?locus=orf19.5850&organism=C_albicans_SC5314	Putative nucleolar complex protein; Hap43p-induced gene; transposon mutation affects filamentous growth; mutation confers hypersensitivity to 5-fluorouracil (5-FU), tubercidin (7-deazaadenosine); downregulated during core stress response
orf19.59	orf19.59	0.371714	-2.70146	DM2088 down vs WT3	REI1	http://www.candidagenome.org/cgi-bin/locus.pl?locus=orf19.59&organism=C_albicans_SC5314	Putative cytoplasmic pre-60S factor; Hap43p-induced gene; decreased expression in response to prostaglandins
orf19.5924	orf19.5924	2.129	2.129	DM2088 up vs WT3	ZCF31	http://www.candidagenome.org/cgi-bin/locus.pl?locus=orf19.5924&organism=C_albicans_SC5314	Predicted zinc-finger protein; null mutant displays sensitivity to copper and SDS, and resistance to Calcofluor White
orf19.5952	orf19.5952	2.31144	2.31144	DM2088 up vs WT3		http://www.candidagenome.org/cgi-bin/locus.pl?locus=orf19.5952&organism=C_albicans_SC5314	Sef1p-, Sfu1p-, and Hap43p-induced protein of unknown function; induced by nitric oxide independent of Yhb1p
orf19.5959	orf19.5959	0.333244	-3.00213	DM2088 down vs WT3	NOP14	http://www.candidagenome.org/cgi-bin/locus.pl?locus=orf19.5959&organism=C_albicans_SC5314	Putative nucleolar protein; Hap43p-induced gene; mutation confers resistance to 5-fluorocytosine (5-FC), 5-fluorouracil (5-FU), and tubercidin (7-deazaadenosine); heterozygous null mutant exhibits resistance to parnafungin
orf19.5975	orf19.5975	4.99765	4.99765	DM2088 up vs WT3	TRY4	http://www.candidagenome.org/cgi-bin/locus.pl?locus=orf19.5975&organism=C_albicans_SC5314	Putative zinc finger DNA-binding transcription factor; fluconazole-downregulated; expression regulated during planktonic growth; expression upregulated in an ssr1 null mutant
orf19.5991	orf19.5991	0.458971	-2.17979	DM2088 down vs WT3		http://www.candidagenome.org/cgi-bin/locus.pl?locus=orf19.5991&organism=C_albicans_SC5314	Ortholog(s) have role in ribosomal large subunit assembly and nucleolus localization
orf19.6005	orf19.6005	2.14115	2.14115	DM2088 up vs WT3	HGT5	http://www.candidagenome.org/cgi-bin/locus.pl?locus=orf19.6005&organism=C_albicans_SC5314	Putative glucose transporter of the major facilitator superfamily; the C. albicans glucose transporter family comprises 20 members; 12 probable membrane-spanning segments, extended N terminus; expressed in rich medium; Hap43p-repressed
orf19.6014	orf19.6014	0.404987	-2.46948	DM2088 down vs WT3	RRS1	http://www.candidagenome.org/cgi-bin/locus.pl?locus=orf19.6014&organism=C_albicans_SC5314	Putative ribosome biogenesis and nuclear export protein; Hap43p-induced gene; mutation confers hypersensitivity to 5-fluorocytosine (5-FC), 5-fluorouracil (5-FU), and tubercidin (7-deazaadenosine)
orf19.6017	orf19.6017	0.480768	-2.08014	DM2088 down vs WT3		http://www.candidagenome.org/cgi-bin/locus.pl?locus=orf19.6017&organism=C_albicans_SC5314	Has domain(s) with predicted zinc ion binding activity and intracellular localization
orf19.6021	orf19.6021	3.2731	3.2731	DM2088 up vs WT3	IHD2	http://www.candidagenome.org/cgi-bin/locus.pl?locus=orf19.6021&organism=C_albicans_SC5314	Transcriptionally regulated by iron and by yeast-hyphal switching; expression greater in low iron
orf19.6043	orf19.6043	2.21895	2.21895	DM2088 up vs WT3		http://www.candidagenome.org/cgi-bin/locus.pl?locus=orf19.6043&organism=C_albicans_SC5314	Has domain(s) with predicted UDP-N-acetylmuramate dehydrogenase activity, flavin adenine dinucleotide binding activity and role in oxidation-reduction process
orf19.6052	orf19.6052	0.476752	-2.10257	DM2088 down vs WT3	CNS1	http://www.candidagenome.org/cgi-bin/locus.pl?locus=orf19.6052&organism=C_albicans_SC5314	Putative co-chaperone; Hap43p-induced gene; mutation confers hypersensitivity to radicicol
orf19.6078	orf19.6078	2.58479	2.58479	DM2088 up vs WT3	POL93	http://www.candidagenome.org/cgi-bin/locus.pl?locus=orf19.6078&organism=C_albicans_SC5314	Predicted ORF in retrotransposon Tca8 with similarity to the Pol region of retrotransposons encoding reverse transcriptase, protease and integrase; downregulated in response to ciclopirox olamine; induced upon biofilm formation
orf19.6084	orf19.6084	3.14335	3.14335	DM2088 up vs WT3		http://www.candidagenome.org/cgi-bin/locus.pl?locus=orf19.6084&organism=C_albicans_SC5314	Biofilm-induced gene
orf19.6116	orf19.6116	2.0103	2.0103	DM2088 up vs WT3	GLK4	http://www.candidagenome.org/cgi-bin/locus.pl?locus=orf19.6116&organism=C_albicans_SC5314	Putative glucokinase; decreased expression in hyphae compared to yeast-form cells
orf19.6142	orf19.6142	0.399166	-2.53847	DM2088 down vs WT3		http://www.candidagenome.org/cgi-bin/locus.pl?locus=orf19.6142&organism=C_albicans_SC5314	In S. cerevisiae: Protein required for recombination and meiotic nuclear division; forms a complex with Hop2p, which is involved in chromosome pairing and repair of meiotic double-strand breaks
orf19.6164	orf19.6164	0.436785	-2.58271	DM2088 down vs WT3		http://www.candidagenome.org/cgi-bin/locus.pl?locus=orf19.6164&organism=C_albicans_SC5314	Uncharacterized, not in S. cerevisiae
orf19.6175	orf19.6175	0.40755	-2.45948	DM2088 down vs WT3		http://www.candidagenome.org/cgi-bin/locus.pl?locus=orf19.6175&organism=C_albicans_SC5314	Putative 35S rRNA processing protein; Hap43p-induced gene; decreased expression in response to prostaglandins
orf19.6202	orf19.6202	2.36587	2.36587	DM2088 up vs WT3	RBT4	http://www.candidagenome.org/cgi-bin/locus.pl?locus=orf19.6202&organism=C_albicans_SC5314	Protein similar to plant pathogenesis-related proteins; required for virulence in mouse systemic and rabbit corneal infections; not required for filamentation; mRNA binds to She3p and is localized to hyphal tips; Hap43p-induced gene
orf19.6224	orf19.6224	3.57656	3.57656	DM2088 up vs WT3	RSB1	http://www.candidagenome.org/cgi-bin/locus.pl?locus=orf19.6224&organism=C_albicans_SC5314	RTA domain protein; predicted role in response to stress; Spider biofilm induced,Suppressor of sphingoid long chain base (LCB) sensitivity of an LCB-lyase mutation; putative integral membrane transporter or flippase that may transport LCBs from the cytoplasmic side toward the extracytoplasmic side of the membrane?
orf19.6234	orf19.6234	0.438642	-2.28143	DM2088 down vs WT3		http://www.candidagenome.org/cgi-bin/locus.pl?locus=orf19.6234&organism=C_albicans_SC5314	Putative U2 snRNP component; Hap43p-induced gene; mutation confers hypersensitivity to 5-fluorocytosine (5-FC), 5-fluorouracil (5-FU), and tubercidin (7-deazaadenosine)
orf19.6236	orf19.6236	0.361618	-2.76536	DM2088 down vs WT3		http://www.candidagenome.org/cgi-bin/locus.pl?locus=orf19.6236&organism=C_albicans_SC5314	Ortholog(s) have rRNA binding activity, role in ribosomal small subunit biogenesis and 90S preribosome, nucleolus localization
orf19.6297	orf19.6297	0.409215	-2.44456	DM2088 down vs WT3		http://www.candidagenome.org/cgi-bin/locus.pl?locus=orf19.6297&organism=C_albicans_SC5314	Ortholog(s) have pseudouridine synthase activity, role in tRNA pseudouridine synthesis and nucleus, cytoplasm localization
orf19.6298	orf19.6298	0.438026	-2.28464	DM2088 down vs WT3	SPB4	http://www.candidagenome.org/cgi-bin/locus.pl?locus=orf19.6298&organism=C_albicans_SC5314	Putative ATP-dependent RNA helicase; flucytosine repressed
orf19.6316.4	orf19.6316.4	0.415226	-2.41553	DM2088 down vs WT3		http://www.candidagenome.org/cgi-bin/locus.pl?locus=orf19.6316.4&organism=C_albicans_SC5314	Putative nuclear protein; Hap43p-induced gene; ortholog of S. cerevisiae YLR363W-A
orf19.6366	orf19.6366	0.323854	-3.09091	DM2088 down vs WT3		http://www.candidagenome.org/cgi-bin/locus.pl?locus=orf19.6366&organism=C_albicans_SC5314	Has domain(s) with predicted RNA binding activity
orf19.6417	orf19.6417	0.494964	-2.02175	DM2088 down vs WT3	TSR1	http://www.candidagenome.org/cgi-bin/locus.pl?locus=orf19.6417&organism=C_albicans_SC5314	Component of 20S pre-rRNA processing unit; decreased expression in response to prostaglandins
orf19.6420	orf19.6420	2.7186	2.7186	DM2088 up vs WT3	PGA13	http://www.candidagenome.org/cgi-bin/locus.pl?locus=orf19.6420&organism=C_albicans_SC5314	Putative adhesin-like GPI-anchored protein; similar to mucins; induced during cell wall regeneration and during core caspofungin response; regulated by Tsa1p, Tsa1Bp in minimal media at 37 deg and by Cyr1p, Nrg1p, Tup1p, Rlm1p, Hap43p
orf19.6443	orf19.6443	2.48765	2.48765	DM2088 up vs WT3		http://www.candidagenome.org/cgi-bin/locus.pl?locus=orf19.6443&organism=C_albicans_SC5314	delta3,delta2-enoyl-CoA isomerase,converts 3-hexenoyl-CoA to trans-2-hexenoyl-CoA, essential for the beta-oxidation of unsaturated fatty acids, oleate-induced; Has domain(s) with predicted catalytic activity and role in metabolic process
orf19.6459	orf19.6459	2.00758	2.00758	DM2088 up vs WT3	DPP3	http://www.candidagenome.org/cgi-bin/locus.pl?locus=orf19.6459&organism=C_albicans_SC5314	Protein similar to S. cerevisiae pyrophosphate phosphatase Dpp1p; required for farnesol biosynthesis; downregulated in response to 17-beta-estradiol, ethynyl estradiol
orf19.6477	orf19.6477	0.440439	-2.27144	DM2088 down vs WT3		http://www.candidagenome.org/cgi-bin/locus.pl?locus=orf19.6477&organism=C_albicans_SC5314	Ortholog(s) have tRNA (guanine-N7-)-methyltransferase activity, role in tRNA methylation and nucleus localization
orf19.6484	orf19.6484	6.30161	6.30161	DM2088 up vs WT3	LDG4	http://www.candidagenome.org/cgi-bin/locus.pl?locus=orf19.6484&organism=C_albicans_SC5314	not characterized
orf19.6486	orf19.6486	6.01489	6.01489	DM2088 up vs WT3	LDG3	http://www.candidagenome.org/cgi-bin/locus.pl?locus=orf19.6486&organism=C_albicans_SC5314	Putative LDG family protein; F-12/CO2 early biofilm induced
orf19.6487	orf19.6487	2.60918	2.60918	DM2088 up vs WT3		http://www.candidagenome.org/cgi-bin/locus.pl?locus=orf19.6487&organism=C_albicans_SC5314	Uncharacterized, not in S. cere
orf19.6489	orf19.6489	2.61095	2.61095	DM2088 up vs WT3	FMP45	http://www.candidagenome.org/cgi-bin/locus.pl?locus=orf19.6489&organism=C_albicans_SC5314	Protein induced during the mating process; mutation confers hypersensitivity to toxic ergosterol analog and to amphotericin B; alkaline downregulated; repressed by alpha pheromone in SpiderM medium; possibly essential gene (by UAU1 method)
orf19.655	orf19.655	0.314822	-3.17653	DM2088 down vs WT3	PHO84	http://www.candidagenome.org/cgi-bin/locus.pl?locus=orf19.655&organism=C_albicans_SC5314	High-affinity phosphate transporter; expression regulated upon white-opaque switching or biofilm formation; Hog1p, ciclopirox olamine or alkaline induced; caspofungin or stress repressed; upregulated in RHE model; biofilm-, Hap43p-induced
orf19.6569	orf19.6569	0.485638	-2.05956	DM2088 down vs WT3		http://www.candidagenome.org/cgi-bin/locus.pl?locus=orf19.6569&organism=C_albicans_SC5314	Has domain(s) with predicted role in transmembrane transport
orf19.657	orf19.657	0.382776	-2.61251	DM2088 down vs WT3	SAM2	http://www.candidagenome.org/cgi-bin/locus.pl?locus=orf19.657&organism=C_albicans_SC5314	S-adenosylmethionine synthetase, localizes to surface of hyphal cells, but not yeast-form cells; possible biofilm-induced expression (reports differ); alkaline upregulated; Hog1p-induced; farnesol-downregulated
orf19.6575	orf19.6575	2.38069	2.38069	DM2088 up vs WT3		http://www.candidagenome.org/cgi-bin/locus.pl?locus=orf19.6575&organism=C_albicans_SC5314	Protein of unknown function; rat catheter biofilm repressed
orf19.6589	orf19.6589	0.462587	-2.16178	DM2088 down vs WT3		http://www.candidagenome.org/cgi-bin/locus.pl?locus=orf19.6589&organism=C_albicans_SC5314	Hap43p-induced gene; ortholog of S. cerevisiae SSF2 and SSF1, proteins involved in ribosome biogenesis
orf19.6595	orf19.6595	4.47731	4.47731	DM2088 up vs WT3	RTA4	http://www.candidagenome.org/cgi-bin/locus.pl?locus=orf19.6595&organism=C_albicans_SC5314	Protein similar to S. cerevisiae Rsb1p, involved in fatty acid transport; transposon mutation affects filamentous growth; alkaline downregulated; caspofungin induced; possibly an essential gene; Hap43p-repressed
orf19.661	orf19.661	0.302697	-3.30795	DM2088 down vs WT3	KRR1	http://www.candidagenome.org/cgi-bin/locus.pl?locus=orf19.661&organism=C_albicans_SC5314	Putative nucleolar protein; decreased transcription is observed upon benomyl treatment or in an azole-resistant strain that overexpresses MDR1; induced upon biofilm formation
orf19.6630	orf19.6630	2.1056	2.1056	DM2088 up vs WT3		http://www.candidagenome.org/cgi-bin/locus.pl?locus=orf19.6630&organism=C_albicans_SC5314	Ortholog(s) have role in ER-associated protein catabolic process
orf19.6637	orf19.6637	2.56583	2.56583	DM2088 up vs WT3		http://www.candidagenome.org/cgi-bin/locus.pl?locus=orf19.6637&organism=C_albicans_SC5314	Biofilm- and planktonic growth-induced gene;glycosyl hydrolase, induced by hypoxia
orf19.6648	orf19.6648	0.470218	-2.12745	DM2088 down vs WT3	SDA1	http://www.candidagenome.org/cgi-bin/locus.pl?locus=orf19.6648&organism=C_albicans_SC5314	Predicted nuclear protein involved in actin cytoskeleton organization, passage through Start, 60S ribosome biogenesis; rat catheter biofilm induced
orf19.665	orf19.665	0.441767	-2.26595	DM2088 down vs WT3	NEP1	http://www.candidagenome.org/cgi-bin/locus.pl?locus=orf19.665&organism=C_albicans_SC5314	Ortholog(s) have RNA binding, protein homodimerization activity
orf19.6652	orf19.6652	0.461892	-2.16502	DM2088 down vs WT3	DBP8	http://www.candidagenome.org/cgi-bin/locus.pl?locus=orf19.6652&organism=C_albicans_SC5314	Protein similar to S. cerevisiae Dbp8p, an ATP-dependent helicase involved in rRNA processing; oxidative stress-repressed via Cap1p; flucytosine repressed; likely to be essential for growth, based on insertional mutagenesis
orf19.6686	orf19.6686	0.363374	-2.75507	DM2088 down vs WT3	ENP2	http://www.candidagenome.org/cgi-bin/locus.pl?locus=orf19.6686&organism=C_albicans_SC5314	Putative nucleolar protein; essential; S. cerevisiae ortholog is essential; heterozygous mutation confers resistance to 5-fluorocytosine (5-FC), 5-fluorouracil (5-FU), and tubercidin (7-deazaadenosine); Hap43p-induced
orf19.670.2	orf19.670.2	0.483163	-2.0697	DM2088 down vs WT3		http://www.candidagenome.org/cgi-bin/locus.pl?locus=orf19.670.2&organism=C_albicans_SC5314	Hap43p-repressed gene; hypoxia downregulated, ketoconazole induced; late-stage biofilm-induced
orf19.6710	orf19.6710	0.454296	-2.20784	DM2088 down vs WT3	UTP9	http://www.candidagenome.org/cgi-bin/locus.pl?locus=orf19.6710&organism=C_albicans_SC5314	Small-subunit processome protein; expression downregulated in an ssr1 null mutant; decreased expression in response to prostaglandins; physically interacts with TAP-tagged Nop1p
orf19.6715	orf19.6715	0.462379	-2.16894	DM2088 down vs WT3		http://www.candidagenome.org/cgi-bin/locus.pl?locus=orf19.6715&organism=C_albicans_SC5314	Uncharacterized, not in S. cerevisiae
orf19.6730	orf19.6730	0.429113	-2.33042	DM2088 down vs WT3		http://www.candidagenome.org/cgi-bin/locus.pl?locus=orf19.6730&organism=C_albicans_SC5314	Ortholog(s) have nucleolus localization
orf19.6751	orf19.6751	0.419303	-2.38496	DM2088 down vs WT3		http://www.candidagenome.org/cgi-bin/locus.pl?locus=orf19.6751&organism=C_albicans_SC5314	Ortholog(s) have tRNA methyltransferase activity, role in tRNA methylation, cytoplasmic translation and cytoplasm localization
orf19.6766	orf19.6766	0.381142	-2.62528	DM2088 down vs WT3	NOP13	http://www.candidagenome.org/cgi-bin/locus.pl?locus=orf19.6766&organism=C_albicans_SC5314	Ortholog of S. cerevisiae Nop13; a nucleolar protein found in preribosomal complexes; Hap43-induced gene
orf19.6817	orf19.6817	0.40055	-2.50034	DM2088 down vs WT3	FCR1	http://www.candidagenome.org/cgi-bin/locus.pl?locus=orf19.6817&organism=C_albicans_SC5314	Zinc cluster transcription factor; negative regulator of fluconazole, ketoconazole, brefeldin A resistance; transposon mutation increases filamentous growth; partially suppresses S. cerevisiae pdr1 pdr3 mutant fluconazole sensitivity
orf19.6828	orf19.6828	0.358021	-2.79591	DM2088 down vs WT3		http://www.candidagenome.org/cgi-bin/locus.pl?locus=orf19.6828&organism=C_albicans_SC5314	Ortholog(s) have role in rRNA processing and nucleolus, preribosome, large subunit precursor localization
orf19.6838	orf19.6838	2.42015	2.42015	DM2088 up vs WT3		http://www.candidagenome.org/cgi-bin/locus.pl?locus=orf19.6838&organism=C_albicans_SC5314	Putative protein of unknown function, transcription is upregulated in clinical isolates from HIV+ patients with oral candidiasis
orf19.6840	orf19.6840	3.71782	3.71782	DM2088 up vs WT3		http://www.candidagenome.org/cgi-bin/locus.pl?locus=orf19.6840&organism=C_albicans_SC5314	Early-stage biofilm-induced gene; transcription is induced in response to alpha pheromone in SpiderM medium; transcription detected in high-resolution tiling array experiments
orf19.6844	orf19.6844	2.99691	2.99691	DM2088 up vs WT3	ICL1	http://www.candidagenome.org/cgi-bin/locus.pl?locus=orf19.6844&organism=C_albicans_SC5314	Isocitrate lyase; enzyme of glyoxylate cycle; required for virulence in murine infection; no mammalian homolog; induced upon phagocytosis by macrophage; farnesol regulated; Pex5p-dependent peroxisomal localization; stationary phase enriched
orf19.6845	orf19.6845	0.454296	-2.20784	DM2088 down vs WT3		http://www.candidagenome.org/cgi-bin/locus.pl?locus=orf19.6845&organism=C_albicans_SC5314	Putative transcription factor with bZIP DNA-binding motif; rat catheter biofilm induced
orf19.6862	orf19.6862	0.384976	-2.5976	DM2088 down vs WT3		http://www.candidagenome.org/cgi-bin/locus.pl?locus=orf19.6862&organism=C_albicans_SC5314	Hap43p-induced gene; mutation confers hypersensitivity to 5-fluorocytosine (5-FC), 5-fluorouracil (5-FU), and tubercidin (7-deazaadenosine)
orf19.6864	orf19.6864	4.30955	4.30955	DM2088 up vs WT3		http://www.candidagenome.org/cgi-bin/locus.pl?locus=orf19.6864&organism=C_albicans_SC5314	Putative ubiquitin-protein ligase; role in protein ubiquitination; Spider biofilm induced
orf19.6877	orf19.6877	2.41598	2.41598	DM2088 up vs WT3	PNG2	http://www.candidagenome.org/cgi-bin/locus.pl?locus=orf19.6877&organism=C_albicans_SC5314	Putative peptide:N-glycanase; gene contains variable numbers of 12-bp repeats; transcription upregulated by treatment with caspofungin, ciclopirox olamine, ketoconazole or hypoxia; gene of core caspofungin response; Hap43p-induced gene
orf19.6886	orf19.6886	0.449668	-2.225	DM2088 down vs WT3		http://www.candidagenome.org/cgi-bin/locus.pl?locus=orf19.6886&organism=C_albicans_SC5314	Ortholog(s) have rRNA binding activity, role in maturation of LSU-rRNA from tricistronic rRNA transcript (SSU-rRNA, 5.8S rRNA, LSU-rRNA), ribosomal large subunit export from nucleus and nucleolus localization
orf19.689	orf19.689	17.3483	17.3483	DM2088 up vs WT3	PLB1	http://www.candidagenome.org/cgi-bin/locus.pl?locus=orf19.689&organism=C_albicans_SC5314	Phospholipase B; required for host cell penetration and virulence in a mouse systemic infection; Hog1p-induced; predicted signal sequence, N-glycosylation, and Tyr phosphorylation site; expression higher in fluconazole-resistant strains
orf19.6896	orf19.6896	2.11843	2.11843	DM2088 up vs WT3		http://www.candidagenome.org/cgi-bin/locus.pl?locus=orf19.6896&organism=C_albicans_SC5314	Predicted ORF in Assemblies 19, 20 and 21; member of a family encoded by FGR6-related genes in the RB2 repeat sequence
orf19.6902	orf19.6902	0.469866	-2.12995	DM2088 down vs WT3		http://www.candidagenome.org/cgi-bin/locus.pl?locus=orf19.6902&organism=C_albicans_SC5314	In S. cerevisiae: Putative ATP-dependent RNA helicase of the DEAD-box family involved in ribosomal biogenesis; essential for growth under anaerobic conditions
orf19.6938	orf19.6938	0.433489	-2.31043	DM2088 down vs WT3	MEU1	http://www.candidagenome.org/cgi-bin/locus.pl?locus=orf19.6938&organism=C_albicans_SC5314	Putative methylthioadenosine phosphorylase; protein level decreases in stationary phase cultures
orf19.6955	orf19.6955	0.373541	-2.68028	DM2088 down vs WT3	HBR3	http://www.candidagenome.org/cgi-bin/locus.pl?locus=orf19.6955&organism=C_albicans_SC5314	Essential protein; regulated by hemoglobin; S. cerevisiae ortholog is essential; Hap43p-induced gene
orf19.700	orf19.700	0.205537	-4.86539	DM2088 down vs WT3	SEO1	http://www.candidagenome.org/cgi-bin/locus.pl?locus=orf19.700&organism=C_albicans_SC5314	Protein with similarity to permeases; transcription is negatively regulated by Sfu1p; flucytosine induced; transcriptionally activated by Mnl1p under weak acid stress
orf19.7021	orf19.7021	2.28662	2.28662	DM2088 up vs WT3	GPH1	http://www.candidagenome.org/cgi-bin/locus.pl?locus=orf19.7021&organism=C_albicans_SC5314	Putative glycogen phosphorylase with a role in glycogen metabolism; regulated by Ssk1p, Mig1p, Tup1p, Hap43p; fluconazole-induced; localizes to cell surface of hyphae, not yeast cells; stationary phase enriched protein
orf19.7050	orf19.7050	0.419722	-2.38664	DM2088 down vs WT3	NOP15	http://www.candidagenome.org/cgi-bin/locus.pl?locus=orf19.7050&organism=C_albicans_SC5314	Nucleolar ribosome biogenesis factor; hyphal-induced expression; Hap43p-induced gene
orf19.706	orf19.706	0.48001	-2.08329	DM2088 down vs WT3	NMD3	http://www.candidagenome.org/cgi-bin/locus.pl?locus=orf19.706&organism=C_albicans_SC5314	Putative nonsense-mediated mRNA decay protein; downregulated in core stress response; decreased expression in response to prostaglandins
orf19.7107	orf19.7107	0.472526	-2.12837	DM2088 down vs WT3		http://www.candidagenome.org/cgi-bin/locus.pl?locus=orf19.7107&organism=C_albicans_SC5314	Ortholog(s) have role in ribosomal large subunit biogenesis and ribosome, nucleus, cytoplasm localization
orf19.7111.1	orf19.7111.1	2.14327	2.14327	DM2088 up vs WT3	SOD3	http://www.candidagenome.org/cgi-bin/locus.pl?locus=orf19.7111.1&organism=C_albicans_SC5314	Cytosolic manganese-containing superoxide dismutase; protection against oxidative stress; downregulated by ciclopirox olamine, induced during stationary phase when SOD1 expression is repressed; Hap43p-repressed; biofilm-induced
orf19.7115	orf19.7115	2.09278	2.09278	DM2088 up vs WT3	SAC7	http://www.candidagenome.org/cgi-bin/locus.pl?locus=orf19.7115&organism=C_albicans_SC5314	Putative GTPase activating protein (GAP) for RHO1; downregulated upon adherence to polystyrene; macrophage/pseudohyphal-repressed; transcription is upregulated in RHE model of oral candidiasis and in clinical oral candidiasis
orf19.715	orf19.715	2.84028	2.84028	DM2088 up vs WT3		http://www.candidagenome.org/cgi-bin/locus.pl?locus=orf19.715&organism=C_albicans_SC5314	Uncharacterized, not in S. cerevisiae
orf19.7151	orf19.7151	0.484127	-2.65783	DM2088 down vs WT3		http://www.candidagenome.org/cgi-bin/locus.pl?locus=orf19.7151&organism=C_albicans_SC5314	Ortholog of Candida albicans WO-1
orf19.7154	orf19.7154	0.386887	-2.58526	DM2088 down vs WT3	UTP18	http://www.candidagenome.org/cgi-bin/locus.pl?locus=orf19.7154&organism=C_albicans_SC5314	Putative U3 snoRNA-associated protein; Hap43p-induced gene; downregulated during core stress response; physically interacts with TAP-tagged Nop1p
orf19.7156	orf19.7156	2.26576	2.26576	DM2088 up vs WT3	FAA2-3	http://www.candidagenome.org/cgi-bin/locus.pl?locus=orf19.7156&organism=C_albicans_SC5314	Predicted acyl CoA synthetase
orf19.7192	orf19.7192	0.471948	-2.33174	DM2088 down vs WT3		http://www.candidagenome.org/cgi-bin/locus.pl?locus=orf19.7192&organism=C_albicans_SC5314	Uncharacterized, not in S. cerevisiae
orf19.7197	orf19.7197	0.33888	-2.95941	DM2088 down vs WT3		http://www.candidagenome.org/cgi-bin/locus.pl?locus=orf19.7197&organism=C_albicans_SC5314	Putative intranuclear transport and DNA replication mediator; heterozygous null mutant exhibits resistance to parnafungin in the C. albicans fitness test; Spider biofilm induced
orf19.720	orf19.720	2.43884	2.43884	DM2088 up vs WT3	GST3	http://www.candidagenome.org/cgi-bin/locus.pl?locus=orf19.720&organism=C_albicans_SC5314	Putative glutathione S-transferase; expression is regulated upon white-opaque switching; upregulated in the presence of human neutrophils; peroxide-induced; induced in response to alpha pheromone in SpiderM medium
orf19.7210	orf19.7210	2.14713	2.14713	DM2088 up vs WT3		http://www.candidagenome.org/cgi-bin/locus.pl?locus=orf19.7210&organism=C_albicans_SC5314	Ortholog(s) have nucleus, cytoplasm localization
orf19.7214	orf19.7214	2.61836	2.61836	DM2088 up vs WT3		http://www.candidagenome.org/cgi-bin/locus.pl?locus=orf19.7214&organism=C_albicans_SC5314	Putative glucan 1,3-beta-glucosidase; regulated by Nrg1p, Tup1p and possibly Tac1p; induced upon biofilm formation, nitric oxide and during cell wall regeneration; stationary phase enriched protein; possibly an essential gene
orf19.7231	orf19.7231	0.362094	-2.87521	DM2088 down vs WT3	FTR2	http://www.candidagenome.org/cgi-bin/locus.pl?locus=orf19.7231&organism=C_albicans_SC5314	High-affinity iron permease; probably interacts with ferrous oxidase; regulated by iron level, ciclopirox olamine, amphotericin B, caspofungin; complements S. cerevisiae ftr1 iron transport defect; Hap43p-repressed
orf19.7284	orf19.7284	2.88788	2.88788	DM2088 up vs WT3	ASR2	http://www.candidagenome.org/cgi-bin/locus.pl?locus=orf19.7284&organism=C_albicans_SC5314	Adenylyl cyclase and stress responsive protein; induced in cyr1 or ras1 mutant; stationary phase enriched protein
orf19.7296	orf19.7296	2.06604	2.06604	DM2088 up vs WT3		http://www.candidagenome.org/cgi-bin/locus.pl?locus=orf19.7296&organism=C_albicans_SC5314	Putative cation conductance protein; similar to stomatin mechanoreception protein; plasma-membrane localized; induced by Rgt1p
orf19.7298	orf19.7298	2.1588	2.1588	DM2088 up vs WT3	CHS2	http://www.candidagenome.org/cgi-bin/locus.pl?locus=orf19.7298&organism=C_albicans_SC5314	Chitin synthase; nonessential; required for wild-type chitin deposition in hyphae; transcription is regulated during dimorphic transition; Chs1p and Chs2p, but not Chs3p, are inhibited by the protoberberine HWY-289; fungal-specific
orf19.7310	orf19.7310	3.4188	3.4188	DM2088 up vs WT3		http://www.candidagenome.org/cgi-bin/locus.pl?locus=orf19.7310&organism=C_albicans_SC5314	Protein similar to S. cerevisiae Gin3p; transcription is upregulated in response to treatment with ciclopirox olamine; positively regulated by Sfu1p; Hog1p, fluconazole-downregulated; Hap43p-induced
orf19.732	orf19.732	2.32885	2.32885	DM2088 up vs WT3		http://www.candidagenome.org/cgi-bin/locus.pl?locus=orf19.732&organism=C_albicans_SC5314	Transcription upregulated in both intermediate and mature biofilms
orf19.7336	orf19.7336	0.405749	-2.79511	DM2088 down vs WT3		http://www.candidagenome.org/cgi-bin/locus.pl?locus=orf19.7336&organism=C_albicans_SC5314	Predicted membrane transporter; member of the drug:proton antiporter (14 spanner) (DHA2) family, major facilitator superfamily (MFS); Spider biofilm induced
orf19.7350	orf19.7350	2.01903	2.01903	DM2088 up vs WT3	RCT1	http://www.candidagenome.org/cgi-bin/locus.pl?locus=orf19.7350&organism=C_albicans_SC5314	Protein present in exponential and stationary growth phase yeast culture; fluconazole-induced; elevated mRNA levels in a cyr1 or ras1 null mutant and decreased mRNA abundance in efg1 null mutant; regulated by Nrg1p, Tup1p, Tbf1p, Ssn6p
orf19.7361	orf19.7361	0.498466	-2.00755	DM2088 down vs WT3	SLD5	http://www.candidagenome.org/cgi-bin/locus.pl?locus=orf19.7361&organism=C_albicans_SC5314	Putative GINS complex subunit; cell-cycle regulated periodic mRNA expression
orf19.7384	orf19.7384	0.458691	-2.19387	DM2088 down vs WT3	NOG1	http://www.candidagenome.org/cgi-bin/locus.pl?locus=orf19.7384&organism=C_albicans_SC5314	Putative GTPase; Hap43p-induced gene; mutation confers hypersensitivity to 5-fluorocytosine (5-FC), 5-fluorouracil (5-FU), and tubercidin (7-deazaadenosine); decreased expression in response to prostaglandins
orf19.7398	orf19.7398	0.415741	-2.40837	DM2088 down vs WT3		http://www.candidagenome.org/cgi-bin/locus.pl?locus=orf19.7398&organism=C_albicans_SC5314	In S. cerevisiae: Protein constituent of 66S pre-ribosomal particles, contributes to processing of the 27S pre-rRNA
orf19.741	orf19.741	2.14774	2.14774	DM2088 up vs WT3	HNT2	http://www.candidagenome.org/cgi-bin/locus.pl?locus=orf19.741&organism=C_albicans_SC5314	Putative dinucleoside triphosphate hydrolase; induced upon low-level peroxide stress
orf19.7422	orf19.7422	0.399963	-2.50122	DM2088 down vs WT3		http://www.candidagenome.org/cgi-bin/locus.pl?locus=orf19.7422&organism=C_albicans_SC5314	Ortholog(s) have RNA binding activity
orf19.7424	orf19.7424	0.416376	-2.40244	DM2088 down vs WT3		http://www.candidagenome.org/cgi-bin/locus.pl?locus=orf19.7424&organism=C_albicans_SC5314	Putative protein constituent of 66S pre-ribosomal particles; Hap43-induced; repressed by prostaglandins
orf19.7434	orf19.7434	2.79467	2.79467	DM2088 up vs WT3	GLG2	http://www.candidagenome.org/cgi-bin/locus.pl?locus=orf19.7434&organism=C_albicans_SC5314	Putative self-glucosylating initiator of glycogen synthesis; expression regulated upon white-opaque switch; hypha-induced; Spider biofilm induced
orf19.744	orf19.744	2.44897	2.44897	DM2088 up vs WT3		http://www.candidagenome.org/cgi-bin/locus.pl?locus=orf19.744&organism=C_albicans_SC5314	In S.cerevisiae: Glycogen debranching enzyme; contains glucanotranferase and alpha-1,6-amyloglucosidase activities; required for glycogen degradation; phosphorylated in mitochondria; activity is inhibited by Igd1p; protein abundance increases in response to DNA replication stress
orf19.7446	orf19.7446	0.455286	-2.19387	DM2088 down vs WT3	OPI3	http://www.candidagenome.org/cgi-bin/locus.pl?locus=orf19.7446&organism=C_albicans_SC5314	Phosphatidylethanolamine N-methyltransferase of phosphatidylcholine biosynthesis; downregulation correlates with clinical development of fluconazole resistance; amphotericin B repressed; caspofungin repressed; Hap43p-induced gene
orf19.7447	orf19.7447	0.357283	-2.80134	DM2088 down vs WT3	JEN1	http://www.candidagenome.org/cgi-bin/locus.pl?locus=orf19.7447&organism=C_albicans_SC5314	Lactate transporter; induced by lactic acid, activated by Cat8; alkaline repressed by Rim101; localizes to plasma membrane; Spider biofilm induced
orf19.7455	orf19.7455	2.39311	2.39311	DM2088 up vs WT3		http://www.candidagenome.org/cgi-bin/locus.pl?locus=orf19.7455&organism=C_albicans_SC5314	uncharactezied, not in S. cerevisiae
orf19.7456	orf19.7456	3.78295	3.78295	DM2088 up vs WT3		http://www.candidagenome.org/cgi-bin/locus.pl?locus=orf19.7456&organism=C_albicans_SC5314	Uncharcterized,flow model biofilm repressed, not in S.cere
orf19.7488	orf19.7488	0.482375	-2.07625	DM2088 down vs WT3		http://www.candidagenome.org/cgi-bin/locus.pl?locus=orf19.7488&organism=C_albicans_SC5314	Ortholog(s) have snoRNA binding activity and Mpp10 complex, small-subunit processome localization
orf19.7504	orf19.7504	3.51063	3.51063	DM2088 up vs WT3		http://www.candidagenome.org/cgi-bin/locus.pl?locus=orf19.7504&organism=C_albicans_SC5314	Predicted ORF in Assemblies 19, 20 and 21; Plc1p-regulated; induced in core caspofungin response
orf19.751	orf19.751	3.06996	3.06996	DM2088 up vs WT3		http://www.candidagenome.org/cgi-bin/locus.pl?locus=orf19.751&organism=C_albicans_SC5314	Uncharacterized, not in S. cerevisiae
orf19.753	orf19.753	2.41653	2.41653	DM2088 up vs WT3		http://www.candidagenome.org/cgi-bin/locus.pl?locus=orf19.753&organism=C_albicans_SC5314	Ortholog(s) have alpha-1,3-mannosyltransferase activity and role in protein O-linked glycosylation
orf19.7531	orf19.7531	2.7573	2.7573	DM2088 up vs WT3		http://www.candidagenome.org/cgi-bin/locus.pl?locus=orf19.7531&organism=C_albicans_SC5314	Putative protein of unknown function; stationary phase enriched protein; transcription is induced upon yeast-hyphal transition; benomyl or caspofungin induced; Hap43p-repressed gene
orf19.7546	orf19.7546	0.393076	-2.54451	DM2088 down vs WT3		http://www.candidagenome.org/cgi-bin/locus.pl?locus=orf19.7546&organism=C_albicans_SC5314	Ortholog(s) have RNA-dependent ATPase activity and role in maturation of SSU-rRNA from tricistronic rRNA transcript (SSU-rRNA, 5.8S rRNA, LSU-rRNA)
orf19.7552	orf19.7552	0.479987	-2.08408	DM2088 down vs WT3		http://www.candidagenome.org/cgi-bin/locus.pl?locus=orf19.7552&organism=C_albicans_SC5314	Putative U3-containing small subunit processome complex protein; Hap43p-induced gene; downregulated during core stress response
orf19.756	orf19.756	2.00892	2.00892	DM2088 up vs WT3	SAP7	http://www.candidagenome.org/cgi-bin/locus.pl?locus=orf19.756&organism=C_albicans_SC5314	Pepstatin A-insensitive secreted aspartyl protease; self-processing; expressed in human oral infection; Ssn6p-regulated; role in murine intravenous infection; induced during, but not required for, murine vaginal infection; N-glycosylated
orf19.7568	orf19.7568	2.34902	2.34902	DM2088 up vs WT3		http://www.candidagenome.org/cgi-bin/locus.pl?locus=orf19.7568&organism=C_albicans_SC5314	Ortholog of S. cerevisiae : SPS4
orf19.7593	orf19.7593	0.483349	-2.06973	DM2088 down vs WT3		http://www.candidagenome.org/cgi-bin/locus.pl?locus=orf19.7593&organism=C_albicans_SC5314	Ortholog(s) have role in asparagine catabolic process and intracellular localization
orf19.7599	orf19.7599	0.412714	-2.4258	DM2088 down vs WT3	UTP5	http://www.candidagenome.org/cgi-bin/locus.pl?locus=orf19.7599&organism=C_albicans_SC5314	Putative U3 snoRNA-associated protein; Hap43p-induced gene; mutation confers resistance to 5-fluorocytosine (5-FC), 5-fluorouracil (5-FU), and tubercidin (7-deazaadenosine); physically interacts with TAP-tagged Nop1p
orf19.76	orf19.76	0.496526	-2.04638	DM2088 down vs WT3	SPB1	http://www.candidagenome.org/cgi-bin/locus.pl?locus=orf19.76&organism=C_albicans_SC5314	Putative AdoMet-dependent methyltransferase; Hap43-induced; repressed by prostaglandins; possibly essential gene, disruptants not obtained by UAU1 method; Spider biofilm induced
orf19.7618	orf19.7618	0.489196	-2.04437	DM2088 down vs WT3		http://www.candidagenome.org/cgi-bin/locus.pl?locus=orf19.7618&organism=C_albicans_SC5314	Putative nucleolar protein with a predicted role in pre-18S rRNA processing; Plc1p-regulated
orf19.762	orf19.762	2.25997	2.25997	DM2088 up vs WT3		http://www.candidagenome.org/cgi-bin/locus.pl?locus=orf19.762&organism=C_albicans_SC5314	ORF, Uncharacterized
orf19.7624	orf19.7624	0.447983	-2.23225	DM2088 down vs WT3		http://www.candidagenome.org/cgi-bin/locus.pl?locus=orf19.7624&organism=C_albicans_SC5314	Ortholog(s) have role in rRNA processing and 90S preribosome, nucleolus localization
orf19.7635	orf19.7635	0.490406	-2.03917	DM2088 down vs WT3	DRS1	http://www.candidagenome.org/cgi-bin/locus.pl?locus=orf19.7635&organism=C_albicans_SC5314	Putative nucleolar DEAD-box protein; Hap43p-induced gene; mutation confers hypersensitivity to 5-fluorouracil (5-FU), tubercidin (7-deazaadenosine); transcription is positively regulated by Tbf1p; downregulated during core stress response
orf19.7650	orf19.7650	0.374355	-2.67852	DM2088 down vs WT3	LTV1	http://www.candidagenome.org/cgi-bin/locus.pl?locus=orf19.7650&organism=C_albicans_SC5314	Putative GSE complex component; decreased expression in response to prostaglandins
orf19.7676	orf19.7676	2.5923	2.5923	DM2088 up vs WT3	XYL2	http://www.candidagenome.org/cgi-bin/locus.pl?locus=orf19.7676&organism=C_albicans_SC5314	Putative D-xylulose reductase; immunogenic in mice; soluble protein in hyphae; induced by caspofungin, fluconazole, Hog1p and during cell wall regeneration; Mnl1p-induced in weak acid stress; stationary phase enriched; biofilm-induced
orf19.768	orf19.768	0.444377	-2.25239	DM2088 down vs WT3	SYG1	http://www.candidagenome.org/cgi-bin/locus.pl?locus=orf19.768&organism=C_albicans_SC5314	Ortholog(s) have role in signal transduction and mitochondrion, plasma membrane localization
orf19.773	orf19.773	0.499466	-2.00215	DM2088 down vs WT3		http://www.candidagenome.org/cgi-bin/locus.pl?locus=orf19.773&organism=C_albicans_SC5314	Has domain(s) with predicted role in transmembrane transport and integral to membrane localization
orf19.787	orf19.787	0.481002	-2.07951	DM2088 down vs WT3		http://www.candidagenome.org/cgi-bin/locus.pl?locus=orf19.787&organism=C_albicans_SC5314	Uncharacterized, not in S. cerevisiae
orf19.789	orf19.789	0.436227	-2.29531	DM2088 down vs WT3	PYC2	http://www.candidagenome.org/cgi-bin/locus.pl?locus=orf19.789&organism=C_albicans_SC5314	Putative pyruvate carboxylase, binds to biotin cofactor; up-regulated in mutant lacking the Ssk1p response regulator protein, upon benomyl treatment, or in an azole-resistant strain overexpressing MDR1; stationary phase enriched protein
orf19.809	orf19.809	0.442524	-2.26069	DM2088 down vs WT3		http://www.candidagenome.org/cgi-bin/locus.pl?locus=orf19.809&organism=C_albicans_SC5314	Ortholog(s) have role in maturation of LSU-rRNA from tricistronic rRNA transcript (SSU-rRNA, 5.8S rRNA, LSU-rRNA) and nucleolus, preribosome localization
orf19.81	orf19.81	0.441595	-2.271	DM2088 down vs WT3		http://www.candidagenome.org/cgi-bin/locus.pl?locus=orf19.81&organism=C_albicans_SC5314	Ortholog(s) have role in exonucleolytic trimming to generate mature 3'-end of 5.8S rRNA from tricistronic rRNA transcript (SSU-rRNA, 5.8S rRNA and LSU-rRNA)
orf19.837.1	orf19.837.1	0.00823781	-121.525	DM2088 down vs WT3	INO4	http://www.candidagenome.org/cgi-bin/locus.pl?locus=orf19.837.1&organism=C_albicans_SC5314	Transcriptional activator that forms a heterodimer with Ino2p; likely regulates genes involved in phosphatidylcholine and phosphatidylinositol biosynthesis, fatty acid beta-oxidation, and peroxisome biogenesis; gene has intron
orf19.849	orf19.849	5.13106	5.13106	DM2088 up vs WT3	MNN4	http://www.candidagenome.org/cgi-bin/locus.pl?locus=orf19.849&organism=C_albicans_SC5314	Ortholog(s) have role in protein N-linked glycosylation, protein O-linked glycosylation, response to stress
orf19.851	orf19.851	4.03858	4.03858	DM2088 up vs WT3		http://www.candidagenome.org/cgi-bin/locus.pl?locus=orf19.851&organism=C_albicans_SC5314	Protein of unknown function; transcription is negatively regulated by Rim101p; negatively modulates intracellular ATP levels during the development of azole resistance; induced by Ca(2+) in a calcineurin-dependent manner
orf19.87	orf19.87	2.1334	2.1334	DM2088 up vs WT3	GPX1	http://www.candidagenome.org/cgi-bin/locus.pl?locus=orf19.87&organism=C_albicans_SC5314	Putative thiol peroxidase; rat catheter and Spider biofilm induced
orf19.896	orf19.896	2.60556	2.60556	DM2088 up vs WT3	CHK1	http://www.candidagenome.org/cgi-bin/locus.pl?locus=orf19.896&organism=C_albicans_SC5314	Histidine kinase involved in two-component signaling pathway, regulates cell wall biosynthesis; disruption impairs hyphal growth, decreases virulence in mouse intravenous (but not rat vaginal) infection and increases rate of phagocytosis
orf19.920	orf19.920	0.408761	-2.44833	DM2088 down vs WT3	RMT2	http://www.candidagenome.org/cgi-bin/locus.pl?locus=orf19.920&organism=C_albicans_SC5314	Minor protein arginine methyltransferases (PRMT) involved in methylation of arginine residues
orf19.930	orf19.930	0.490827	-2.03769	DM2088 down vs WT3	PET9	http://www.candidagenome.org/cgi-bin/locus.pl?locus=orf19.930&organism=C_albicans_SC5314	Mitochondrial ADP/ATP carrier protein involved in ATP biosynthesis; possible lipid raft component; 3 predicted transmembrane helices; flucytosine induced; ketoconazole-induced; downregulated by Efg1p
orf19.935	orf19.935	2.03934	2.03934	DM2088 up vs WT3	AGA1	http://www.candidagenome.org/cgi-bin/locus.pl?locus=orf19.935&organism=C_albicans_SC5314	Protein with some similarity to agglutinin subunit; expression regulated upon white-opaque switch; Spider biofilm induced
orf19.938	orf19.938	0.349357	-2.86381	DM2088 down vs WT3		http://www.candidagenome.org/cgi-bin/locus.pl?locus=orf19.938&organism=C_albicans_SC5314	Uncharacterized, not in S. cerevisiae
orf19.946	orf19.946	0.294909	-3.39631	DM2088 down vs WT3	MET14	http://www.candidagenome.org/cgi-bin/locus.pl?locus=orf19.946&organism=C_albicans_SC5314	Putative adenylylsulfate kinase; predicted role in sulfur metabolism; induced upon biofilm formation; possibly adherence-induced; protein present in exponential and stationary growth phase yeast cultures
orf19.962	orf19.962	0.479886	-2.08396	DM2088 down vs WT3		http://www.candidagenome.org/cgi-bin/locus.pl?locus=orf19.962&organism=C_albicans_SC5314	Protein with a fungal RNA polymerase I subunit RPA14 domain; proposed to play a role in the recruitment of pol I to the promoter; Hap43-induced gene
orf19.984	orf19.984	0.448505	-2.23567	DM2088 down vs WT3	PHO8	http://www.candidagenome.org/cgi-bin/locus.pl?locus=orf19.984&organism=C_albicans_SC5314	Putative repressible vacuolar alkaline phosphatase; Rim101-induced transcript; regulated by Tsa1, Tsa1B in minimal media at 37 deg; possibly adherence-induced
